# Supplementary material for: The mechanism underlying redundant functions of the YTHDF proteins
Source: Genome Biol. 2023 Jan 24;24:17. doi: 10.1186/s13059-023-02862-8 (PMC9872407; doi:10.1186/s13059-023-02862-8)
Supplement: Supplementary file 2 — Additional file 2. It contains all processed data that was used to plot all the figures in this manuscript and YTHDF target definitions. [file 13059_2023_2862_MOESM2_ESM.xlsx]

## Sheet: Additional file 2 legend
Table S1: Processed data for sequencing analyses used in this work.
Table 1 DF target category, related to figure 1a, 1c, 1d and figure S1d
Column name	Column description
YTHDF1	Gene symbols of YTHDF1 targets classified by PAR-CLIP and RIP experiments
YTHDF2	Gene symbols of YTHDF2 targets classified by PAR-CLIP and RIP experiments
YTHDF3	Gene symbols of YTHDF3 targets classified by PAR-CLIP and RIP experiments
DF1 unique	Gene symbols of YTHDF1 targets not overlapping with YTHDF2 targets
DF2 unique	Gene symbols of YTHDF2 targets not overlapping with YTHDF1 targets
overlapped	Gene symbols of YTHDF2 targets overlapping with YTHDF1 targets
Table 2-5 RNA abundance change upon YTHDF single or triple knockdown, analyzed by Zaccara et al. with translated genes, related to figure 1b and figure S1a
Column name	Column description
gene_name	Symbols of analyzed genes
L2FC	Log2(Foldchange) of RNA abundance under indicated conditions
condition	Treatment for the specific table, siRNA-based knockdown
freq_m6A	Sites of m6A in specific transcripts
m6A_binary	A transcript is m6A methylated or not, classified by freq_m6A>0 or freq_m6A=0
m6a_categorical	Transcript categorized by frequency of m6A, freq_m6A>5 (High), 2<freq_m6A<6(Medium), 0<freq_m6A<3(Low), freq_m6A=0(Zero)
Table 6-9 RNA abundance change upon YTHDF single or triple knockdown, analyzed in this work with expressed genes, related to figure 1b and figure S1a
Column name	Column description
gene_name	Symbols of analyzed genes
L2FC	Log2(Foldchange) of RNA abundance under indicated conditions
condition	Treatment for the specific table, siRNA-based knockdown
freq_m6A	Sites of m6A in specific transcripts
m6A_binary	A transcript is m6A methylated or not, classified by freq_m6A>0 or freq_m6A=0
m6a_categorical	Transcript categorized by frequency of m6A, freq_m6A>5 (High), 2<freq_m6A<6(Medium), 0<freq_m6A<3(Low), freq_m6A=0(Zero)
Table 10 P body enrichment folds determined by EDC3 and EDC4 immunoprecipitations, related to figure 2c-f and figure S2c,d
Column name	Column description
ensembl_gene_id	Ensembl ids of analyzed genes
log2FoldChange_EDC3	Log2(EnrichmentFold) by EDC3 immunoprecipitation
log2FoldChange_EDC4	Log2(EnrichmentFold) by EDC4 immunoprecipitation
SummarizedLog2FoldChange	log2(EnrichmentFold) by calculating the average of EDC3 and EDC4
Table 11 Spike-in calibrated RNA-seq upon YTHDF single or triple knockdown, related to figure 2a and figure 2c
Column name	Column description
ensembl_gene_id	Ensembl ids of analyzed genes
siCtrl_rep1	RNA attomole normalized to spike-in in siControl replicate 1
siCtrl_rep2	RNA attomole normalized to spike-in in siControl replicate 2
siDF1_rep1	RNA attomole normalized to spike-in in siYTHDF1 replicate 1
siDF1_rep2	RNA attomole normalized to spike-in in siYTHDF1 replicate 2
log2FC_DF1KD	Log2(FoldChange) after YTHDF1 knockdown
m6A	m6A modification status
DF1Target	DF1 target status
DF2Target	DF2 target status
DF3Target	DF3 target status
siDF2_rep1	RNA attomole normalized to spike-in in siYTHDF2 replicate 1
siDF2_rep2	RNA attomole normalized to spike-in in siYTHDF2 replicate 2
log2FC_DF2KD	Log2(FoldChange) after YTHDF2 knockdown
siDF3_rep1	RNA attomole normalized to spike-in in siYTHDF3 replicate 1
siDF3_rep2	RNA attomole normalized to spike-in in siYTHDF3 replicate 2
log2FC_DF3KD	Log2(FoldChange) after YTHDF3 knockdown
siDF123_rep1	RNA attomole normalized to spike-in in siYTHDF123 replicate 1
siDF123_rep2	RNA attomole normalized to spike-in in siYTHDF123 replicate 2
log2FC_DF123KD	Log2(FoldChange) after YTHDF123 knockdown
Table 12 Spike-in calibrated RNA-seq with DDX6 knockdown, related to figure 2e
Column name	Column description
ensembl_gene_id	Ensembl ids of analyzed genes
siCtrl_rep1	RNA attomole normalized to spike-in in siControl replicate 1
siCtrl_rep2	RNA attomole normalized to spike-in in siControl replicate 2
siDDX6_rep1	RNA attomole normalized to spike-in in siDDX6 replicate 1
siDDX6_rep2	RNA attomole normalized to spike-in in siDDX6 replicate 2
log2FC_DDX6KD	Log2(FoldChange) after DDX6 knockdown vs Control
siDDX6DF123_rep1	RNA attomole normalized to spike-in in siDDX6 siYTHDF123 replicate 1
siDDX6DF123_rep2	RNA attomole normalized to spike-in in siDDX6 siYTHDF123 replicate 2
log2FC_DF123KD_DDX6KD	Log2(FoldChange) after DDX6/DF123 knockdown vs DDX6 knockdown
Table 13-16 Transcriptome-wide RNA change upon single or triple knockdown of YTHDFs, related to figure S2a
Column name	Column description
ensembl_gene_id	Ensembl ids of analyzed genes
baseMean	Normalized RNA abundance by DESeq2
log2FoldChange	log2(FoldChange) or RNA calculated by DESeq2
lfcSE	standard error of the log2FoldChange estimate calculated by DESeq2
stat	Wald statistics calculated by DESeq2
pvalue	Walt test P values calculated by DESeq2
padj	BH adjusted P values calculated by DESeq2
external_gene_name	Annotated gene names
Table 17 Spike-in calibrated RNA-seq with DDX6 overexpression, related to figure 2f
Column name	Column description
ensembl_gene_id	Ensembl ids of analyzed genes
sic_oec_r1	RNA attomole normalized to spike-in in siControl oeControl replicate 1
sic_oed_r1	RNA attomole normalized to spike-in in siControl oeDDX6 replicate 1
siy_oec_r1	RNA attomole normalized to spike-in in siYTHDF1-3 oeControl replicate 1
siy_oed_r1	RNA attomole normalized to spike-in in siYTHDF1-3 oeDDX6 replicate 1
sic_oec_r2	RNA attomole normalized to spike-in in siControl oeControl replicate 2
sic_oed_r2	RNA attomole normalized to spike-in in siControl oeDDX6 replicate 2
siy_oec_r2	RNA attomole normalized to spike-in in siYTHDF1-3 oeControl replicate 2
siy_oed_r2	RNA attomole normalized to spike-in in siYTHDF1-3 oeDDX6 replicate 2

## Sheet: table 1 DF target category
YTHDF1	YTHDF2	YTHDF3			DF1 unique	DF2 unique	overlapped
A4GALT	A4GALT	A4GALT			AARS	ABHD13	A4GALT
AARS	ABCC1	AARS			AARS2	ACP2	ABCC1
AARS2	ABHD13	ABCC1			ABCA2	ADNP2	ABHD15
ABCA2	ABHD15	ABHD13			ABCC4	ADO	ABL1
ABCC1	ABL1	ABL1			ABR	ADPGK	ABL2
ABCC4	ABL2	ABL2			ABTB2	ADPRHL2	ADAR
ABHD15	ACP2	ACVR1			ACACA	AGPAT6	ADARB1
ABL1	ADAR	ADAR			ACVR1	AHCTF1	ADCY3
ABL2	ADARB1	ADAT1			ACVR2B	AKAP2	ADCY7
ABR	ADCY3	ADCY3			ADAM10	ANKRD10	ADCY9
ABTB2	ADCY7	ADCY7			ADCY6	ANKRD40	ADNP
ACACA	ADCY9	ADCY9			ADRA2C	AR	AFF1
ACVR1	ADNP	ADIPOR2			AFAP1	ARF6	AGAP1
ACVR2B	ADNP2	ADNP			AFF4	ARL4A	AHDC1
ADAM10	ADO	ADNP2			AGTPBP1	ARPC5L	AHNAK
ADAR	ADPGK	ADO			AKAP11	ARRDC3	AHNAK2
ADARB1	ADPRHL2	ADPGK			ALMS1	ATF7IP	AHRR
ADCY3	AFF1	ADRA1B			ANAPC1	ATG5	AKAP1
ADCY6	AGAP1	AFAP1			ANKFY1	AURKAPS1	AKAP13
ADCY7	AGPAT6	AFF1			ANKHD1	AXIN1	ALDH1B1
ADCY9	AHCTF1	AFTPH			ANKRD11	B4GALT7	ALG11
ADNP	AHDC1	AGAP1			ANKRD17	BACE2	ALG2
ADRA2C	AHNAK	AGPAT3			ANKRD28	BACH1	ALKBH4
AFAP1	AHNAK2	AHCTF1			ANKRD52	BAG5	AMBRA1
AFF1	AHRR	AHDC1			ANKS6	BAMBI	AMIGO1
AFF4	AKAP1	AHNAK			ANO6	BCAR3	AMMECR1L
AGAP1	AKAP13	AHNAK2			AP2B1	BCL2L13	AMOTL1
AGTPBP1	AKAP2	AHRR			APC	BFAR	AMOTL2
AHDC1	ALDH1B1	AKAP1			AQR	BHLHE40	ANKLE2
AHNAK	ALG11	AKAP13			ARAP3	BMP6	ANKRD33B
AHNAK2	ALG2	AKAP2			ARFGEF2	BMPR1A	AP1G1
AHRR	ALKBH4	ALDH1B1			ARHGAP23	BRI3BP	AP5B1
AKAP1	AMBRA1	ALG2			ARHGAP29	BTG2	APBB2
AKAP11	AMIGO1	ALKBH4			ARHGAP5	BTN2A1	APOLD1
AKAP13	AMMECR1L	ALMS1			ARHGEF12	BTN3A3	ARFGAP1
ALDH1B1	AMOTL1	AMBRA1			ARHGEF7	BYSL	ARHGAP21
ALG11	AMOTL2	AMIGO1			ASB1	C12orf65	ARHGAP31
ALG2	ANKLE2	AMMECR1L			ASB6	C16orf72	ARHGAP32
ALKBH4	ANKRD10	AMOTL1			ASXL2	C16orf91	ARHGAP35
ALMS1	ANKRD33B	AMOTL2			ATP1A1	C17orf59	ARID1A
AMBRA1	ANKRD40	ANKLE2			ATP2A2	C17orf96	ARID1B
AMIGO1	AP1G1	ANKRD10			ATP2B1	C1orf74	ARID2
AMMECR1L	AP5B1	ANKRD11			ATRN	C2CD3	ARID5B
AMOTL1	APBB2	ANKRD17			ATRX	C2orf44	ARSG
AMOTL2	APOLD1	ANKRD27			B3GNT1	C3orf58	ASB13
ANAPC1	AR	ANKRD28			BAZ2A	C5orf15	ASH1L
ANKFY1	ARF6	ANKRD33B			BCL2	C5orf24	ASXL1
ANKHD1	ARFGAP1	ANKRD40			BCL9L	C5orf30	ATMIN
ANKLE2	ARHGAP21	ANKRD52			BCR	C6orf120	ATP11A
ANKRD11	ARHGAP31	ANKRD9			BNC2	C6orf47	ATP9A
ANKRD17	ARHGAP32	ANKS6			BOD1L1	C9orf69	ATXN1L
ANKRD28	ARHGAP35	AP1G1			BPTF	CAMK2G	B3GALT6
ANKRD33B	ARID1A	AP3M2			BRCA1	CCRN4L	B3GNT2
ANKRD52	ARID1B	AP5B1			BRD3	CD83	B3GNT9
ANKS6	ARID2	AP5M1			BRF1	CD99L2	BAHD1
ANO6	ARID5B	APBB2			BRPF1	CDC42EP4	BCAR1
AP1G1	ARL4A	APC			BTAF1	CDCA4	BCL7A
AP2B1	ARPC5L	ARF6			BTBD3	CDKN2B	BCL9
AP5B1	ARRDC3	ARFGAP1			C10orf88	CDKN2C	BCOR
APBB2	ARSG	ARHGAP11A			C12orf43	CEBPB	BDNF
APC	ASB13	ARHGAP17			C17orf80	CEBPG	BEND3
APOLD1	ASH1L	ARHGAP21			C19orf12	CENPB	BICD1
AQR	ASXL1	ARHGAP32			C1RL	CHAMP1	BIRC6
ARAP3	ATF7IP	ARHGAP35			C20orf112	CHMP1B	BMPR2
ARFGAP1	ATG5	ARHGAP5			C2CD2	CHPF	BRD1
ARFGEF2	ATMIN	ARHGEF12			C5orf42	CHST12	BTBD7
ARHGAP21	ATP11A	ARHGEF7			CABIN1	CHTF8	BTN3A1
ARHGAP23	ATP9A	ARID1A			CABLES1	CKAP4	BTN3A2
ARHGAP29	ATXN1L	ARID1B			CABLES2	CLCF1	C14orf119
ARHGAP31	AURKAPS1	ARID2			CACNA2D1	CLMP	C14orf169
ARHGAP32	AXIN1	ARID5B			CAMSAP2	COBL	C15orf39
ARHGAP35	B3GALT6	ARL4A			CAND1	COG1	C17orf51
ARHGAP5	B3GNT2	ARL4C			CASC5	CPSF7	C17orf62
ARHGEF12	B3GNT9	ARL4D			CASK	CREBZF	C22orf29
ARHGEF7	B4GALT7	ARPC5L			CASKIN2	CRK	C6orf89
ARID1A	BACE2	ARSG			CBL	CRKL	C7orf49
ARID1B	BACH1	ASB13			CBX6	CSRNP2	CAMKK1
ARID2	BAG5	ASB6			CCDC127	CTGF	CAMSAP1
ARID5B	BAHD1	ASB8			CCNF	CXCR4	CANT1
ARSG	BAMBI	ASH1L			CCNJL	CYP1B1	CBFA2T2
ASB1	BCAR1	ASXL1			CDAN1	CYTH3	CBX2
ASB13	BCAR3	ASXL2			CDC42BPA	DCTN5	CBX4
ASB6	BCL2L13	ATF7IP			CDC42BPB	DCUN1D2	CCNT1
ASH1L	BCL7A	ATMIN			CDC42EP3	DDIT4	CCNT2
ASXL1	BCL9	ATP11A			CDKL5	DDX24	CDK12
ASXL2	BCOR	ATP9A			CDYL	DEDD	CDK13
ATMIN	BDNF	ATXN1			CENPF	DEGS1	CDYL2
ATP11A	BEND3	ATXN1L			CEP170	DLX1	CEBPA
ATP1A1	BFAR	ATXN7L3			CEP192	DNAJB1	CEBPZ
ATP2A2	BHLHE40	ATXN7L3B			CEP250	DNAJC14	CELSR1
ATP2B1	BICD1	B3GALT6			CEP350	DNAJC30	CELSR2
ATP9A	BIRC6	B3GNT2			CHAF1A	DOLK	CELSR3
ATRN	BMP6	B3GNT9			CHD4	DUSP1	CENPO
ATRX	BMPR1A	B4GALT7			CHD9	DUSP4	CHAC1
ATXN1L	BMPR2	BACH1			CHMP7	DYRK1A	CHD6
B3GALT6	BRD1	BAG5			CHRNA9	E2F3	CHD7
B3GNT1	BRI3BP	BAMBI			CIC	EDNRA	CHD8
B3GNT2	BTBD7	BCL2L1			CILP	EIF2B1	CHML
B3GNT9	BTG2	BCL7A			CKAP5	ELF3	CHPF2
BAHD1	BTN2A1	BCL9L			CLASP2	EME1	CHST10
BAZ2A	BTN3A1	BCOR			CLEC16A	EPHB2	CHST14
BCAR1	BTN3A2	BHLHE40			CLIP2	EPM2AIP1	CHST15
BCL2	BTN3A3	BICD1			CLN8	EPOR	CHST3
BCL7A	BYSL	BIRC6			CLP1	ERCC4	CHSY1
BCL9	C12orf65	BLOC1S3			CLSPN	ERCC6L2	CLCN4
BCL9L	C14orf119	BMP6			CNNM4	ETF1	CLTC
BCOR	C14orf169	BPTF			CNOT1	ETS2	CNNM2
BCR	C15orf39	BRD3			COL7A1	EXOSC2	CNST
BDNF	C16orf72	BRPF1			CPS1	EXT1	CPD
BEND3	C16orf91	BTBD3			CPT2	F2R	CREBBP
BICD1	C17orf51	BTBD7			CRAMP1L	F8A1	CRTC3
BIRC6	C17orf59	BTN3A1			CRIM1	FADD	CSF1
BMPR2	C17orf62	BTN3A2			CSGALNACT1	FAM104A	CSRNP1
BNC2	C17orf96	BTN3A3			CTDP1	FAM107B	CSTF1
BOD1L1	C1orf74	C10orf2			CTIF	FAM110C	CSTF2T
BPTF	C22orf29	C10orf88			CTNNA1	FAM117B	CTNND1
BRCA1	C2CD3	C12orf65			CTNNB1	FAM118A	DACT1
BRD1	C2orf44	C12orf66			CTTNBP2NL	FAM127C	DAG1
BRD3	C3orf58	C14orf119			CUL9	FAM175B	DCBLD1
BRF1	C5orf15	C15orf39			CUX1	FAM200A	DCLRE1B
BRPF1	C5orf24	C16orf72			CYFIP1	FAM20B	DENND5A
BTAF1	C5orf30	C16orf91			DAB2IP	FAM217B	DENND5B
BTBD3	C6orf120	C17orf51			DAGLB	FAM43A	DGCR14
BTBD7	C6orf47	C17orf62			DCAF5	FAM46A	DHX33
BTN3A1	C6orf89	C17orf96			DCLRE1A	FAM57A	DIDO1
BTN3A2	C7orf49	C19orf12			DCLRE1C	FARS2	DISP1
C10orf88	C9orf69	C1orf216			DCP2	FBXL4	DIXDC1
C12orf43	CAMK2G	C1orf74			DDHD1	FEN1	DLG5
C14orf119	CAMKK1	C22orf29			DDX28	FGD5-AS1	DLX4
C14orf169	CAMSAP1	C2orf42			DDX54	FITM2	DOCK5
C15orf39	CANT1	C2orf44			DENND4B	FKRP	DSE
C17orf51	CBFA2T2	C2orf69			DGCR8	FLCN	DSTYK
C17orf62	CBX2	C3orf58			DGKD	FOSL2	DUSP16
C17orf80	CBX4	C6orf47			DGKH	FOXC2	DYRK2
C19orf12	CCNT1	C6orf89			DHTKD1	FOXF1	DYRK3
C1RL	CCNT2	C7orf49			DHX30	FOXF2	EGFR
C20orf112	CCRN4L	C8orf4			DHX57	FOXL2	EHMT1
C22orf29	CD83	C9orf69			DHX9	FRMD8	EP300
C2CD2	CD99L2	C9orf91			DIAPH1	FRS2	EPHA2
C5orf42	CDC42EP4	CABLES1			DIP2B	FRYL	EPN2
C6orf89	CDCA4	CAMK2G			DMXL1	FTH1P3	ERC1
C7orf49	CDK12	CAMKK1			DNAJC5	FTSJ2	ERRFI1
CABIN1	CDK13	CAMSAP1			DNMBP	FUT4	ETV3
CABLES1	CDKN2B	CAMSAP2			DOT1L	FZD2	EVC
CABLES2	CDKN2C	CAND1			DSEL	FZD6	EXT2
CACNA2D1	CDYL2	CANT1			DSP	FZD7	EXTL3
CAMKK1	CEBPA	CASC5			DST	FZD8	FAF2
CAMSAP1	CEBPB	CASKIN2			DTX3L	FZR1	FAM105B
CAMSAP2	CEBPG	CBFA2T2			DYNC1H1	GALNT10	FAM156B
CAND1	CEBPZ	CBX2			EARS2	GAS1	FAM160A2
CANT1	CELSR1	CBX4			ECE1	GLCCI1	FAM208B
CASC5	CELSR2	CCDC127			EIF2AK4	GLT8D1	FAM20C
CASK	CELSR3	CCDC14			EIF3B	GNA13	FAM214A
CASKIN2	CENPB	CCNF			EIF4G1	GOSR1	FAM46B
CBFA2T2	CENPO	CCNT1			ELF2	GPBP1	FAM46C
CBL	CHAC1	CCNT2			ELFN2	GPR63	FAM78A
CBX2	CHAMP1	CD83			ELMO2	GRWD1	FAM83D
CBX4	CHD6	CD99L2			EML4	GTF2E1	FAM83G
CBX6	CHD7	CDC42EP3			ENTPD4	GTPBP2	FAT1
CCDC127	CHD8	CDC42EP4			EPRS	H2AFX	FBXL14
CCNF	CHML	CDCA4			ERBB2IP	HARS2	FBXO31
CCNJL	CHMP1B	CDK12			ESPL1	HCG11	FBXO34
CCNT1	CHPF	CDK13			ESYT1	HCG18	FBXO42
CCNT2	CHPF2	CDKL5			EXOC2	HECA	FBXO46
CDAN1	CHST10	CDKN2C			EXOC4	HES1	FBXW2
CDC42BPA	CHST12	CDR2			EXOC7	HEXIM1	FEM1A
CDC42BPB	CHST14	CDYL			EXOC8	HIPK3	FEM1B
CDC42EP3	CHST15	CEBPA			FAM120C	HIVEP1	FIGN
CDK12	CHST3	CEBPB			FAM135A	HIVEP2	FIGNL1
CDK13	CHSY1	CEBPG			FAM160A1	HNRNPF	FJX1
CDKL5	CHTF8	CELSR2			FAM179B	HOXC11	FKBPL
CDYL	CKAP4	CELSR3			FAM208A	HOXC13	FOXK1
CDYL2	CLCF1	CENPB			FAM53B	HPDL	FOXK2
CEBPA	CLCN4	CENPBD1			FAM69A	HRCT1	FOXN3
CEBPZ	CLMP	CENPF			FAM83H	HSDL1	FOXO1
CELSR1	CLTC	CENPL			FAM84B	HSPA13	FOXO3
CELSR2	CNNM2	CENPO			FANCI	HSPA1B	FRAT2
CELSR3	CNST	CEP250			FANCM	HYAL2	FUT1
CENPF	COBL	CEP350			FASN	ICMT	FZD1
CENPO	COG1	CHAC1			FBXL18	IER2	FZD5
CEP170	CPD	CHAMP1			FBXO10	IER3	GALNT2
CEP192	CPSF7	CHD8			FBXO30	IER5	GCC1
CEP250	CREBBP	CHD9			FBXO33	IER5L	GDF11
CEP350	CREBZF	CHML			FEM1C	IL17RB	GEMIN4
CHAC1	CRK	CHPF			FHDC1	IMP3	GEMIN5
CHAF1A	CRKL	CHPF2			FICD	INHBE	GFOD1
CHD4	CRTC3	CHST12			FLNB	INVS	GGA3
CHD6	CSF1	CHST14			FNDC3A	IRS1	GJC1
CHD7	CSRNP1	CHST15			FNDC3B	IST1	GNA12
CHD8	CSRNP2	CHST3			FUT10	ITPRIPL2	GPR125
CHD9	CSTF1	CHSY1			FYCO1	JAGN1	GPR161
CHML	CSTF2T	CIC			FZD4	JUNB	GPR37
CHMP7	CTGF	CISH			FZD9	JUND	GSG2
CHPF2	CTNND1	CKAP5			GAK	KANSL1	GTF3C4
CHRNA9	CXCR4	CLCF1			GAPVD1	KEAP1	H6PD
CHST10	CYP1B1	CLCN4			GBF1	KIAA0040	HARBI1
CHST14	CYTH3	CLEC16A			GCN1L1	KIAA1804	HDHD3
CHST15	DACT1	CLIP1			GCNT2	KIAA2013	HEATR6
CHST3	DAG1	CLMP			GFOD2	KIF24	HEG1
CHSY1	DCBLD1	CLN8			GLG1	KLF3	HIP1
CIC	DCLRE1B	CLTCL1			GLI3	KLF6	HLCS
CILP	DCTN5	CNNM2			GNAZ	KLHL26	HPS6
CKAP5	DCUN1D2	CNNM4			GOLGA3	LDLR	HS6ST1
CLASP2	DDIT4	CNOT1			GOLGB1	LENG9	HS6ST3
CLCN4	DDX24	CNST			GPAM	LEPREL4	HSPA1L
CLEC16A	DEDD	CPD			GPR107	LGR4	ICAM1
CLIP2	DEGS1	CPSF7			GPR124	LHX4	ICOSLG
CLN8	DENND5A	CREBZF			GPRIN1	LIMK2	IGF1R
CLP1	DENND5B	CRK			GRAMD4	LINC00094	IKBKB
CLSPN	DGCR14	CRKL			GREB1	LMBR1	IL17RA
CLTC	DHX33	CRTC3			GREB1L	LOC100506710	IL4R
CNNM2	DIDO1	CSF1			GTF3C1	LOC148413	IL6R
CNNM4	DISP1	CSRNP1			GZF1	LOC202181	INSR
CNOT1	DIXDC1	CSRNP2			HCFC1	LRFN4	INTS5
CNST	DLG5	CSTF1			HEATR1	LRIG2	IP6K1
COL7A1	DLX1	CSTF2T			HECTD1	LRRC61	IQSEC1
CPD	DLX4	CTNND1			HELB	LRRC8C	IRF2BP2
CPS1	DNAJB1	CTTNBP2NL			HIPK1	LSM10	IRF2BPL
CPT2	DNAJC14	CUX1			HK2	MAD2L1BP	IRS2
CRAMP1L	DNAJC30	CXCR4			HMBOX1	MAEA	ITGA5
CREBBP	DOCK5	CXXC4			HMGXB3	MAGEF1	ITPRIP
CRIM1	DOLK	CXXC5			HPS4	MANEA	IVD
CRTC3	DSE	CYP1B1			HPS5	MANEAL	KANK1
CSF1	DSTYK	CYP2U1			HRH1	MARVELD2	KANK4
CSGALNACT1	DUSP1	DAG1			HUWE1	MBOAT1	KANSL3
CSRNP1	DUSP16	DAGLB			IARS	MC1R	KAT6A
CSTF1	DUSP4	DBF4			ICAM5	MDM2	KBTBD6
CSTF2T	DYRK1A	DCAF5			IGF2R	MED13	KCTD15
CTDP1	DYRK2	DCLRE1B			IGHMBP2	MEIS2	KCTD2
CTIF	DYRK3	DCTN5			IKBKAP	MEPCE	KCTD20
CTNNA1	E2F3	DCUN1D2			INTS1	MESDC1	KDM6A
CTNNB1	EDNRA	DDHD1			IPO5	MESDC2	KIAA0100
CTNND1	EGFR	DDX23			IPO7	MEX3D	KIAA0232
CTTNBP2NL	EHMT1	DDX6			IPO8	MFAP3	KIAA0513
CUL9	EIF2B1	DEDD			IPO9	MFSD5	KIAA0947
CUX1	ELF3	DEDD2			IQGAP1	MFSD9	KIAA1244
CYFIP1	EME1	DEGS1			IRGQ	MGAT1	KIAA1429
DAB2IP	EP300	DENND5A			ITGA3	MGC2752	KIAA1549
DACT1	EPHA2	DGCR14			ITPKB	MID1IP1	KIAA1958
DAG1	EPHB2	DGCR2			ITPKC	MIER3	KIF13A
DAGLB	EPM2AIP1	DGKD			ITPR1	MON2	KIF1B
DCAF5	EPN2	DHRS4-AS1			ITPR3	MRAS	KIF3B
DCBLD1	EPOR	DHX33			JAG2	MRP63	KLF13
DCLRE1A	ERC1	DHX8			JARID2	MRPL34	KLF4
DCLRE1B	ERCC4	DIDO1			JMJD1C	MSRB1	KLHL18
DCLRE1C	ERCC6L2	DIRAS1			JMY	MTHFSD	KLHL21
DCP2	ERRFI1	DISP1			JPH1	MUL1	KLHL36
DDHD1	ETF1	DIXDC1			JRK	MYC	KLHL9
DDX28	ETS2	DLG5			JRKL	NAA40	L3MBTL2
DDX54	ETV3	DLX1			KBTBD2	NCKAP5L	LARP1
DENND4B	EVC	DLX4			KBTBD7	NDNL2	LATS1
DENND5A	EXOSC2	DMWD			KCNC4	NECAP2	LATS2
DENND5B	EXT1	DMXL1			KDM2A	NETO2	LCMT2
DGCR14	EXT2	DMXL2			KDM3B	NFATC3	LDOC1L
DGCR8	EXTL3	DNAJC14			KDM5A	NFE2L2	LEMD3
DGKD	F2R	DNAJC16			KDM5B	NIF3L1	LHFPL2
DGKH	F8A1	DNAJC30			KDM5C	NME6	LIMD1
DHTKD1	FADD	DNAJC5			KHNYN	NOA1	LINC00346
DHX30	FAF2	DOCK5			KIAA0226	NR2F1	LINC00473
DHX33	FAM104A	DOLK			KIAA0319L	NR2F2	LMTK2
DHX57	FAM105B	DOT1L			KIAA0355	NRF1	LNPEP
DHX9	FAM107B	DSE			KIAA0754	NRP1	LOC652276
DIAPH1	FAM110C	DSEL			KIAA0922	NUFIP2	LRP6
DIDO1	FAM117B	DUSP16			KIAA1161	NUP153	LRRC14
DIP2B	FAM118A	DUSP4			KIAA1644	NUP62	LRRC8A
DISP1	FAM127C	DYNC1H1			KIAA1671	NXN	LRRC8D
DIXDC1	FAM156B	DYRK1A			KIAA1731	OPN3	LRRC8E
DLG5	FAM160A2	DYRK2			KIDINS220	OSBP	LRRN2
DLX4	FAM175B	E2F2			KIF26A	OSBPL2	MAML1
DMXL1	FAM200A	E2F3			KIF4A	P2RY6	MAML3
DNAJC5	FAM208B	EARS2			KLHL11	PAQR7	MAP1S
DNMBP	FAM20B	EGFR			KLHL29	PATZ1	MAP2K4
DOCK5	FAM20C	EHD1			KPNB1	PCBP1	MAP3K4
DOT1L	FAM214A	EHMT1			KSR1	PDF	MAPK4
DSE	FAM217B	EIF4G1			LAMB1	PDGFA	MARS2
DSEL	FAM43A	ELF1			LAMC1	PDP2	MARVELD1
DSP	FAM46A	ELF2			LAMC3	PEX13	MAT2A
DST	FAM46B	ELF3			LARP4B	PHF23	MCL1
DSTYK	FAM46C	ELK4			LARS2	PIAS1	MED13L
DTX3L	FAM57A	ENG			LIFR	PIGM	MED26
DUSP16	FAM78A	EPHA2			LIG4	PIGV	MEGF9
DYNC1H1	FAM83D	EPM2AIP1			LINC00294	PIP4K2C	MET
DYRK2	FAM83G	EPOR			LOC100129034	PISD	MFHAS1
DYRK3	FARS2	ERBB2			LOC728431	PITX1	MGA
EARS2	FAT1	ERC1			LPHN1	PLA2G15	MGAT2
ECE1	FBXL14	ERCC4			LRIG3	PLAGL1	MGAT5
EGFR	FBXL4	ERCC6L2			LRP4	PLAGL2	MICAL3
EHMT1	FBXO31	ERLIN1			LRRC37A3	PMM2	MID1
EIF2AK4	FBXO34	ERRFI1			LRRC37A4P	PMS2CL	MKL2
EIF3B	FBXO42	ETV3			LTBP1	PNMA1	MN1
EIF4G1	FBXO46	EXOC8			LUZP1	POFUT1	MSANTD3
ELF2	FBXW2	EXOSC6			MACF1	POLR3H	MSL2
ELFN2	FEM1A	EXT1			MADD	PPP2R2D	MTF1
ELMO2	FEM1B	EXTL3			MAN2A1	PRCC	MTMR4
EML4	FEN1	F2R			MAP3K3	PRLR	MUM1
ENTPD4	FGD5-AS1	FADD			MAP3K9	PRMT6	MYO9B
EP300	FIGN	FAF2			MAP6D1	PRR3	MYPN
EPHA2	FIGNL1	FAM104A			MAPK6	PRR5L	NAV1
EPN2	FITM2	FAM109B			MAPK7	PRUNE	NCEH1
EPRS	FJX1	FAM110B			MAPKBP1	PSKH1	NCOA2
ERBB2IP	FKBPL	FAM120B			MARCH6	PYGO2	NEU3
ERC1	FKRP	FAM122A			MARCH9	QSER1	NFE2L1
ERRFI1	FLCN	FAM135A			MAST2	QTRTD1	NFIL3
ESPL1	FOSL2	FAM156B			MBD5	RAB9A	NFYA
ESYT1	FOXC2	FAM160A1			MBP	RAP2B	NHS
ETV3	FOXF1	FAM160A2			MBTPS1	RBM38	NLRC5
EVC	FOXF2	FAM168A			MCAM	RDH13	NOTCH1
EXOC2	FOXK1	FAM200A			MCF2L	RHOF	NOTCH2
EXOC4	FOXK2	FAM208A			MCM10	RHOU	NR3C1
EXOC7	FOXL2	FAM208B			MCM2	RHOV	NSD1
EXOC8	FOXN3	FAM20B			MCM3AP	RIC8A	NUAK1
EXT2	FOXO1	FAM20C			MCM6	RIPK1	NUAK2
EXTL3	FOXO3	FAM217B			MECOM	RMI2	NUDCD3
FAF2	FRAT2	FAM43A			MECP2	RNF111	NUP50
FAM105B	FRMD8	FAM46A			MED12	RNF145	OGDH
FAM120C	FRS2	FAM46B			METTL13	RNF182	OLFM1
FAM135A	FRYL	FAM46C			METTL16	ROR2	ORAI2
FAM156B	FTH1P3	FAM53B			MEX3C	RPRD1B	OXSR1
FAM160A1	FTSJ2	FAM57A			MGEA5	RRAGA	PANX1
FAM160A2	FUT1	FAM78A			MIB1	RTN4R	PAPD7
FAM179B	FUT4	FAM83D			MKI67	RUNX1	PAQR4
FAM208A	FZD1	FAM83H			MLH3	SCO1	PCF11
FAM208B	FZD2	FANCM			MLLT1	SDC1	PCNX
FAM20C	FZD5	FASN			MLXIP	SEC61A1	PCNXL3
FAM214A	FZD6	FASTKD3			MLYCD	SELRC1	PCYOX1
FAM46B	FZD7	FAT1			MMS22L	SEMA4B	PDPK1
FAM46C	FZD8	FBXL14			MOCS3	SGMS1	PDPR
FAM53B	FZR1	FBXL18			MOGS	SGMS2	PEAK1
FAM69A	GALNT10	FBXL19			MPRIP	SH3PXD2B	PEG10
FAM78A	GALNT2	FBXL4			MSH6	SH3TC1	PFKFB3
FAM83D	GAS1	FBXL5			MTERF	SIAH1	PGBD1
FAM83G	GCC1	FBXO30			MTHFR	SIAH2	PHF12
FAM83H	GDF11	FBXO31			MTMR3	SIX4	PHF20
FAM84B	GEMIN4	FBXO34			MTOR	SIX5	PHLDB2
FANCI	GEMIN5	FBXO42			MTR	SKIL	PHLPP2
FANCM	GFOD1	FBXO46			MTUS1	SLC10A3	PI4KB
FASN	GGA3	FBXO5			MYBBP1A	SLC15A4	PIK3C2B
FAT1	GJC1	FBXW2			MYH10	SLC16A1	PIK3R4
FBXL14	GLCCI1	FEM1A			MYLIP	SLC16A6	PIP4K2B
FBXL18	GLT8D1	FEM1B			MYO10	SLC1A4	PIP5K1C
FBXO10	GNA12	FEM1C			MYO1B	SLC22A5	PLEKHF2
FBXO30	GNA13	FEN1			MYO1C	SLC25A37	PLEKHM1
FBXO31	GOSR1	FGD5-AS1			MYO1E	SLC25A43	PLXNA2
FBXO33	GPBP1	FGFBP1			N4BP1	SLC26A2	PODXL
FBXO34	GPR125	FHDC1			N4BP3	SLC2A6	POGK
FBXO42	GPR161	FIGN			NACC2	SLC31A2	POGZ
FBXO46	GPR37	FIGNL1			NAT10	SLC33A1	PP7080
FBXW2	GPR63	FJX1			NAV2	SLC35C1	PPARGC1A
FEM1A	GRWD1	FKBPL			NCAPD2	SLC37A3	PPARGC1B
FEM1B	GSG2	FLVCR2			NCKAP5	SMAD6	PPM1B
FEM1C	GTF2E1	FOSL2			NCOA1	SMAD7	PPM1D
FHDC1	GTF3C4	FOXC1			NCOA3	SMPD1	PPP1R15B
FICD	GTPBP2	FOXF1			NCOA6	SNAP47	PPP1R26
FIGN	H2AFX	FOXF2			NCOR1	SOCS2	PPP4R1
FIGNL1	H6PD	FOXK1			NCOR2	SOCS3	PPRC1
FJX1	HARBI1	FOXK2			NDOR1	SOX12	PRDM4
FKBPL	HARS2	FOXL2			NDST1	SOX4	PRKRIR
FLNB	HCG11	FOXM1			NEDD9	SP1	PRKX
FNDC3A	HCG18	FOXN3			NEK9	SP3	PRMT10
FNDC3B	HDHD3	FOXO1			NEO1	SPG20	PRSS23
FOXK1	HEATR6	FOXO3			NEURL4	SPIN1	PTCH1
FOXK2	HECA	FRAT2			NF1	SPPL3	PTPRJ
FOXN3	HEG1	FRMD6			NFKB1	SPRED2	PTRH2
FOXO1	HES1	FRMD8			NFRKB	SPSB1	PURB
FOXO3	HEXIM1	FRS2			NIPBL	SRXN1	PWWP2B
FRAT2	HIP1	FRYL			NKRF	STEAP3	PXDN
FUT1	HIPK3	FTSJ2			NOL6	STS	PYGO1
FUT10	HIVEP1	FUT1			NOMO1	STX6	QSOX2
FYCO1	HIVEP2	FUT10			NOMO2	SYNRG	RAB11FIP5
FZD1	HLCS	FUT11			NOMO3	TACC2	RAB40C
FZD4	HNRNPF	FZD1			NPAT	TAF5L	RAF1
FZD5	HOXC11	FZD2			NPC1	TAF7	RAI1
FZD9	HOXC13	FZD5			NR1D2	TAPT1	RASAL2
GAK	HPDL	FZD9			NR2C2	TBC1D10B	RBM12
GALNT2	HPS6	FZR1			NRIP1	TBC1D14	RBM12B
GAPVD1	HRCT1	GALNT2			NSUN2	TBCC	RBM15
GBF1	HS6ST1	GAPVD1			NT5DC3	TBX3	RBM15B
GCC1	HS6ST3	GAS1			NTN1	TET3	RCOR1
GCN1L1	HSDL1	GATA2			NUMA1	TEX10	REPIN1
GCNT2	HSPA13	GATAD2A			NUP155	TGIF2	RGMB
GDF11	HSPA1B	GCC1			NUP160	THAP7	RHOB
GEMIN4	HSPA1L	GCNT1			NUP188	TIMM22	RHOBTB2
GEMIN5	HYAL2	GCNT2			NUP210	TIMM8A	RNF139
GFOD1	ICAM1	GDF11			NUP214	TM2D2	RNF213
GFOD2	ICMT	GEMIN4			NUP98	TM9SF1	RNF216P1
GGA3	ICOSLG	GEMIN5			OGT	TMED7-TICAM2	RNF24
GJC1	IER2	GFOD2			OSBPL11	TMEM11	RNF26
GLG1	IER3	GGA3			OTUD7B	TMEM115	RPP25
GLI3	IER5	GJC1			PALB2	TMEM127	RPRD2
GNA12	IER5L	GLCCI1			PALLD	TMEM168	RPS6KB1
GNAZ	IGF1R	GLCE			PAPPA	TMEM170A	RPUSD2
GOLGA3	IKBKB	GLG1			PASK	TMEM185B	RREB1
GOLGB1	IL17RA	GNA12			PC	TMEM37	RRP1B
GPAM	IL17RB	GNAZ			PCNT	TMEM43	RSBN1L
GPR107	IL4R	GOLGA3			PDCD11	TMEM97	RUNDC1
GPR124	IL6R	GOLGB1			PDE4DIP	TNFRSF10B	RUSC2
GPR125	IMP3	GON4L			PDGFRB	TNFRSF21	SACS
GPR161	INHBE	GOSR1			PDIK1L	TNFSF9	SCAF8
GPR37	INSR	GPBP1			PDK3	TOB2	SCARA3
GPRIN1	INTS5	GPR161			PDP1	TOR1AIP1	SEC16A
GRAMD4	INVS	GSG2			PDXK	TOR1AIP2	SEPHS2
GREB1	IP6K1	GTF3C4			PDZD8	TOR3A	SERTAD1
GREB1L	IQSEC1	GTPBP2			PELO	TPBG	SERTAD2
GSG2	IRF2BP2	GUSBP1			PER1	TRAF4	SERTAD3
GTF3C1	IRF2BPL	H2AFX			PFAS	TRUB2	SETD2
GTF3C4	IRS1	H6PD			PGBD5	TSC22D2	SETX
GZF1	IRS2	HARBI1			PHF3	TSFM	SGK223
H6PD	IST1	HCFC1			PHF8	TSKU	SGSH
HARBI1	ITGA5	HCG11			PHKB	TSPAN17	SH3BP4
HCFC1	ITPRIP	HCG18			PHLDB1	TSPYL4	SH3PXD2A
HDHD3	ITPRIPL2	HDHD3			PHLPP1	TUBB6	SHPK
HEATR1	IVD	HEATR1			PHRF1	UBAP1	SHROOM3
HEATR6	JAGN1	HECA			PIEZO1	UBE2Q1	SIK3
HECTD1	JUNB	HECTD1			PIK3CB	UBIAD1	SIN3A
HEG1	JUND	HEG1			PIK3CD	UBL4A	SIPA1L1
HELB	KANK1	HEXIM1			PKP4	UBTD2	SIPA1L3
HIP1	KANK4	HIP1			PLCG1	UMPS	SLC12A7
HIPK1	KANSL1	HIPK2			PLEC	USF1	SLC16A5
HK2	KANSL3	HIVEP2			PLEKHA7	USP30	SLC22A23
HLCS	KAT6A	HOXC11			PLEKHG2	VASN	SLC25A28
HMBOX1	KBTBD6	HOXC6			PLEKHG3	VDR	SLC25A29
HMGXB3	KCTD15	HOXD8			PLEKHG4	VEGFA	SLC30A1
HPS4	KCTD2	HPDL			PLEKHM2	VOPP1	SLC35E1
HPS5	KCTD20	HPS4			PLEKHM3	WDR26	SLC35E2B
HPS6	KDM6A	HPS6			PLEKHO2	WDR6	SLC45A4
HRH1	KEAP1	HR			PLXNA1	WDR82	SLC7A1
HS6ST1	KIAA0040	HRCT1			PLXNB1	YOD1	SMAD3
HS6ST3	KIAA0100	HS6ST3			PLXNB2	ZBTB24	SMCR8
HSPA1L	KIAA0232	HSPA12A			PLXND1	ZBTB44	SMEK1
HUWE1	KIAA0513	HSPA13			PMPCA	ZBTB6	SMG8
IARS	KIAA0947	HUWE1			POLE	ZCCHC3	SMURF1
ICAM1	KIAA1244	HYAL2			POLG	ZCCHC8	SNX19
ICAM5	KIAA1429	ICAM1			POLR1A	ZDHHC3	SNX33
ICOSLG	KIAA1549	ICMT			POLR1B	ZDHHC5	SOCS5
IGF1R	KIAA1804	ICOSLG			POLR2A	ZDHHC7	SON
IGF2R	KIAA1958	IER2			POLR2B	ZFP36	SPATA13
IGHMBP2	KIAA2013	IER5			POLR3A	ZFP36L2	SPATA2
IKBKAP	KIF13A	IER5L			PPFIA1	ZIC5	SPTBN1
IKBKB	KIF1B	IFIT5			PPL	ZNF121	SSH1
IL17RA	KIF24	IGF1R			PPP1R3B	ZNF124	SSH2
IL4R	KIF3B	IL6R			PPP1R3C	ZNF131	ST3GAL1
IL6R	KLF13	INSR			PPP1R9A	ZNF271	ST3GAL2
INSR	KLF3	INTS5			PPP2R3A	ZNF281	STIL
INTS1	KLF4	IP6K1			PRDM15	ZNF286A	STK35
INTS5	KLF6	IPO9			PRDM2	ZNF292	SUGP2
IP6K1	KLHL18	IPPK			PRKCE	ZNF322	SYDE1
IPO5	KLHL21	IQSEC1			PRPF8	ZNF562	SYDE2
IPO7	KLHL26	IRF2BP2			PRR12	ZNF581	SYNJ2
IPO8	KLHL36	IRS2			PRR14L	ZNF641	TAB2
IPO9	KLHL9	ISG20L2			PRRC2A	ZNF672	TADA2B
IQGAP1	L3MBTL2	IST1			PRRC2B	ZNF689	TAF1C
IQSEC1	LARP1	ITGA3			PRRC2C	ZNF764	TANC2
IRF2BP2	LATS1	ITGA5			PSD3	ZNF776	TATDN2
IRF2BPL	LATS2	ITPKB			PSMD2	ZNF841	TBC1D16
IRGQ	LCMT2	ITPRIP			PSME4	ZSWIM1	TBC1D24
IRS2	LDLR	ITPRIPL2			PTGFRN	ZSWIM4	TBC1D9
ITGA3	LDOC1L	IVD			PTK7		TBC1D9B
ITGA5	LEMD3	JAG2			PTPN14		TBL1X
ITPKB	LENG9	JDP2			PTPN3		TCF19
ITPKC	LEPREL4	JMJD1C			PTPRF		TCF20
ITPR1	LGR4	JOSD1			PTPRK		TET2
ITPR3	LHFPL2	JPH1			PTPRM		TEX2
ITPRIP	LHX4	JPH2			PTPRS		THADA
IVD	LIMD1	JUNB			PWP2		THAP11
JAG2	LIMK2	JUND			QRICH1		THBS1
JARID2	LINC00094	KANK2			RAB11FIP1		TICAM1
JMJD1C	LINC00346	KANK4			RABGAP1		TIGD5
JMY	LINC00473	KANSL1			RAD54L2		TIPARP
JPH1	LMBR1	KANSL3			RALGAPB		TMCC1
JRK	LMTK2	KAT6A			RANBP2		TMEM186
JRKL	LNPEP	KBTBD2			RANBP6		TMEM2
KANK1	LOC100506710	KBTBD6			RAPGEF6		TMEM203
KANK4	LOC148413	KCNC4			RAPH1		TMEM223
KANSL3	LOC202181	KCNS3			RB1CC1		TMEM51
KAT6A	LOC652276	KCTD1			RBAK		TNFAIP1
KBTBD2	LRFN4	KCTD11			RBM14		TNFAIP3
KBTBD6	LRIG2	KCTD2			RC3H2		TNRC18
KBTBD7	LRP6	KCTD20			RCL1		TNS3
KCNC4	LRRC14	KCTD21			REST		TOMM40L
KCTD15	LRRC61	KDM2A			REXO1		TOR1B
KCTD2	LRRC8A	KDM3B			RGP1		TP73-AS1
KCTD20	LRRC8C	KDM5A			RGS12		TRAF6
KDM2A	LRRC8D	KDM6A			RHOBTB1		TRAK1
KDM3B	LRRC8E	KHNYN			RICTOR		TRERF1
KDM5A	LRRN2	KIAA0040			RIF1		TRIB1
KDM5B	LSM10	KIAA0100			RLF		TRIM32
KDM5C	MAD2L1BP	KIAA0232			RNF144B		TRIM56
KDM6A	MAEA	KIAA0513			RNF19A		TRIO
KHNYN	MAGEF1	KIAA0754			RNF216		TRIP12
KIAA0100	MAML1	KIAA1161			ROCK2		TRPS1
KIAA0226	MAML3	KIAA1429			RPS6KA3		TRRAP
KIAA0232	MANEA	KIAA1549			RPS6KC1		TSC22D1
KIAA0319L	MANEAL	KIAA1644			RPTOR		TSHZ1
KIAA0355	MAP1S	KIAA1671			RRAGC		TSHZ2
KIAA0513	MAP2K4	KIAA1804			RXRA		TSPYL1
KIAA0754	MAP3K4	KIAA1958			SART3		TTC28
KIAA0922	MAPK4	KIAA2013			SASH1		TTI1
KIAA0947	MARS2	KIDINS220			SCRIB		TTL
KIAA1161	MARVELD1	KIF13A			SEC24B		TTPAL
KIAA1244	MARVELD2	KIF1B			SEC24C		TUG1
KIAA1429	MAT2A	KIF3B			SEL1L3		TULP4
KIAA1549	MBOAT1	KLF11			SEMA6D		TXNDC11
KIAA1644	MC1R	KLF13			SETD5		UBE3B
KIAA1671	MCL1	KLF4			SETDB1		UBQLN2
KIAA1731	MDM2	KLF7			SETMAR		UNC13B
KIAA1958	MED13	KLHL13			SF3B1		URB1
KIDINS220	MED13L	KLHL15			SF3B3		URB2
KIF13A	MED26	KLHL18			SFMBT1		URGCP
KIF1B	MEGF9	KLHL21			SFMBT2		USP10
KIF26A	MEIS2	KLHL22			SH3D19		USP31
KIF3B	MEPCE	KLHL26			SHPRH		USP38
KIF4A	MESDC1	KLHL29			SIK2		USP6NL
KLF13	MESDC2	L3MBTL2			SKI		USP9X
KLF4	MET	LARP1			SLC12A6		VANGL1
KLHL11	MEX3D	LARS2			SLC23A2		VCPIP1
KLHL18	MFAP3	LATS1			SLC39A10		VPRBP
KLHL21	MFHAS1	LATS2			SLC9A6		VPS18
KLHL29	MFSD5	LDLR			SLFN12		VPS39
KLHL36	MFSD9	LDOC1L			SMAD5		WDR47
KLHL9	MGA	LHX4			SMARCC1		WDR81
KPNB1	MGAT1	LIG4			SMG1		WSCD1
KSR1	MGAT2	LIMK2			SMG6		XXYLT1
L3MBTL2	MGAT5	LINC00094			SNAPC4		XYLT1
LAMB1	MGC2752	LINC00294			SNRK		YTHDF1
LAMC1	MICAL3	LINC00473			SNRNP200		YTHDF2
LAMC3	MID1	LMTK2			SOCS6		YTHDF3
LARP1	MID1IP1	LNPEP			SOCS7		ZADH2
LARP4B	MIER3	LOC100129034			SOGA1		ZBED1
LARS2	MKL2	LOC100287015			SOGA2		ZBED4
LATS1	MN1	LOC148413			SPAG5		ZBED5
LATS2	MON2	LOC148709			SPAG9		ZBTB10
LCMT2	MRAS	LOC150776			SPECC1L		ZBTB2
LDOC1L	MRP63	LOC285696			SPEN		ZBTB22
LEMD3	MRPL34	LOC389906			SPG11		ZBTB37
LHFPL2	MSANTD3	LOC93622			SPIRE1		ZBTB38
LIFR	MSL2	LRFN4			SPRY2		ZBTB39
LIG4	MSRB1	LRP12			SPSB2		ZBTB5
LIMD1	MTF1	LRP4			SPTAN1		ZBTB7B
LINC00294	MTHFSD	LRRC14			SRCAP		ZC3H12C
LINC00346	MTMR4	LRRC37A4P			SRGAP1		ZC3H4
LINC00473	MUL1	LRRC61			SRRM2		ZCCHC14
LMTK2	MUM1	LRRC8A			SSFA2		ZCCHC2
LNPEP	MYC	LRRC8D			ST6GAL1		ZFHX3
LOC100129034	MYO9B	LRRN2			STIM2		ZFP64
LOC652276	MYPN	LSM10			STX11		ZFX
LOC728431	NAA40	LUZP1			STXBP5		ZFYVE20
LPHN1	NAV1	MACF1			SUOX		ZHX3
LRIG3	NCEH1	MAEA			SUPT6H		ZKSCAN1
LRP4	NCKAP5L	MAML1			SVEP1		ZKSCAN5
LRP6	NCOA2	MANEAL			SVIL		ZMYND8
LRRC14	NDNL2	MAP1S			TACC1		ZNF12
LRRC37A3	NECAP2	MAP2K4			TAF1		ZNF136
LRRC37A4P	NETO2	MAP3K10			TBC1D25		ZNF140
LRRC8A	NEU3	MAP3K3			TBC1D2B		ZNF142
LRRC8D	NFATC3	MAP3K9			TBC1D30		ZNF146
LRRC8E	NFE2L1	MAPK4			TBC1D4		ZNF148
LRRN2	NFE2L2	MAPK6			TECPR2		ZNF160
LTBP1	NFIL3	MAPK7			TFRC		ZNF202
LUZP1	NFYA	MAPKBP1			TGFBRAP1		ZNF217
MACF1	NHS	MARS2			THRAP3		ZNF275
MADD	NIF3L1	MARVELD1			THSD4		ZNF317
MAML1	NLRC5	MB21D2			TJP1		ZNF318
MAML3	NME6	MBD3			TJP2		ZNF319
MAN2A1	NOA1	MBOAT1			TLN1		ZNF324
MAP1S	NOTCH1	MBP			TLR6		ZNF35
MAP2K4	NOTCH2	MBTPS1			TMED10P1		ZNF398
MAP3K3	NR2F1	MC1R			TMEM231		ZNF445
MAP3K4	NR2F2	MCL1			TMTC1		ZNF451
MAP3K9	NR3C1	MDM2			TNFAIP8		ZNF460
MAP6D1	NRF1	MECP2			TNKS		ZNF468
MAPK4	NRP1	MED13			TNPO1		ZNF473
MAPK6	NSD1	MED13L			TNRC6A		ZNF496
MAPK7	NUAK1	MED26			TNRC6B		ZNF503
MAPKBP1	NUAK2	MEGF9			TNS1		ZNF507
MARCH6	NUDCD3	MEIS2			TOM1L2		ZNF513
MARCH9	NUFIP2	MEPCE			TOP2A		ZNF525
MARS2	NUP153	MET			TOP2B		ZNF526
MARVELD1	NUP50	METRNL			TOP3A		ZNF543
MAST2	NUP62	METTL16			TOPORS		ZNF544
MAT2A	NXN	MEX3A			TP53BP2		ZNF592
MBD5	OGDH	MEX3C			TPST1		ZNF623
MBP	OLFM1	MEX3D			TRAF3		ZNF629
MBTPS1	OPN3	MFAP3			TRAM2		ZNF646
MCAM	ORAI2	MFHAS1			TRAPPC10		ZNF687
MCF2L	OSBP	MFSD5			TRAPPC8		ZNF691
MCL1	OSBPL2	MGA			TRIM25		ZNF700
MCM10	OXSR1	MGAT1			TRMT12		ZNF707
MCM2	P2RY6	MGAT2			TSC1		ZNF746
MCM3AP	PANX1	MGAT5			TTBK2		ZNF765
MCM6	PAPD7	MID1			TTF2		ZNF778
MECOM	PAQR4	MIER3			TTLL4		ZNF8
MECP2	PAQR7	MINPP1			UBE2O		ZNF800
MED12	PATZ1	MIS12			UBE4B		ZNF831
MED13L	PCBP1	MKI67			UBN1		ZNF865
MED26	PCF11	MKL2			UBR4		ZNFX1
MEGF9	PCNX	MKX			UGGT1		ZRANB1
MET	PCNXL3	MLLT1			UHRF1		ZSCAN12
METTL13	PCYOX1	MLXIP			UHRF1BP1		ZSCAN29
METTL16	PDF	MN1			ULK1		ZSWIM6
MEX3C	PDGFA	MOB3A			UNKL		ZXDB
MFHAS1	PDP2	MOGS			UPF1		ZXDC
MGA	PDPK1	MSANTD3			UPF2
MGAT2	PDPR	MSH6			USP19
MGAT5	PEAK1	MSL1			USP20
MGEA5	PEG10	MSL2			USP22
MIB1	PEX13	MSL3P1			USP24
MICAL3	PFKFB3	MSRB1			USP32
MID1	PGBD1	MTF1			USP34
MKI67	PHF12	MTHFR			USP40
MKL2	PHF20	MTMR3			USP42
MLH3	PHF23	MTMR4			USP47
MLLT1	PHLDB2	MTPAP			USPL1
MLXIP	PHLPP2	MTUS1			VCL
MLYCD	PI4KB	MUL1			VPS13A
MMS22L	PIAS1	MUM1			VPS13D
MN1	PIGM	MYC			VPS53
MOCS3	PIGV	MYLIP			VPS54
MOGS	PIK3C2B	MYO10			WDR33
MPRIP	PIK3R4	MYO9A			WDR89
MSANTD3	PIP4K2B	MYO9B			WHSC1
MSH6	PIP4K2C	MYPN			WHSC1L1
MSL2	PIP5K1C	NAA40			WNK1
MTERF	PISD	NACC2			WNT6
MTF1	PITX1	NAGLU			WRNIP1
MTHFR	PLA2G15	NAV1			WWC2
MTMR3	PLAGL1	NCEH1			XPO5
MTMR4	PLAGL2	NCKAP5			XYLT2
MTOR	PLEKHF2	NCKAP5L			YLPM1
MTR	PLEKHM1	NCOA1			YTHDC2
MTUS1	PLXNA2	NCOA6			ZBED6
MUM1	PMM2	NCOR1			ZBTB1
MYBBP1A	PMS2CL	NCR3LG1			ZBTB26
MYH10	PNMA1	NDE1			ZBTB34
MYLIP	PODXL	NDOR1			ZBTB40
MYO10	POFUT1	NDST1			ZBTB45
MYO1B	POGK	NEO1			ZC3H11A
MYO1C	POGZ	NETO2			ZC3H7B
MYO1E	POLR3H	NEU3			ZDHHC14
MYO9B	PP7080	NFATC3			ZDHHC23
MYPN	PPARGC1A	NFE2L1			ZEB2
N4BP1	PPARGC1B	NFE2L2			ZER1
N4BP3	PPM1B	NFIC			ZFC3H1
NACC2	PPM1D	NFIL3			ZFP30
NAT10	PPP1R15B	NFYA			ZFP62
NAV1	PPP1R26	NHS			ZFYVE26
NAV2	PPP2R2D	NIPBL			ZFYVE9
NCAPD2	PPP4R1	NKD2			ZMYM3
NCEH1	PPRC1	NKRF			ZNF10
NCKAP5	PRCC	NLGN2			ZNF101
NCOA1	PRDM4	NME6			ZNF133
NCOA2	PRKRIR	NMT1			ZNF134
NCOA3	PRKX	NOL6			ZNF16
NCOA6	PRLR	NOTCH2			ZNF184
NCOR1	PRMT10	NPAT			ZNF263
NCOR2	PRMT6	NR1D2			ZNF282
NDOR1	PRR3	NR2F1			ZNF302
NDST1	PRR5L	NR2F2			ZNF304
NEDD9	PRSS23	NR2F6			ZNF320
NEK9	PRUNE	NR3C1			ZNF33A
NEO1	PSKH1	NR3C2			ZNF394
NEU3	PTCH1	NRBF2			ZNF408
NEURL4	PTPRJ	NRIP1			ZNF41
NF1	PTRH2	NRP1			ZNF430
NFE2L1	PURB	NSD1			ZNF436
NFIL3	PWWP2B	NT5DC3			ZNF48
NFKB1	PXDN	NUAK1			ZNF530
NFRKB	PYGO1	NUAK2			ZNF57
NFYA	PYGO2	NUDCD3			ZNF574
NHS	QSER1	NUFIP2			ZNF605
NIPBL	QSOX2	NUP153			ZNF609
NKRF	QTRTD1	NUP214			ZNF611
NLRC5	RAB11FIP5	NUP50			ZNF614
NOL6	RAB40C	NUP62			ZNF618
NOMO1	RAB9A	NXN			ZNF638
NOMO2	RAF1	NXT1			ZNF644
NOMO3	RAI1	OGDH			ZNF654
NOTCH1	RAP2B	OLFM1			ZNF675
NOTCH2	RASAL2	OLFML1			ZNF74
NPAT	RBM12	OLFML2A			ZNF75A
NPC1	RBM12B	OPN3			ZNF761
NR1D2	RBM15	OSBP			ZNF808
NR2C2	RBM15B	OSBPL11			ZNF813
NR3C1	RBM38	OSBPL2			ZNF823
NRIP1	RCOR1	OXSR1			ZNF83
NSD1	RDH13	P2RY6			ZNF839
NSUN2	REPIN1	PAFAH2			ZNF845
NT5DC3	RGMB	PALB2			ZSCAN30
NTN1	RHOB	PAN3			ZSWIM3
NUAK1	RHOBTB2	PANX1			ZXDA
NUAK2	RHOF	PAPD7			ZZEF1
NUDCD3	RHOU	PAQR4			ZZZ3
NUMA1	RHOV	PAQR7
NUP155	RIC8A	PATZ1
NUP160	RIPK1	PAX9
NUP188	RMI2	PCYOX1
NUP210	RNF111	PDE7A
NUP214	RNF139	PDF
NUP50	RNF145	PDGFA
NUP98	RNF182	PDP2
OGDH	RNF213	PDPR
OGT	RNF216P1	PDZD8
OLFM1	RNF24	PEAK1
ORAI2	RNF26	PEG10
OSBPL11	ROR2	PELO
OTUD7B	RPP25	PER1
OXSR1	RPRD1B	PFKFB3
PALB2	RPRD2	PGBD1
PALLD	RPS6KB1	PHF12
PANX1	RPUSD2	PHF13
PAPD7	RRAGA	PHF20
PAPPA	RREB1	PHF23
PAQR4	RRP1B	PHF3
PASK	RSBN1L	PHLDB2
PC	RTN4R	PHLPP2
PCF11	RUNDC1	PI4KB
PCNT	RUNX1	PIGC
PCNX	RUSC2	PIGV
PCNXL3	SACS	PIGW
PCYOX1	SCAF8	PIK3C2B
PDCD11	SCARA3	PIK3CB
PDE4DIP	SCO1	PIK3R4
PDGFRB	SDC1	PIP4K2B
PDIK1L	SEC16A	PIP5K1C
PDK3	SEC61A1	PITX1
PDP1	SELRC1	PKP4
PDPK1	SEMA4B	PLA2G15
PDPR	SEPHS2	PLAGL2
PDXK	SERTAD1	PLCG1
PDZD8	SERTAD2	PLEC
PEAK1	SERTAD3	PLEKHA8P1
PEG10	SETD2	PLEKHF2
PELO	SETX	PLEKHG2
PER1	SGK223	PLEKHG3
PFAS	SGMS1	PLEKHM2
PFKFB3	SGMS2	PLXNA2
PGBD1	SGSH	PLXND1
PGBD5	SH3BP4	PMM2
PHF12	SH3PXD2A	PODXL
PHF20	SH3PXD2B	PODXL2
PHF3	SH3TC1	POGK
PHF8	SHPK	POLR1A
PHKB	SHROOM3	POLR3H
PHLDB1	SIAH1	PP7080
PHLDB2	SIAH2	PPARGC1A
PHLPP1	SIK3	PPARGC1B
PHLPP2	SIN3A	PPIL2
PHRF1	SIPA1L1	PPM1B
PI4KB	SIPA1L3	PPM1D
PIEZO1	SIX4	PPP1R15B
PIK3C2B	SIX5	PPP1R26
PIK3CB	SKIL	PPP1R9A
PIK3CD	SLC10A3	PPP1R9B
PIK3R4	SLC12A7	PPP4R1
PIP4K2B	SLC15A4	PPRC1
PIP5K1C	SLC16A1	PQLC2
PKP4	SLC16A5	PRCC
PLCG1	SLC16A6	PRDM4
PLEC	SLC1A4	PRKD3
PLEKHA7	SLC22A23	PRKX
PLEKHF2	SLC22A5	PRLR
PLEKHG2	SLC25A28	PRMT6
PLEKHG3	SLC25A29	PRPF4
PLEKHG4	SLC25A37	PRR12
PLEKHM1	SLC25A43	PRR5L
PLEKHM2	SLC26A2	PRRC2A
PLEKHM3	SLC2A6	PRRC2B
PLEKHO2	SLC30A1	PRSS23
PLXNA1	SLC31A2	PRUNE
PLXNA2	SLC33A1	PSME4
PLXNB1	SLC35C1	PTCH1
PLXNB2	SLC35E1	PTGFRN
PLXND1	SLC35E2B	PTPN12
PMPCA	SLC37A3	PTPN14
PODXL	SLC45A4	PTPN3
POGK	SLC7A1	PTPRJ
POGZ	SMAD3	PURB
POLE	SMAD6	PVR
POLG	SMAD7	PWP2
POLR1A	SMCR8	PWWP2B
POLR1B	SMEK1	PXDN
POLR2A	SMG8	PYGO1
POLR2B	SMPD1	PYGO2
POLR3A	SMURF1	QRICH1
PP7080	SNAP47	QSER1
PPARGC1A	SNX19	QSOX2
PPARGC1B	SNX33	RAB11FIP1
PPFIA1	SOCS2	RAB11FIP2
PPL	SOCS3	RAB11FIP5
PPM1B	SOCS5	RAB20
PPM1D	SON	RAB30
PPP1R15B	SOX12	RAB3D
PPP1R26	SOX4	RAB40C
PPP1R3B	SP1	RABEP1
PPP1R3C	SP3	RAF1
PPP1R9A	SPATA13	RAI1
PPP2R3A	SPATA2	RALGDS
PPP4R1	SPG20	RANBP10
PPRC1	SPIN1	RAP2A
PRDM15	SPPL3	RAP2B
PRDM2	SPRED2	RAPH1
PRDM4	SPSB1	RASAL2
PRKCE	SPTBN1	RBM12
PRKRIR	SRXN1	RBM15
PRKX	SSH1	RBM15B
PRMT10	SSH2	RBM38
PRPF8	ST3GAL1	RCL1
PRR12	ST3GAL2	RCOR1
PRR14L	STEAP3	REPIN1
PRRC2A	STIL	REST
PRRC2B	STK35	REV1
PRRC2C	STS	REXO1
PRSS23	STX6	RGMB
PSD3	SUGP2	RGP1
PSMD2	SYDE1	RHOB
PSME4	SYDE2	RHOBTB1
PTCH1	SYNJ2	RHOBTB2
PTGFRN	SYNRG	RHOV
PTK7	TAB2	RIC8A
PTPN14	TACC2	RIPK1
PTPN3	TADA2B	RLF
PTPRF	TAF1C	RMI2
PTPRJ	TAF5L	RNF111
PTPRK	TAF7	RNF139
PTPRM	TANC2	RNF144B
PTPRS	TAPT1	RNF168
PTRH2	TATDN2	RNF169
PURB	TBC1D10B	RNF182
PWP2	TBC1D14	RNF185
PWWP2B	TBC1D16	RNF213
PXDN	TBC1D24	RNF216P1
PYGO1	TBC1D9	RNF24
QRICH1	TBC1D9B	RNF26
QSOX2	TBCC	RNPEPL1
RAB11FIP1	TBL1X	ROR2
RAB11FIP5	TBX3	RPP14
RAB40C	TCF19	RPP25
RABGAP1	TCF20	RPRD2
RAD54L2	TET2	RPS10P7
RAF1	TET3	RPS6KB1
RAI1	TEX10	RPTOR
RALGAPB	TEX2	RPUSD2
RANBP2	TGIF2	RRAGA
RANBP6	THADA	RREB1
RAPGEF6	THAP11	RSAD1
RAPH1	THAP7	RTN4R
RASAL2	THBS1	RUNDC1
RB1CC1	TICAM1	RUSC2
RBAK	TIGD5	RXRA
RBM12	TIMM22	S100PBP
RBM12B	TIMM8A	SCAF8
RBM14	TIPARP	SCARA3
RBM15	TM2D2	SDC1
RBM15B	TM9SF1	SDF2
RC3H2	TMCC1	SEC16A
RCL1	TMED7-TICAM2	SEC22A
RCOR1	TMEM11	SEC61A1
REPIN1	TMEM115	SEMA6D
REST	TMEM127	SENP5
REXO1	TMEM168	SEPHS2
RGMB	TMEM170A	SERTAD2
RGP1	TMEM185B	SERTAD3
RGS12	TMEM186	SETBP1
RHOB	TMEM2	SETD2
RHOBTB1	TMEM203	SETD5
RHOBTB2	TMEM223	SETDB1
RICTOR	TMEM37	SETMAR
RIF1	TMEM43	SETX
RLF	TMEM51	SF3B3
RNF139	TMEM97	SFMBT1
RNF144B	TNFAIP1	SFMBT2
RNF19A	TNFAIP3	SGMS1
RNF213	TNFRSF10B	SGMS2
RNF216	TNFRSF21	SGSH
RNF216P1	TNFSF9	SH2D4A
RNF24	TNRC18	SH3BP4
RNF26	TNS3	SH3PXD2A
ROCK2	TOB2	SH3PXD2B
RPP25	TOMM40L	SH3TC1
RPRD2	TOR1AIP1	SHROOM3
RPS6KA3	TOR1AIP2	SIAH2
RPS6KB1	TOR1B	SIK2
RPS6KC1	TOR3A	SIK3
RPTOR	TP73-AS1	SIN3A
RPUSD2	TPBG	SIPA1L1
RRAGC	TRAF4	SIX4
RREB1	TRAF6	SKI
RRP1B	TRAK1	SKIL
RSBN1L	TRERF1	SLC10A3
RUNDC1	TRIB1	SLC12A7
RUSC2	TRIM32	SLC16A5
RXRA	TRIM56	SLC25A28
SACS	TRIO	SLC25A29
SART3	TRIP12	SLC25A37
SASH1	TRPS1	SLC25A51
SCAF8	TRRAP	SLC26A2
SCARA3	TRUB2	SLC29A2
SCRIB	TSC22D1	SLC30A1
SEC16A	TSC22D2	SLC33A1
SEC24B	TSFM	SLC35C1
SEC24C	TSHZ1	SLC35E1
SEL1L3	TSHZ2	SLC35E2
SEMA6D	TSKU	SLC35E2B
SEPHS2	TSPAN17	SLC37A3
SERTAD1	TSPYL1	SLC38A10
SERTAD2	TSPYL4	SLC5A3
SERTAD3	TTC28	SLC7A1
SETD2	TTI1	SLFN12
SETD5	TTL	SLMAP
SETDB1	TTPAL	SMAD1
SETMAR	TUBB6	SMAD3
SETX	TUG1	SMAD6
SF3B1	TULP4	SMAD7
SF3B3	TXNDC11	SMCR8
SFMBT1	UBAP1	SMG8
SFMBT2	UBE2Q1	SMPD1
SGK223	UBE3B	SMURF1
SGSH	UBIAD1	SNAP47
SH3BP4	UBL4A	SNIP1
SH3D19	UBQLN2	SNRK
SH3PXD2A	UBTD2	SNX13
SHPK	UMPS	SNX33
SHPRH	UNC13B	SOCS3
SHROOM3	URB1	SOCS4
SIK2	URB2	SOCS5
SIK3	URGCP	SOGA1
SIN3A	USF1	SON
SIPA1L1	USP10	SOS1
SIPA1L3	USP30	SOX12
SKI	USP31	SOX4
SLC12A6	USP38	SP3
SLC12A7	USP6NL	SPATA13
SLC16A5	USP9X	SPATA2
SLC22A23	VANGL1	SPECC1
SLC23A2	VASN	SPECC1L
SLC25A28	VCPIP1	SPEN
SLC25A29	VDR	SPIN3
SLC30A1	VEGFA	SPPL3
SLC35E1	VOPP1	SPRED2
SLC35E2B	VPRBP	SPRY2
SLC39A10	VPS18	SPSB1
SLC45A4	VPS39	SPSB2
SLC7A1	WDR26	SPTBN1
SLC9A6	WDR47	SRC
SLFN12	WDR6	SRCAP
SMAD3	WDR81	SRRM2
SMAD5	WDR82	SRXN1
SMARCC1	WSCD1	SSFA2
SMCR8	XXYLT1	SSH1
SMEK1	XYLT1	ST3GAL1
SMG1	YOD1	ST3GAL2
SMG6	YTHDF1	ST6GAL1
SMG8	YTHDF2	STIM2
SMURF1	YTHDF3	STK35
SNAPC4	ZADH2	SUGP2
SNRK	ZBED1	SUOX
SNRNP200	ZBED4	SUV39H1
SNX19	ZBED5	SV2B
SNX33	ZBTB10	SYDE1
SOCS5	ZBTB2	SYNC
SOCS6	ZBTB22	SYNPO
SOCS7	ZBTB24	SYNRG
SOGA1	ZBTB37	SYT12
SOGA2	ZBTB38	TAB2
SON	ZBTB39	TACC2
SPAG5	ZBTB44	TADA2B
SPAG9	ZBTB5	TAF4B
SPATA13	ZBTB6	TAF5L
SPATA2	ZBTB7B	TAF7
SPECC1L	ZC3H12C	TANC1
SPEN	ZC3H4	TANC2
SPG11	ZCCHC14	TAPT1
SPIRE1	ZCCHC2	TATDN2
SPRY2	ZCCHC3	TBC1D10B
SPSB2	ZCCHC8	TBC1D16
SPTAN1	ZDHHC3	TBC1D24
SPTBN1	ZDHHC5	TBC1D25
SRCAP	ZDHHC7	TBC1D9B
SRGAP1	ZFHX3	TBCC
SRRM2	ZFP36	TBL1X
SSFA2	ZFP36L2	TBX3
SSH1	ZFP64	TCEB3
SSH2	ZFX	TCF19
ST3GAL1	ZFYVE20	TCF20
ST3GAL2	ZHX3	TEF
ST6GAL1	ZIC5	TET3
STIL	ZKSCAN1	TEX10
STIM2	ZKSCAN5	TEX2
STK35	ZMYND8	TGIF1
STX11	ZNF12	THADA
STXBP5	ZNF121	THAP11
SUGP2	ZNF124	THAP7
SUOX	ZNF131	THBS1
SUPT6H	ZNF136	TICAM1
SVEP1	ZNF140	TIFA
SVIL	ZNF142	TIGD5
SYDE1	ZNF146	TIMM8A
SYDE2	ZNF148	TIPARP
SYNJ2	ZNF160	TIRAP
TAB2	ZNF202	TM2D2
TACC1	ZNF217	TMCC1
TADA2B	ZNF271	TMED10P1
TAF1	ZNF275	TMED7-TICAM2
TAF1C	ZNF281	TMEM11
TANC2	ZNF286A	TMEM115
TATDN2	ZNF292	TMEM127
TBC1D16	ZNF317	TMEM170A
TBC1D24	ZNF318	TMEM177
TBC1D25	ZNF319	TMEM185B
TBC1D2B	ZNF322	TMEM186
TBC1D30	ZNF324	TMEM187
TBC1D4	ZNF35	TMEM203
TBC1D9	ZNF398	TMEM223
TBC1D9B	ZNF445	TMEM231
TBL1X	ZNF451	TMEM37
TCF19	ZNF460	TMEM43
TCF20	ZNF468	TMEM51
TECPR2	ZNF473	TNFAIP1
TET2	ZNF496	TNFAIP8L1
TEX2	ZNF503	TNFRSF10A
TFRC	ZNF507	TNFRSF10B
TGFBRAP1	ZNF513	TNFRSF1A
THADA	ZNF525	TNFSF9
THAP11	ZNF526	TNKS1BP1
THBS1	ZNF543	TNRC18
THRAP3	ZNF544	TNRC6A
THSD4	ZNF562	TNRC6B
TICAM1	ZNF581	TNS3
TIGD5	ZNF592	TOB1
TIPARP	ZNF623	TOB2
TJP1	ZNF629	TOM1L2
TJP2	ZNF641	TOMM40L
TLN1	ZNF646	TOR1AIP2
TLR6	ZNF672	TOR1B
TMCC1	ZNF687	TOR4A
TMED10P1	ZNF689	TPBG
TMEM186	ZNF691	TPI1P2
TMEM2	ZNF700	TRAF3
TMEM203	ZNF707	TRAF3IP2
TMEM223	ZNF746	TRAF4
TMEM231	ZNF764	TRAF6
TMEM51	ZNF765	TRAK1
TMTC1	ZNF776	TRAM2
TNFAIP1	ZNF778	TRERF1
TNFAIP3	ZNF8	TRIB1
TNFAIP8	ZNF800	TRIM13
TNKS	ZNF831	TRIM26
TNPO1	ZNF841	TRIM32
TNRC18	ZNF865	TRIM56
TNRC6A	ZNFX1	TRIO
TNRC6B	ZRANB1	TRIP12
TNS1	ZSCAN12	TRPS1
TNS3	ZSCAN29	TRRAP
TOM1L2	ZSWIM1	TSC22D1
TOMM40L	ZSWIM4	TSC22D2
TOP2A	ZSWIM6	TSHZ1
TOP2B	ZXDB	TSHZ2
TOP3A	ZXDC	TSKU
TOPORS		TSPAN14
TOR1B		TSPAN17
TP53BP2		TSPYL1
TP73-AS1		TSPYL4
TPST1		TTC28
TRAF3		TTC9
TRAF6		TTI1
TRAK1		TTL
TRAM2		TTLL4
TRAPPC10		TTPAL
TRAPPC8		TUBB6
TRERF1		TUG1
TRIB1		TULP4
TRIM25		TUSC1
TRIM32		TXNDC11
TRIM56		TXNDC15
TRIO		UBE2O
TRIP12		UBE2Q1
TRMT12		UBE2R2
TRPS1		UBE3A
TRRAP		UBE3B
TSC1		UBL4A
TSC22D1		UBN1
TSHZ1		UBQLN2
TSHZ2		UBTD2
TSPYL1		UNKL
TTBK2		UPF1
TTC28		UPF2
TTF2		URB1
TTI1		URB2
TTL		URGCP
TTLL4		USP10
TTPAL		USP19
TUG1		USP31
TULP4		USP34
TXNDC11		USP38
UBE2O		USP42
UBE3B		USP47
UBE4B		USP54
UBN1		USP6NL
UBQLN2		USP9X
UBR4		USPL1
UGGT1		VANGL1
UHRF1		VCPIP1
UHRF1BP1		VEGFA
ULK1		VOPP1
UNC13B		VPS18
UNKL		VPS37B
UPF1		VPS39
UPF2		VPS53
URB1		WBP1L
URB2		WDFY3
URGCP		WDR26
USP10		WDR27
USP19		WDR5B
USP20		WDR6
USP22		WDR89
USP24		WHSC1
USP31		WNK1
USP32		WNT6
USP34		WSCD1
USP38		XXYLT1
USP40		XYLT1
USP42		YEATS2
USP47		YTHDF1
USP6NL		YTHDF2
USP9X		YTHDF3
USPL1		ZADH2
VANGL1		ZBED1
VCL		ZBED4
VCPIP1		ZBED6
VPRBP		ZBTB10
VPS13A		ZBTB2
VPS13D		ZBTB22
VPS18		ZBTB24
VPS39		ZBTB25
VPS53		ZBTB34
VPS54		ZBTB38
WDR33		ZBTB39
WDR47		ZBTB4
WDR81		ZBTB40
WDR89		ZBTB45
WHSC1		ZBTB5
WHSC1L1		ZBTB6
WNK1		ZBTB7A
WNT6		ZBTB7B
WRNIP1		ZC3H4
WSCD1		ZCCHC14
WWC2		ZCCHC2
XPO5		ZCCHC3
XXYLT1		ZDHHC14
XYLT1		ZDHHC5
XYLT2		ZDHHC7
YLPM1		ZEB2
YTHDC2		ZFC3H1
YTHDF1		ZFHX3
YTHDF2		ZFP30
YTHDF3		ZFP36L2
ZADH2		ZFP64
ZBED1		ZFX
ZBED4		ZFYVE26
ZBED5		ZHX1
ZBED6		ZHX3
ZBTB1		ZIC5
ZBTB10		ZKSCAN1
ZBTB2		ZKSCAN2
ZBTB22		ZKSCAN3
ZBTB26		ZMYM1
ZBTB34		ZMYND8
ZBTB37		ZNF12
ZBTB38		ZNF121
ZBTB39		ZNF131
ZBTB40		ZNF134
ZBTB45		ZNF146
ZBTB5		ZNF148
ZBTB7B		ZNF175
ZC3H11A		ZNF197
ZC3H12C		ZNF202
ZC3H4		ZNF239
ZC3H7B		ZNF248
ZCCHC14		ZNF254
ZCCHC2		ZNF263
ZDHHC14		ZNF275
ZDHHC23		ZNF281
ZEB2		ZNF3
ZER1		ZNF317
ZFC3H1		ZNF322
ZFHX3		ZNF324
ZFP30		ZNF35
ZFP62		ZNF398
ZFP64		ZNF445
ZFX		ZNF451
ZFYVE20		ZNF460
ZFYVE26		ZNF473
ZFYVE9		ZNF496
ZHX3		ZNF503
ZKSCAN1		ZNF518A
ZKSCAN5		ZNF526
ZMYM3		ZNF529
ZMYND8		ZNF544
ZNF10		ZNF556
ZNF101		ZNF561
ZNF12		ZNF562
ZNF133		ZNF566
ZNF134		ZNF57
ZNF136		ZNF579
ZNF140		ZNF584
ZNF142		ZNF592
ZNF146		ZNF609
ZNF148		ZNF623
ZNF16		ZNF629
ZNF160		ZNF644
ZNF184		ZNF646
ZNF202		ZNF672
ZNF217		ZNF680
ZNF263		ZNF687
ZNF275		ZNF689
ZNF282		ZNF700
ZNF302		ZNF707
ZNF304		ZNF75A
ZNF317		ZNF768
ZNF318		ZNF776
ZNF319		ZNF783
ZNF320		ZNF8
ZNF324		ZNF805
ZNF33A		ZNF808
ZNF35		ZNF813
ZNF394		ZNF821
ZNF398		ZNF831
ZNF408		ZNF865
ZNF41		ZNFX1
ZNF430		ZRANB1
ZNF436		ZSCAN12
ZNF445		ZSCAN29
ZNF451		ZSWIM1
ZNF460		ZSWIM4
ZNF468		ZSWIM6
ZNF473		ZXDA
ZNF48		ZXDB
ZNF496		ZXDC
ZNF503		ZYG11A
ZNF507		ZZZ3
ZNF513
ZNF525
ZNF526
ZNF530
ZNF543
ZNF544
ZNF57
ZNF574
ZNF592
ZNF605
ZNF609
ZNF611
ZNF614
ZNF618
ZNF623
ZNF629
ZNF638
ZNF644
ZNF646
ZNF654
ZNF675
ZNF687
ZNF691
ZNF700
ZNF707
ZNF74
ZNF746
ZNF75A
ZNF761
ZNF765
ZNF778
ZNF8
ZNF800
ZNF808
ZNF813
ZNF823
ZNF83
ZNF831
ZNF839
ZNF845
ZNF865
ZNFX1
ZRANB1
ZSCAN12
ZSCAN29
ZSCAN30
ZSWIM3
ZSWIM6
ZXDA
ZXDB
ZXDC
ZZEF1
ZZZ3

## Sheet: Table 2 DF1 KD Translated
gene_name	L2FC	condition	freq_m6A	m6A_binary	m6A_categorical
YTHDF1	-2.08699	YTHDF1_KD	23	methylated	High
DDX60	-1.67971	YTHDF1_KD	0	unmethylated	Zero
PDIA4	-1.64544	YTHDF1_KD	25	methylated	High
IFIT1	-1.46856	YTHDF1_KD	6	methylated	High
SLFN5	-1.42958	YTHDF1_KD	18	methylated	High
IFIT2	-1.35203	YTHDF1_KD	6	methylated	High
HERC6	-1.30531	YTHDF1_KD	0	unmethylated	Zero
IFIH1	-1.30492	YTHDF1_KD	1	methylated	Low
MFAP5	-1.30241	YTHDF1_KD	0	unmethylated	Zero
CDCP1	-1.28527	YTHDF1_KD	0	unmethylated	Zero
HERC5	-1.28143	YTHDF1_KD	0	unmethylated	Zero
MX1	-1.2752	YTHDF1_KD	0	unmethylated	Zero
DDX58	-1.2519	YTHDF1_KD	0	unmethylated	Zero
IFIT3	-1.20078	YTHDF1_KD	4	methylated	Medium
DDAH1	-1.15803	YTHDF1_KD	0	unmethylated	Zero
TRUB1	-1.122	YTHDF1_KD	3	methylated	Medium
TSPAN6	-1.06995	YTHDF1_KD	0	unmethylated	Zero
FAM91A1	-1.01234	YTHDF1_KD	0	unmethylated	Zero
GPD2	-1.00784	YTHDF1_KD	6	methylated	High
FAM134B	-1.00075	YTHDF1_KD	3	methylated	Medium
IFI44	-0.994942	YTHDF1_KD	0	unmethylated	Zero
CCNG1	-0.976594	YTHDF1_KD	4	methylated	Medium
SAMHD1	-0.951494	YTHDF1_KD	0	unmethylated	Zero
TWSG1	-0.935389	YTHDF1_KD	2	methylated	Low
OSTM1	-0.934257	YTHDF1_KD	0	unmethylated	Zero
DSC2	-0.93263	YTHDF1_KD	0	unmethylated	Zero
SLC26A2	-0.920135	YTHDF1_KD	3	methylated	Medium
KRT17	-0.910798	YTHDF1_KD	2	methylated	Low
FKBP7	-0.90066	YTHDF1_KD	0	unmethylated	Zero
FAM129A	-0.892869	YTHDF1_KD	0	unmethylated	Zero
CYBRD1	-0.89281	YTHDF1_KD	4	methylated	Medium
MDM2	-0.879545	YTHDF1_KD	4	methylated	Medium
OPTN	-0.878108	YTHDF1_KD	0	unmethylated	Zero
FZD6	-0.871783	YTHDF1_KD	2	methylated	Low
LAMB3	-0.848237	YTHDF1_KD	3	methylated	Medium
IGFBP6	-0.845342	YTHDF1_KD	0	unmethylated	Zero
IFI27	-0.836434	YTHDF1_KD	0	unmethylated	Zero
G3BP2	-0.826914	YTHDF1_KD	19	methylated	High
ARHGAP18	-0.818932	YTHDF1_KD	2	methylated	Low
YEATS4	-0.817147	YTHDF1_KD	6	methylated	High
APOOL	-0.81699	YTHDF1_KD	0	unmethylated	Zero
DENND6A	-0.81196	YTHDF1_KD	3	methylated	Medium
IL13RA1	-0.81025	YTHDF1_KD	6	methylated	High
NT5E	-0.806745	YTHDF1_KD	3	methylated	Medium
GPAT3	-0.803879	YTHDF1_KD	0	unmethylated	Zero
ALDH2	-0.803866	YTHDF1_KD	0	unmethylated	Zero
DTX3L	-0.800762	YTHDF1_KD	6	methylated	High
GOLM1	-0.799695	YTHDF1_KD	9	methylated	High
TM4SF1	-0.794419	YTHDF1_KD	10	methylated	High
CLDN1	-0.79398	YTHDF1_KD	0	unmethylated	Zero
ISG15	-0.791747	YTHDF1_KD	1	methylated	Low
HS2ST1	-0.788953	YTHDF1_KD	7	methylated	High
PARP14	-0.784476	YTHDF1_KD	25	methylated	High
RFK	-0.783789	YTHDF1_KD	0	unmethylated	Zero
PI4K2B	-0.782164	YTHDF1_KD	2	methylated	Low
MSLN	-0.778288	YTHDF1_KD	3	methylated	Medium
ITGB4	-0.770481	YTHDF1_KD	0	unmethylated	Zero
PARP9	-0.76822	YTHDF1_KD	5	methylated	Medium
TCEAL1	-0.765049	YTHDF1_KD	5	methylated	Medium
SEC23A	-0.759454	YTHDF1_KD	0	unmethylated	Zero
TDRD7	-0.756055	YTHDF1_KD	0	unmethylated	Zero
IFIT5	-0.753022	YTHDF1_KD	0	unmethylated	Zero
EMP1	-0.742332	YTHDF1_KD	0	unmethylated	Zero
AMACR	-0.740357	YTHDF1_KD	3	methylated	Medium
CD24	-0.737491	YTHDF1_KD	0	unmethylated	Zero
RHOD	-0.733232	YTHDF1_KD	4	methylated	Medium
SERPINI1	-0.727696	YTHDF1_KD	1	methylated	Low
PATJ	-0.725593	YTHDF1_KD	0	unmethylated	Zero
FAM3C	-0.725365	YTHDF1_KD	0	unmethylated	Zero
ADGRG6	-0.723803	YTHDF1_KD	0	unmethylated	Zero
OAS1	-0.721943	YTHDF1_KD	1	methylated	Low
SCOC	-0.720575	YTHDF1_KD	0	unmethylated	Zero
STK38L	-0.717948	YTHDF1_KD	4	methylated	Medium
IFI6	-0.708856	YTHDF1_KD	0	unmethylated	Zero
ACTG2	-0.708401	YTHDF1_KD	0	unmethylated	Zero
NEDD4	-0.698583	YTHDF1_KD	1	methylated	Low
MYO5C	-0.696406	YTHDF1_KD	0	unmethylated	Zero
SKAP2	-0.69524	YTHDF1_KD	0	unmethylated	Zero
GMFB	-0.695192	YTHDF1_KD	0	unmethylated	Zero
SYPL1	-0.694186	YTHDF1_KD	0	unmethylated	Zero
TRANK1	-0.690905	YTHDF1_KD	1	methylated	Low
HEATR5A	-0.690146	YTHDF1_KD	5	methylated	Medium
TAF13	-0.689097	YTHDF1_KD	1	methylated	Low
NPNT	-0.687753	YTHDF1_KD	0	unmethylated	Zero
OAS3	-0.680182	YTHDF1_KD	1	methylated	Low
SLC39A8	-0.675344	YTHDF1_KD	4	methylated	Medium
SPARCL1	-0.675126	YTHDF1_KD	0	unmethylated	Zero
GBP3	-0.670636	YTHDF1_KD	0	unmethylated	Zero
LMBRD2	-0.667541	YTHDF1_KD	2	methylated	Low
UHMK1	-0.665517	YTHDF1_KD	1	methylated	Low
TMEM56	-0.664948	YTHDF1_KD	0	unmethylated	Zero
C5orf22	-0.664606	YTHDF1_KD	9	methylated	High
TCN1	-0.662949	YTHDF1_KD	0	unmethylated	Zero
CTBS	-0.660432	YTHDF1_KD	0	unmethylated	Zero
DDX60L	-0.660188	YTHDF1_KD	0	unmethylated	Zero
LIMS1	-0.651864	YTHDF1_KD	0	unmethylated	Zero
CPM	-0.645642	YTHDF1_KD	0	unmethylated	Zero
IDI1	-0.640675	YTHDF1_KD	3	methylated	Medium
SLC25A24	-0.640199	YTHDF1_KD	8	methylated	High
PLSCR1	-0.634146	YTHDF1_KD	0	unmethylated	Zero
MOSPD1	-0.634107	YTHDF1_KD	3	methylated	Medium
MOSPD2	-0.629568	YTHDF1_KD	0	unmethylated	Zero
INIP	-0.626892	YTHDF1_KD	6	methylated	High
STAT1	-0.625352	YTHDF1_KD	0	unmethylated	Zero
ABLIM1	-0.620435	YTHDF1_KD	8	methylated	High
BZW1	-0.6202	YTHDF1_KD	1	methylated	Low
TAGLN	-0.619738	YTHDF1_KD	0	unmethylated	Zero
USP1	-0.617477	YTHDF1_KD	25	methylated	High
LMO7	-0.613664	YTHDF1_KD	2	methylated	Low
LANCL1	-0.610668	YTHDF1_KD	3	methylated	Medium
SPPL2A	-0.609478	YTHDF1_KD	3	methylated	Medium
CFD	-0.609195	YTHDF1_KD	0	unmethylated	Zero
ERCC6	-0.609127	YTHDF1_KD	5	methylated	Medium
CDKN2AIP	-0.604485	YTHDF1_KD	10	methylated	High
GABPA	-0.603915	YTHDF1_KD	0	unmethylated	Zero
LBR	-0.603314	YTHDF1_KD	1	methylated	Low
LUM	-0.602931	YTHDF1_KD	1	methylated	Low
CDH2	-0.601963	YTHDF1_KD	0	unmethylated	Zero
SLC22A5	-0.601787	YTHDF1_KD	6	methylated	High
SLC2A13	-0.595692	YTHDF1_KD	0	unmethylated	Zero
ITGA1	-0.595657	YTHDF1_KD	0	unmethylated	Zero
TMEM245	-0.589453	YTHDF1_KD	2	methylated	Low
TXNDC16	-0.589151	YTHDF1_KD	0	unmethylated	Zero
DSG2	-0.588373	YTHDF1_KD	4	methylated	Medium
IRF9	-0.583605	YTHDF1_KD	0	unmethylated	Zero
CHMP5	-0.583311	YTHDF1_KD	0	unmethylated	Zero
TMEM106B	-0.582719	YTHDF1_KD	0	unmethylated	Zero
TMX3	-0.581632	YTHDF1_KD	2	methylated	Low
ARL8B	-0.580534	YTHDF1_KD	0	unmethylated	Zero
C5orf42	-0.579605	YTHDF1_KD	8	methylated	High
DNAJC3	-0.576175	YTHDF1_KD	6	methylated	High
IFI44L	-0.575844	YTHDF1_KD	0	unmethylated	Zero
PCYOX1	-0.570467	YTHDF1_KD	10	methylated	High
PKD2	-0.570107	YTHDF1_KD	0	unmethylated	Zero
HMGN4	-0.569777	YTHDF1_KD	18	methylated	High
GBP1	-0.568698	YTHDF1_KD	0	unmethylated	Zero
TTC33	-0.568562	YTHDF1_KD	3	methylated	Medium
SQRDL	-0.565658	YTHDF1_KD	2	methylated	Low
AOX1	-0.564575	YTHDF1_KD	0	unmethylated	Zero
CNR1	-0.564193	YTHDF1_KD	0	unmethylated	Zero
JAK1	-0.563969	YTHDF1_KD	7	methylated	High
PROS1	-0.562807	YTHDF1_KD	0	unmethylated	Zero
GPALPP1	-0.560548	YTHDF1_KD	0	unmethylated	Zero
MTMR6	-0.559335	YTHDF1_KD	0	unmethylated	Zero
ATP6V0A2	-0.559251	YTHDF1_KD	1	methylated	Low
CAV2	-0.559121	YTHDF1_KD	0	unmethylated	Zero
AP5M1	-0.558104	YTHDF1_KD	6	methylated	High
NME7	-0.557645	YTHDF1_KD	0	unmethylated	Zero
DPY19L4	-0.556807	YTHDF1_KD	0	unmethylated	Zero
KIAA0825	-0.552989	YTHDF1_KD	5	methylated	Medium
DHFR2	-0.551402	YTHDF1_KD	0	unmethylated	Zero
OLFML2A	-0.549915	YTHDF1_KD	1	methylated	Low
ZYG11B	-0.549602	YTHDF1_KD	7	methylated	High
MSMO1	-0.549045	YTHDF1_KD	13	methylated	High
FAM102B	-0.548731	YTHDF1_KD	4	methylated	Medium
CMAS	-0.545743	YTHDF1_KD	1	methylated	Low
FAM114A2	-0.54457	YTHDF1_KD	1	methylated	Low
ME2	-0.542394	YTHDF1_KD	0	unmethylated	Zero
LIPA	-0.542354	YTHDF1_KD	1	methylated	Low
GPR89B	-0.542262	YTHDF1_KD	0	unmethylated	Zero
BLOC1S6	-0.542239	YTHDF1_KD	0	unmethylated	Zero
DDX50	-0.542093	YTHDF1_KD	0	unmethylated	Zero
SSX2IP	-0.541891	YTHDF1_KD	1	methylated	Low
CGGBP1	-0.541868	YTHDF1_KD	5	methylated	Medium
ZNF302	-0.541258	YTHDF1_KD	0	unmethylated	Zero
CASP3	-0.538703	YTHDF1_KD	0	unmethylated	Zero
PPIP5K2	-0.538649	YTHDF1_KD	0	unmethylated	Zero
VPS26A	-0.538055	YTHDF1_KD	1	methylated	Low
TLR3	-0.536202	YTHDF1_KD	7	methylated	High
SECTM1	-0.53569	YTHDF1_KD	3	methylated	Medium
XPA	-0.534014	YTHDF1_KD	1	methylated	Low
GPM6B	-0.532542	YTHDF1_KD	0	unmethylated	Zero
PODXL	-0.530977	YTHDF1_KD	32	methylated	High
OASL	-0.530757	YTHDF1_KD	0	unmethylated	Zero
MORC4	-0.528781	YTHDF1_KD	2	methylated	Low
GALNT3	-0.528318	YTHDF1_KD	0	unmethylated	Zero
ITGA3	-0.527299	YTHDF1_KD	26	methylated	High
TMEM87B	-0.527234	YTHDF1_KD	0	unmethylated	Zero
MDFIC	-0.527124	YTHDF1_KD	1	methylated	Low
ATP2B4	-0.526797	YTHDF1_KD	21	methylated	High
HPS3	-0.526795	YTHDF1_KD	11	methylated	High
GBAS	-0.526509	YTHDF1_KD	1	methylated	Low
FBXO33	-0.524145	YTHDF1_KD	7	methylated	High
B3GLCT	-0.523952	YTHDF1_KD	0	unmethylated	Zero
HSD17B12	-0.522939	YTHDF1_KD	0	unmethylated	Zero
FAM103A1	-0.522916	YTHDF1_KD	0	unmethylated	Zero
TMOD3	-0.522396	YTHDF1_KD	1	methylated	Low
ZNF791	-0.52116	YTHDF1_KD	9	methylated	High
PPP1R3C	-0.520825	YTHDF1_KD	0	unmethylated	Zero
DHRS7B	-0.519691	YTHDF1_KD	4	methylated	Medium
CAND1	-0.518932	YTHDF1_KD	21	methylated	High
BMPR1A	-0.518013	YTHDF1_KD	0	unmethylated	Zero
LGR6	-0.517305	YTHDF1_KD	0	unmethylated	Zero
KLHL13	-0.517055	YTHDF1_KD	3	methylated	Medium
RNF168	-0.515529	YTHDF1_KD	25	methylated	High
SMARCA1	-0.514457	YTHDF1_KD	0	unmethylated	Zero
ACAP2	-0.514019	YTHDF1_KD	0	unmethylated	Zero
PHLDB2	-0.512771	YTHDF1_KD	25	methylated	High
FAM111A	-0.51273	YTHDF1_KD	10	methylated	High
RAB27A	-0.512662	YTHDF1_KD	0	unmethylated	Zero
TMEM38B	-0.512302	YTHDF1_KD	0	unmethylated	Zero
IL18	-0.511263	YTHDF1_KD	2	methylated	Low
RNGTT	-0.510051	YTHDF1_KD	4	methylated	Medium
ITGA2	-0.50992	YTHDF1_KD	0	unmethylated	Zero
TMEM2	-0.509626	YTHDF1_KD	21	methylated	High
UMAD1	-0.509036	YTHDF1_KD	0	unmethylated	Zero
NUB1	-0.504752	YTHDF1_KD	3	methylated	Medium
AK3	-0.504595	YTHDF1_KD	0	unmethylated	Zero
PALLD	-0.500812	YTHDF1_KD	5	methylated	Medium
TMX1	-0.498596	YTHDF1_KD	5	methylated	Medium
CARD6	-0.4981	YTHDF1_KD	1	methylated	Low
LDAH	-0.496503	YTHDF1_KD	0	unmethylated	Zero
USP14	-0.496288	YTHDF1_KD	1	methylated	Low
ARPC5	-0.495228	YTHDF1_KD	3	methylated	Medium
MIS12	-0.495084	YTHDF1_KD	18	methylated	High
MSH6	-0.494569	YTHDF1_KD	39	methylated	High
AGGF1	-0.4944	YTHDF1_KD	4	methylated	Medium
NMI	-0.493935	YTHDF1_KD	0	unmethylated	Zero
MFSD6	-0.492908	YTHDF1_KD	0	unmethylated	Zero
SP100	-0.492323	YTHDF1_KD	0	unmethylated	Zero
2022-09-10	-0.491704	YTHDF1_KD	0	unmethylated	Zero
LIG4	-0.490833	YTHDF1_KD	8	methylated	High
GLS	-0.490695	YTHDF1_KD	3	methylated	Medium
ARSK	-0.488176	YTHDF1_KD	2	methylated	Low
NCBP1	-0.48813	YTHDF1_KD	0	unmethylated	Zero
TGFBR3	-0.485923	YTHDF1_KD	2	methylated	Low
MYO6	-0.48562	YTHDF1_KD	0	unmethylated	Zero
CALM1	-0.485464	YTHDF1_KD	2	methylated	Low
CDC27	-0.485207	YTHDF1_KD	7	methylated	High
CFH	-0.484836	YTHDF1_KD	0	unmethylated	Zero
IMPA1	-0.484379	YTHDF1_KD	0	unmethylated	Zero
IMPACT	-0.481575	YTHDF1_KD	3	methylated	Medium
COL4A4	-0.481502	YTHDF1_KD	0	unmethylated	Zero
SGTB	-0.481076	YTHDF1_KD	0	unmethylated	Zero
MCM6	-0.480645	YTHDF1_KD	1	methylated	Low
PRKCDBP	-0.480485	YTHDF1_KD	2	methylated	Low
CDK6	-0.48027	YTHDF1_KD	0	unmethylated	Zero
TTC13	-0.479935	YTHDF1_KD	0	unmethylated	Zero
C18orf32	-0.479365	YTHDF1_KD	4	methylated	Medium
NEMP1	-0.479	YTHDF1_KD	0	unmethylated	Zero
WDR41	-0.478926	YTHDF1_KD	1	methylated	Low
TIPIN	-0.47785	YTHDF1_KD	3	methylated	Medium
C14orf166	-0.476192	YTHDF1_KD	0	unmethylated	Zero
WISP2	-0.474708	YTHDF1_KD	2	methylated	Low
PCSK1	-0.474677	YTHDF1_KD	2	methylated	Low
OSGEPL1	-0.472404	YTHDF1_KD	2	methylated	Low
KIAA1143	-0.471183	YTHDF1_KD	0	unmethylated	Zero
SFXN1	-0.470963	YTHDF1_KD	1	methylated	Low
SNX14	-0.470688	YTHDF1_KD	0	unmethylated	Zero
CYP51A1	-0.470125	YTHDF1_KD	0	unmethylated	Zero
KCTD12	-0.469485	YTHDF1_KD	0	unmethylated	Zero
TRAPPC13	-0.469069	YTHDF1_KD	0	unmethylated	Zero
SLC30A1	-0.468767	YTHDF1_KD	26	methylated	High
BBS10	-0.468634	YTHDF1_KD	1	methylated	Low
ACTR6	-0.468048	YTHDF1_KD	0	unmethylated	Zero
TMPO	-0.467073	YTHDF1_KD	2	methylated	Low
DCK	-0.466871	YTHDF1_KD	0	unmethylated	Zero
DNAJC10	-0.46664	YTHDF1_KD	8	methylated	High
ABCB10	-0.466494	YTHDF1_KD	4	methylated	Medium
DSCC1	-0.465949	YTHDF1_KD	0	unmethylated	Zero
PCGF6	-0.4654	YTHDF1_KD	0	unmethylated	Zero
FASTKD2	-0.465297	YTHDF1_KD	20	methylated	High
RIOK3	-0.46522	YTHDF1_KD	0	unmethylated	Zero
DEPDC1B	-0.465063	YTHDF1_KD	2	methylated	Low
PRKCI	-0.464581	YTHDF1_KD	0	unmethylated	Zero
CCDC107	-0.463993	YTHDF1_KD	8	methylated	High
AK4	-0.463197	YTHDF1_KD	0	unmethylated	Zero
GOLT1B	-0.4618	YTHDF1_KD	7	methylated	High
NACC1	-0.461717	YTHDF1_KD	0	unmethylated	Zero
PIGK	-0.461042	YTHDF1_KD	2	methylated	Low
C1D	-0.46096	YTHDF1_KD	0	unmethylated	Zero
NGLY1	-0.460631	YTHDF1_KD	4	methylated	Medium
KATNBL1	-0.460037	YTHDF1_KD	2	methylated	Low
DHFR	-0.460007	YTHDF1_KD	0	unmethylated	Zero
VPS41	-0.459986	YTHDF1_KD	2	methylated	Low
URI1	-0.459364	YTHDF1_KD	3	methylated	Medium
CAB39	-0.458911	YTHDF1_KD	1	methylated	Low
ZC3HAV1	-0.458768	YTHDF1_KD	8	methylated	High
GALNT1	-0.458687	YTHDF1_KD	15	methylated	High
PNPLA8	-0.456933	YTHDF1_KD	11	methylated	High
SCP2	-0.456932	YTHDF1_KD	0	unmethylated	Zero
RAB31	-0.456868	YTHDF1_KD	3	methylated	Medium
ASAH1	-0.456735	YTHDF1_KD	1	methylated	Low
CYLD	-0.456535	YTHDF1_KD	7	methylated	High
SLC35F5	-0.455865	YTHDF1_KD	4	methylated	Medium
SDCBP	-0.455649	YTHDF1_KD	0	unmethylated	Zero
WRB	-0.455055	YTHDF1_KD	1	methylated	Low
PDE2A	-0.453804	YTHDF1_KD	5	methylated	Medium
GNB4	-0.453751	YTHDF1_KD	3	methylated	Medium
C11orf54	-0.45305	YTHDF1_KD	0	unmethylated	Zero
ATP6V1D	-0.452822	YTHDF1_KD	1	methylated	Low
LRP11	-0.452543	YTHDF1_KD	0	unmethylated	Zero
RMDN1	-0.452526	YTHDF1_KD	0	unmethylated	Zero
TINAGL1	-0.451756	YTHDF1_KD	0	unmethylated	Zero
TRMT1L	-0.451148	YTHDF1_KD	0	unmethylated	Zero
TDP2	-0.451116	YTHDF1_KD	8	methylated	High
FAM107B	-0.450761	YTHDF1_KD	14	methylated	High
ALG6	-0.450182	YTHDF1_KD	3	methylated	Medium
MSH2	-0.449951	YTHDF1_KD	11	methylated	High
RBMS1	-0.448349	YTHDF1_KD	0	unmethylated	Zero
EPPK1	-0.448048	YTHDF1_KD	68	methylated	High
NDFIP2	-0.448005	YTHDF1_KD	0	unmethylated	Zero
TC2N	-0.447388	YTHDF1_KD	2	methylated	Low
CFAP97	-0.447239	YTHDF1_KD	0	unmethylated	Zero
KLHL24	-0.445646	YTHDF1_KD	12	methylated	High
RBL2	-0.445005	YTHDF1_KD	1	methylated	Low
GCSH	-0.443802	YTHDF1_KD	0	unmethylated	Zero
C21orf91	-0.443625	YTHDF1_KD	2	methylated	Low
FBXL3	-0.442788	YTHDF1_KD	15	methylated	High
GGPS1	-0.442737	YTHDF1_KD	4	methylated	Medium
GADD45A	-0.442515	YTHDF1_KD	0	unmethylated	Zero
UBE2V2	-0.441347	YTHDF1_KD	1	methylated	Low
CD109	-0.441263	YTHDF1_KD	0	unmethylated	Zero
STX7	-0.440974	YTHDF1_KD	0	unmethylated	Zero
SERINC1	-0.440741	YTHDF1_KD	0	unmethylated	Zero
CALD1	-0.439844	YTHDF1_KD	6	methylated	High
COMMD8	-0.439795	YTHDF1_KD	0	unmethylated	Zero
BLZF1	-0.439361	YTHDF1_KD	4	methylated	Medium
SYNM	-0.439019	YTHDF1_KD	8	methylated	High
ALG10B	-0.439019	YTHDF1_KD	0	unmethylated	Zero
SLC25A40	-0.438936	YTHDF1_KD	0	unmethylated	Zero
SNX6	-0.438771	YTHDF1_KD	0	unmethylated	Zero
KLHL9	-0.438177	YTHDF1_KD	13	methylated	High
ALG10	-0.437165	YTHDF1_KD	0	unmethylated	Zero
SLC20A1	-0.437143	YTHDF1_KD	5	methylated	Medium
DSP	-0.435698	YTHDF1_KD	45	methylated	High
RCN2	-0.435185	YTHDF1_KD	1	methylated	Low
KCNK1	-0.434712	YTHDF1_KD	8	methylated	High
MAGT1	-0.434009	YTHDF1_KD	0	unmethylated	Zero
TBC1D2	-0.433487	YTHDF1_KD	0	unmethylated	Zero
COL4A3	-0.43339	YTHDF1_KD	0	unmethylated	Zero
ABHD3	-0.433369	YTHDF1_KD	4	methylated	Medium
ERCC4	-0.431385	YTHDF1_KD	6	methylated	High
TEX30	-0.431022	YTHDF1_KD	0	unmethylated	Zero
CALCOCO2	-0.430653	YTHDF1_KD	0	unmethylated	Zero
ITFG1	-0.430482	YTHDF1_KD	0	unmethylated	Zero
NARS	-0.429271	YTHDF1_KD	0	unmethylated	Zero
ATXN10	-0.428212	YTHDF1_KD	1	methylated	Low
CASC4	-0.428101	YTHDF1_KD	0	unmethylated	Zero
ATG2B	-0.428049	YTHDF1_KD	5	methylated	Medium
NADK2	-0.427889	YTHDF1_KD	0	unmethylated	Zero
IMPAD1	-0.427829	YTHDF1_KD	12	methylated	High
NCOA4	-0.427691	YTHDF1_KD	2	methylated	Low
TNFSF9	-0.427629	YTHDF1_KD	7	methylated	High
TMEM14C	-0.427426	YTHDF1_KD	1	methylated	Low
ANXA3	-0.427071	YTHDF1_KD	0	unmethylated	Zero
MUC16	-0.426951	YTHDF1_KD	0	unmethylated	Zero
RNF103	-0.426117	YTHDF1_KD	11	methylated	High
CMTM6	-0.426094	YTHDF1_KD	1	methylated	Low
LXN	-0.425587	YTHDF1_KD	0	unmethylated	Zero
EPS8	-0.425567	YTHDF1_KD	0	unmethylated	Zero
USP33	-0.425308	YTHDF1_KD	1	methylated	Low
ITGA6	-0.425267	YTHDF1_KD	4	methylated	Medium
SELENOF	-0.424969	YTHDF1_KD	0	unmethylated	Zero
MBNL3	-0.424177	YTHDF1_KD	1	methylated	Low
CHUK	-0.423658	YTHDF1_KD	0	unmethylated	Zero
TJP2	-0.423229	YTHDF1_KD	3	methylated	Medium
EIF3M	-0.423207	YTHDF1_KD	0	unmethylated	Zero
RP11-385D13.1	-0.42316	YTHDF1_KD	3	methylated	Medium
MGLL	-0.423136	YTHDF1_KD	1	methylated	Low
ZWILCH	-0.422855	YTHDF1_KD	5	methylated	Medium
PIK3R3	-0.42271	YTHDF1_KD	1	methylated	Low
SLC7A11	-0.422697	YTHDF1_KD	7	methylated	High
TAF7	-0.422358	YTHDF1_KD	35	methylated	High
ZKSCAN1	-0.421676	YTHDF1_KD	11	methylated	High
NUDT12	-0.421673	YTHDF1_KD	7	methylated	High
NUCKS1	-0.421305	YTHDF1_KD	7	methylated	High
DCLRE1A	-0.420698	YTHDF1_KD	10	methylated	High
FAM83H	-0.42042	YTHDF1_KD	23	methylated	High
MANSC1	-0.420089	YTHDF1_KD	0	unmethylated	Zero
DYNC1I2	-0.419787	YTHDF1_KD	0	unmethylated	Zero
PGM2	-0.419445	YTHDF1_KD	0	unmethylated	Zero
AHR	-0.419288	YTHDF1_KD	15	methylated	High
PPP1CB	-0.419088	YTHDF1_KD	2	methylated	Low
CTAGE5	-0.418705	YTHDF1_KD	0	unmethylated	Zero
STON2	-0.418627	YTHDF1_KD	9	methylated	High
SIAE	-0.418508	YTHDF1_KD	0	unmethylated	Zero
VTA1	-0.418507	YTHDF1_KD	3	methylated	Medium
SARNP	-0.417831	YTHDF1_KD	1	methylated	Low
LNPK	-0.416126	YTHDF1_KD	0	unmethylated	Zero
SNRNP48	-0.4157	YTHDF1_KD	0	unmethylated	Zero
MUT	-0.415403	YTHDF1_KD	1	methylated	Low
KIAA0391	-0.4151	YTHDF1_KD	9	methylated	High
CEP78	-0.414926	YTHDF1_KD	3	methylated	Medium
YAE1D1	-0.414664	YTHDF1_KD	3	methylated	Medium
DAB2	-0.414422	YTHDF1_KD	10	methylated	High
RECQL	-0.413648	YTHDF1_KD	0	unmethylated	Zero
CDKN1C	-0.413513	YTHDF1_KD	0	unmethylated	Zero
AMOTL2	-0.41277	YTHDF1_KD	3	methylated	Medium
RCN1	-0.412518	YTHDF1_KD	0	unmethylated	Zero
FOLR1	-0.411262	YTHDF1_KD	0	unmethylated	Zero
IARS2	-0.41057	YTHDF1_KD	0	unmethylated	Zero
MEF2A	-0.410048	YTHDF1_KD	2	methylated	Low
SLC12A6	-0.40964	YTHDF1_KD	1	methylated	Low
CAPZA2	-0.409474	YTHDF1_KD	1	methylated	Low
ATP6V1A	-0.40932	YTHDF1_KD	0	unmethylated	Zero
RP11-156P1.2	-0.409021	YTHDF1_KD	2	methylated	Low
TTF1	-0.408996	YTHDF1_KD	4	methylated	Medium
CPOX	-0.408767	YTHDF1_KD	0	unmethylated	Zero
PLA2R1	-0.408589	YTHDF1_KD	0	unmethylated	Zero
RRN3	-0.408498	YTHDF1_KD	3	methylated	Medium
AAK1	-0.408488	YTHDF1_KD	0	unmethylated	Zero
BCL10	-0.408196	YTHDF1_KD	5	methylated	Medium
C2orf49	-0.407666	YTHDF1_KD	7	methylated	High
MYOF	-0.407075	YTHDF1_KD	0	unmethylated	Zero
EEF1E1	-0.406151	YTHDF1_KD	3	methylated	Medium
DPY19L1	-0.40514	YTHDF1_KD	0	unmethylated	Zero
MBTPS2	-0.405111	YTHDF1_KD	3	methylated	Medium
HRH1	-0.404787	YTHDF1_KD	0	unmethylated	Zero
EIF2AK2	-0.4045	YTHDF1_KD	1	methylated	Low
PHAX	-0.404326	YTHDF1_KD	16	methylated	High
TUBGCP5	-0.404059	YTHDF1_KD	0	unmethylated	Zero
FAS	-0.403317	YTHDF1_KD	3	methylated	Medium
SAR1B	-0.403165	YTHDF1_KD	7	methylated	High
MSRB3	-0.403112	YTHDF1_KD	3	methylated	Medium
PIK3CA	-0.40269	YTHDF1_KD	8	methylated	High
SLC25A46	-0.402683	YTHDF1_KD	3	methylated	Medium
APPBP2	-0.40253	YTHDF1_KD	3	methylated	Medium
GOLGA1	-0.401774	YTHDF1_KD	0	unmethylated	Zero
EXOC1	-0.401768	YTHDF1_KD	0	unmethylated	Zero
FMR1	-0.401722	YTHDF1_KD	0	unmethylated	Zero
ATP6V1C1	-0.400906	YTHDF1_KD	3	methylated	Medium
FBXO4	-0.400721	YTHDF1_KD	0	unmethylated	Zero
UBE2H	-0.400609	YTHDF1_KD	4	methylated	Medium
ALDH3A2	-0.400293	YTHDF1_KD	7	methylated	High
STAMBP	-0.399806	YTHDF1_KD	0	unmethylated	Zero
ACTA2	-0.398476	YTHDF1_KD	0	unmethylated	Zero
STAMBPL1	-0.398252	YTHDF1_KD	1	methylated	Low
ARMC1	-0.398165	YTHDF1_KD	1	methylated	Low
DDI2	-0.398053	YTHDF1_KD	9	methylated	High
SLC35A1	-0.398039	YTHDF1_KD	7	methylated	High
TGFBR1	-0.398032	YTHDF1_KD	8	methylated	High
HMGCR	-0.39768	YTHDF1_KD	6	methylated	High
ORC2	-0.397644	YTHDF1_KD	4	methylated	Medium
PEX1	-0.395086	YTHDF1_KD	4	methylated	Medium
PRNP	-0.395079	YTHDF1_KD	14	methylated	High
ERLEC1	-0.394613	YTHDF1_KD	1	methylated	Low
STAM2	-0.394578	YTHDF1_KD	0	unmethylated	Zero
TRAM1	-0.394469	YTHDF1_KD	0	unmethylated	Zero
PARN	-0.394154	YTHDF1_KD	0	unmethylated	Zero
TCEAL9	-0.394019	YTHDF1_KD	0	unmethylated	Zero
C5orf51	-0.393485	YTHDF1_KD	8	methylated	High
LAMP2	-0.393437	YTHDF1_KD	0	unmethylated	Zero
SRGAP2B	-0.393103	YTHDF1_KD	0	unmethylated	Zero
C20orf24	-0.392874	YTHDF1_KD	7	methylated	High
ETNK1	-0.392792	YTHDF1_KD	3	methylated	Medium
XRCC5	-0.392704	YTHDF1_KD	0	unmethylated	Zero
TPM1	-0.392297	YTHDF1_KD	1	methylated	Low
HDHD2	-0.392027	YTHDF1_KD	0	unmethylated	Zero
FAM46A	-0.391143	YTHDF1_KD	24	methylated	High
GTF2H3	-0.390986	YTHDF1_KD	2	methylated	Low
EFEMP1	-0.390955	YTHDF1_KD	6	methylated	High
REEP3	-0.390484	YTHDF1_KD	1	methylated	Low
SUCLA2	-0.389099	YTHDF1_KD	1	methylated	Low
SMARCE1	-0.388956	YTHDF1_KD	1	methylated	Low
TAF1B	-0.388882	YTHDF1_KD	4	methylated	Medium
GLRB	-0.388321	YTHDF1_KD	0	unmethylated	Zero
MRE11	-0.388139	YTHDF1_KD	0	unmethylated	Zero
KIFAP3	-0.38808	YTHDF1_KD	0	unmethylated	Zero
MALT1	-0.38805	YTHDF1_KD	1	methylated	Low
STK17B	-0.38785	YTHDF1_KD	1	methylated	Low
JKAMP	-0.387403	YTHDF1_KD	3	methylated	Medium
MISP	-0.387218	YTHDF1_KD	17	methylated	High
COPB1	-0.387007	YTHDF1_KD	1	methylated	Low
CLP1	-0.387005	YTHDF1_KD	14	methylated	High
CDA	-0.386609	YTHDF1_KD	4	methylated	Medium
ADD3	-0.386228	YTHDF1_KD	4	methylated	Medium
STAU2	-0.385639	YTHDF1_KD	0	unmethylated	Zero
NUP133	-0.385514	YTHDF1_KD	0	unmethylated	Zero
EXTL2	-0.385231	YTHDF1_KD	10	methylated	High
ASAP2	-0.385164	YTHDF1_KD	0	unmethylated	Zero
SLC7A2	-0.385063	YTHDF1_KD	2	methylated	Low
RAD21	-0.38462	YTHDF1_KD	8	methylated	High
GPAM	-0.383651	YTHDF1_KD	1	methylated	Low
RANBP6	-0.383432	YTHDF1_KD	13	methylated	High
TRIM44	-0.382839	YTHDF1_KD	3	methylated	Medium
DSC3	-0.382678	YTHDF1_KD	0	unmethylated	Zero
THSD4	-0.382307	YTHDF1_KD	0	unmethylated	Zero
GSN	-0.382295	YTHDF1_KD	0	unmethylated	Zero
KRT8	-0.38115	YTHDF1_KD	1	methylated	Low
SUCLG2	-0.380917	YTHDF1_KD	0	unmethylated	Zero
TPD52	-0.380858	YTHDF1_KD	2	methylated	Low
STK38	-0.380633	YTHDF1_KD	10	methylated	High
AGPAT2	-0.380606	YTHDF1_KD	1	methylated	Low
TOR1AIP1	-0.380245	YTHDF1_KD	17	methylated	High
RAP1A	-0.380244	YTHDF1_KD	0	unmethylated	Zero
RRM1	-0.38016	YTHDF1_KD	2	methylated	Low
RNF19A	-0.380154	YTHDF1_KD	25	methylated	High
RMND1	-0.379476	YTHDF1_KD	2	methylated	Low
CPNE8	-0.379402	YTHDF1_KD	0	unmethylated	Zero
GTF2H2	-0.378557	YTHDF1_KD	0	unmethylated	Zero
SYF2	-0.378402	YTHDF1_KD	2	methylated	Low
EFCAB7	-0.378201	YTHDF1_KD	0	unmethylated	Zero
HAUS2	-0.377788	YTHDF1_KD	0	unmethylated	Zero
TGM2	-0.377142	YTHDF1_KD	0	unmethylated	Zero
RAB10	-0.376984	YTHDF1_KD	0	unmethylated	Zero
ANKMY2	-0.376436	YTHDF1_KD	2	methylated	Low
ESCO2	-0.376247	YTHDF1_KD	6	methylated	High
ACSL3	-0.376227	YTHDF1_KD	9	methylated	High
RNF150	-0.376121	YTHDF1_KD	0	unmethylated	Zero
ADSS	-0.375804	YTHDF1_KD	2	methylated	Low
MOB4	-0.375571	YTHDF1_KD	0	unmethylated	Zero
DCN	-0.373953	YTHDF1_KD	0	unmethylated	Zero
IPP	-0.373504	YTHDF1_KD	1	methylated	Low
CENPI	-0.373413	YTHDF1_KD	6	methylated	High
CENPQ	-0.372792	YTHDF1_KD	0	unmethylated	Zero
WASL	-0.372097	YTHDF1_KD	0	unmethylated	Zero
PLGRKT	-0.372007	YTHDF1_KD	0	unmethylated	Zero
PRUNE2	-0.371951	YTHDF1_KD	0	unmethylated	Zero
SAMD9	-0.37155	YTHDF1_KD	0	unmethylated	Zero
VPS8	-0.371439	YTHDF1_KD	2	methylated	Low
TNFRSF19	-0.371213	YTHDF1_KD	4	methylated	Medium
IKBKAP	-0.371132	YTHDF1_KD	1	methylated	Low
TNS4	-0.370961	YTHDF1_KD	9	methylated	High
TSNAX	-0.370739	YTHDF1_KD	0	unmethylated	Zero
TBC1D4	-0.369975	YTHDF1_KD	11	methylated	High
AGRN	-0.369857	YTHDF1_KD	9	methylated	High
WDR11	-0.369699	YTHDF1_KD	4	methylated	Medium
MIGA1	-0.368918	YTHDF1_KD	0	unmethylated	Zero
CHPF	-0.368886	YTHDF1_KD	9	methylated	High
CHMP4C	-0.368807	YTHDF1_KD	0	unmethylated	Zero
VPS50	-0.368675	YTHDF1_KD	0	unmethylated	Zero
RPEL1	-0.368657	YTHDF1_KD	0	unmethylated	Zero
FASTKD1	-0.367485	YTHDF1_KD	9	methylated	High
MOB1A	-0.367131	YTHDF1_KD	0	unmethylated	Zero
DCP1A	-0.365875	YTHDF1_KD	2	methylated	Low
MFAP3	-0.365486	YTHDF1_KD	19	methylated	High
UGCG	-0.365437	YTHDF1_KD	1	methylated	Low
SORBS2	-0.36542	YTHDF1_KD	0	unmethylated	Zero
BNIP2	-0.365276	YTHDF1_KD	3	methylated	Medium
TNKS2	-0.364898	YTHDF1_KD	1	methylated	Low
C15orf57	-0.364801	YTHDF1_KD	0	unmethylated	Zero
ERAP1	-0.364619	YTHDF1_KD	5	methylated	Medium
ZNF106	-0.364574	YTHDF1_KD	21	methylated	High
XIAP	-0.364268	YTHDF1_KD	2	methylated	Low
LMAN1	-0.363854	YTHDF1_KD	2	methylated	Low
U2AF1L5	-0.36368	YTHDF1_KD	0	unmethylated	Zero
SH3GL2	-0.363657	YTHDF1_KD	0	unmethylated	Zero
RAD51AP1	-0.363099	YTHDF1_KD	0	unmethylated	Zero
PPP1R2	-0.363021	YTHDF1_KD	0	unmethylated	Zero
OSBPL11	-0.362829	YTHDF1_KD	9	methylated	High
SPAG1	-0.36247	YTHDF1_KD	0	unmethylated	Zero
LGALS3	-0.362173	YTHDF1_KD	0	unmethylated	Zero
HACD2	-0.361647	YTHDF1_KD	0	unmethylated	Zero
NSD1	-0.361473	YTHDF1_KD	38	methylated	High
PERP	-0.360529	YTHDF1_KD	2	methylated	Low
POLK	-0.360435	YTHDF1_KD	1	methylated	Low
COL25A1	-0.359839	YTHDF1_KD	0	unmethylated	Zero
RBL1	-0.358979	YTHDF1_KD	2	methylated	Low
HELLS	-0.358641	YTHDF1_KD	0	unmethylated	Zero
BTG3	-0.358478	YTHDF1_KD	0	unmethylated	Zero
PMAIP1	-0.357874	YTHDF1_KD	7	methylated	High
PDK4	-0.357751	YTHDF1_KD	12	methylated	High
COMMD10	-0.357328	YTHDF1_KD	1	methylated	Low
ACADM	-0.356983	YTHDF1_KD	2	methylated	Low
TCIRG1	-0.35694	YTHDF1_KD	0	unmethylated	Zero
CBX3	-0.356831	YTHDF1_KD	0	unmethylated	Zero
CEBPG	-0.356554	YTHDF1_KD	14	methylated	High
TXNDC9	-0.356462	YTHDF1_KD	0	unmethylated	Zero
ACTR3	-0.355099	YTHDF1_KD	0	unmethylated	Zero
CTDSPL2	-0.354948	YTHDF1_KD	6	methylated	High
HACD1	-0.354511	YTHDF1_KD	0	unmethylated	Zero
FEM1B	-0.354187	YTHDF1_KD	43	methylated	High
SGMS2	-0.353766	YTHDF1_KD	7	methylated	High
PTCD2	-0.35348	YTHDF1_KD	2	methylated	Low
NR1D2	-0.353049	YTHDF1_KD	6	methylated	High
USP38	-0.352973	YTHDF1_KD	14	methylated	High
CPNE3	-0.352715	YTHDF1_KD	0	unmethylated	Zero
L1CAM	-0.352586	YTHDF1_KD	2	methylated	Low
PLXDC2	-0.352323	YTHDF1_KD	0	unmethylated	Zero
MAP7	-0.352159	YTHDF1_KD	8	methylated	High
SCO1	-0.351777	YTHDF1_KD	7	methylated	High
WDR47	-0.350941	YTHDF1_KD	4	methylated	Medium
MXD1	-0.350937	YTHDF1_KD	1	methylated	Low
SH3GLB1	-0.350654	YTHDF1_KD	3	methylated	Medium
WDR76	-0.350255	YTHDF1_KD	0	unmethylated	Zero
GMNN	-0.349325	YTHDF1_KD	2	methylated	Low
ZBTB6	-0.348984	YTHDF1_KD	8	methylated	High
MRPS31	-0.348972	YTHDF1_KD	1	methylated	Low
FANCI	-0.348433	YTHDF1_KD	7	methylated	High
LNPEP	-0.348425	YTHDF1_KD	6	methylated	High
HOOK3	-0.348169	YTHDF1_KD	0	unmethylated	Zero
FBXO32	-0.347569	YTHDF1_KD	0	unmethylated	Zero
KIF3B	-0.347347	YTHDF1_KD	24	methylated	High
MACF1	-0.347198	YTHDF1_KD	6	methylated	High
CAAP1	-0.346385	YTHDF1_KD	6	methylated	High
FNTA	-0.346319	YTHDF1_KD	3	methylated	Medium
C19orf33	-0.346118	YTHDF1_KD	0	unmethylated	Zero
CLPX	-0.345519	YTHDF1_KD	3	methylated	Medium
GNAI1	-0.345297	YTHDF1_KD	2	methylated	Low
HIGD1A	-0.344681	YTHDF1_KD	0	unmethylated	Zero
CHMP2B	-0.344659	YTHDF1_KD	0	unmethylated	Zero
DNAAF2	-0.344439	YTHDF1_KD	8	methylated	High
GPX8	-0.344117	YTHDF1_KD	4	methylated	Medium
HSDL2	-0.343676	YTHDF1_KD	4	methylated	Medium
BBS4	-0.343597	YTHDF1_KD	0	unmethylated	Zero
UBLCP1	-0.343098	YTHDF1_KD	1	methylated	Low
MFF	-0.342893	YTHDF1_KD	0	unmethylated	Zero
WSB1	-0.342593	YTHDF1_KD	5	methylated	Medium
CSNK1A1	-0.342585	YTHDF1_KD	10	methylated	High
IDE	-0.342576	YTHDF1_KD	0	unmethylated	Zero
TSC22D3	-0.342415	YTHDF1_KD	2	methylated	Low
HAT1	-0.342379	YTHDF1_KD	3	methylated	Medium
QRSL1	-0.342373	YTHDF1_KD	3	methylated	Medium
CFL2	-0.341108	YTHDF1_KD	1	methylated	Low
ELMOD2	-0.340089	YTHDF1_KD	1	methylated	Low
PSMA3	-0.339113	YTHDF1_KD	0	unmethylated	Zero
KDSR	-0.339051	YTHDF1_KD	5	methylated	Medium
TRAPPC11	-0.338442	YTHDF1_KD	0	unmethylated	Zero
AP3M1	-0.338324	YTHDF1_KD	0	unmethylated	Zero
ANXA4	-0.33797	YTHDF1_KD	0	unmethylated	Zero
TBC1D5	-0.337854	YTHDF1_KD	2	methylated	Low
TIFA	-0.337537	YTHDF1_KD	7	methylated	High
AIMP1	-0.337462	YTHDF1_KD	3	methylated	Medium
PLA2G4A	-0.337399	YTHDF1_KD	3	methylated	Medium
ALDH3A1	-0.336783	YTHDF1_KD	0	unmethylated	Zero
ARMT1	-0.336772	YTHDF1_KD	0	unmethylated	Zero
LRP12	-0.336769	YTHDF1_KD	5	methylated	Medium
PPCS	-0.336451	YTHDF1_KD	10	methylated	High
FAM160B1	-0.335268	YTHDF1_KD	3	methylated	Medium
DSTN	-0.33525	YTHDF1_KD	0	unmethylated	Zero
DHX40	-0.335008	YTHDF1_KD	5	methylated	Medium
PHF6	-0.334726	YTHDF1_KD	3	methylated	Medium
PDLIM5	-0.33435	YTHDF1_KD	1	methylated	Low
TDG	-0.333282	YTHDF1_KD	0	unmethylated	Zero
MEMO1	-0.333234	YTHDF1_KD	0	unmethylated	Zero
PPA2	-0.333077	YTHDF1_KD	0	unmethylated	Zero
SYNE1	-0.333031	YTHDF1_KD	0	unmethylated	Zero
PIGM	-0.332682	YTHDF1_KD	2	methylated	Low
C3orf38	-0.331664	YTHDF1_KD	6	methylated	High
NBAS	-0.331461	YTHDF1_KD	2	methylated	Low
NT5C2	-0.331017	YTHDF1_KD	3	methylated	Medium
YME1L1	-0.330498	YTHDF1_KD	2	methylated	Low
SSR1	-0.330427	YTHDF1_KD	4	methylated	Medium
MGAT2	-0.330426	YTHDF1_KD	32	methylated	High
TMEM260	-0.330413	YTHDF1_KD	1	methylated	Low
AIDA	-0.330366	YTHDF1_KD	0	unmethylated	Zero
MAK16	-0.330222	YTHDF1_KD	2	methylated	Low
GNPDA2	-0.329681	YTHDF1_KD	0	unmethylated	Zero
BCAP29	-0.329679	YTHDF1_KD	2	methylated	Low
AGA	-0.329503	YTHDF1_KD	0	unmethylated	Zero
BAG4	-0.329143	YTHDF1_KD	4	methylated	Medium
PRKD3	-0.329077	YTHDF1_KD	15	methylated	High
CNOT11	-0.328986	YTHDF1_KD	3	methylated	Medium
DNM1L	-0.328499	YTHDF1_KD	1	methylated	Low
TIPRL	-0.328439	YTHDF1_KD	2	methylated	Low
ATP6AP2	-0.32833	YTHDF1_KD	0	unmethylated	Zero
TIGAR	-0.328276	YTHDF1_KD	0	unmethylated	Zero
SWAP70	-0.327743	YTHDF1_KD	1	methylated	Low
SLC1A1	-0.327698	YTHDF1_KD	0	unmethylated	Zero
CD46	-0.327537	YTHDF1_KD	0	unmethylated	Zero
MUC1	-0.327503	YTHDF1_KD	1	methylated	Low
GON7	-0.327314	YTHDF1_KD	0	unmethylated	Zero
KLF3	-0.326528	YTHDF1_KD	4	methylated	Medium
TMEM14B	-0.326326	YTHDF1_KD	0	unmethylated	Zero
CA2	-0.326112	YTHDF1_KD	0	unmethylated	Zero
UCK2	-0.325843	YTHDF1_KD	8	methylated	High
ETF1	-0.3258	YTHDF1_KD	3	methylated	Medium
KCTD9	-0.325332	YTHDF1_KD	0	unmethylated	Zero
KRT19	-0.325192	YTHDF1_KD	0	unmethylated	Zero
PZP	-0.324737	YTHDF1_KD	0	unmethylated	Zero
NCOA2	-0.324547	YTHDF1_KD	4	methylated	Medium
TMF1	-0.324546	YTHDF1_KD	7	methylated	High
TGFB2	-0.324484	YTHDF1_KD	0	unmethylated	Zero
BARD1	-0.324432	YTHDF1_KD	9	methylated	High
WNT5A	-0.324209	YTHDF1_KD	0	unmethylated	Zero
SELENOI	-0.324031	YTHDF1_KD	0	unmethylated	Zero
MAP7D2	-0.323748	YTHDF1_KD	0	unmethylated	Zero
UEVLD	-0.323565	YTHDF1_KD	1	methylated	Low
CDH13	-0.323552	YTHDF1_KD	0	unmethylated	Zero
CAPZA1	-0.323487	YTHDF1_KD	2	methylated	Low
NEDD1	-0.323304	YTHDF1_KD	0	unmethylated	Zero
PLS1	-0.323283	YTHDF1_KD	2	methylated	Low
BTBD10	-0.323138	YTHDF1_KD	0	unmethylated	Zero
SMARCA2	-0.322937	YTHDF1_KD	0	unmethylated	Zero
STARD4	-0.322246	YTHDF1_KD	3	methylated	Medium
INTS7	-0.321859	YTHDF1_KD	4	methylated	Medium
SERPINB5	-0.321726	YTHDF1_KD	6	methylated	High
CCDC6	-0.321718	YTHDF1_KD	3	methylated	Medium
RBPJ	-0.321458	YTHDF1_KD	5	methylated	Medium
EPM2AIP1	-0.321186	YTHDF1_KD	15	methylated	High
CEBPZOS	-0.320892	YTHDF1_KD	0	unmethylated	Zero
MFN1	-0.320866	YTHDF1_KD	0	unmethylated	Zero
SPG21	-0.32077	YTHDF1_KD	2	methylated	Low
PDSS2	-0.320616	YTHDF1_KD	0	unmethylated	Zero
PARP12	-0.320557	YTHDF1_KD	3	methylated	Medium
UBL3	-0.320403	YTHDF1_KD	6	methylated	High
IPO8	-0.320167	YTHDF1_KD	6	methylated	High
KIF23	-0.319786	YTHDF1_KD	2	methylated	Low
HSPA13	-0.319219	YTHDF1_KD	19	methylated	High
SOAT1	-0.319133	YTHDF1_KD	6	methylated	High
LAMA5	-0.318823	YTHDF1_KD	0	unmethylated	Zero
TMED10	-0.31867	YTHDF1_KD	4	methylated	Medium
EID1	-0.318135	YTHDF1_KD	34	methylated	High
IQGAP1	-0.317992	YTHDF1_KD	8	methylated	High
ZCRB1	-0.317966	YTHDF1_KD	0	unmethylated	Zero
GCHFR	-0.317345	YTHDF1_KD	0	unmethylated	Zero
THAP5	-0.317305	YTHDF1_KD	2	methylated	Low
TRIM37	-0.31713	YTHDF1_KD	5	methylated	Medium
CLTC	-0.316993	YTHDF1_KD	4	methylated	Medium
TXNRD1	-0.316535	YTHDF1_KD	3	methylated	Medium
POLR2B	-0.315792	YTHDF1_KD	2	methylated	Low
TMED7	-0.315715	YTHDF1_KD	12	methylated	High
QKI	-0.315504	YTHDF1_KD	1	methylated	Low
NRDC	-0.315498	YTHDF1_KD	0	unmethylated	Zero
TEFM	-0.31498	YTHDF1_KD	4	methylated	Medium
PIGN	-0.314786	YTHDF1_KD	1	methylated	Low
CTR9	-0.314401	YTHDF1_KD	6	methylated	High
ORC5	-0.313936	YTHDF1_KD	4	methylated	Medium
SLC27A2	-0.313936	YTHDF1_KD	12	methylated	High
LRRC57	-0.313906	YTHDF1_KD	0	unmethylated	Zero
MBNL1	-0.31381	YTHDF1_KD	10	methylated	High
DDX52	-0.313807	YTHDF1_KD	4	methylated	Medium
YTHDF3	-0.31303	YTHDF1_KD	32	methylated	High
DOCK10	-0.312804	YTHDF1_KD	0	unmethylated	Zero
CDKAL1	-0.312569	YTHDF1_KD	1	methylated	Low
FGFBP3	-0.312385	YTHDF1_KD	0	unmethylated	Zero
SNX7	-0.311884	YTHDF1_KD	0	unmethylated	Zero
BRIP1	-0.311524	YTHDF1_KD	6	methylated	High
NCKAP1	-0.310895	YTHDF1_KD	2	methylated	Low
DSN1	-0.31087	YTHDF1_KD	7	methylated	High
MINPP1	-0.310628	YTHDF1_KD	23	methylated	High
PCNP	-0.31061	YTHDF1_KD	1	methylated	Low
NBR1	-0.310539	YTHDF1_KD	5	methylated	Medium
ESYT2	-0.31044	YTHDF1_KD	0	unmethylated	Zero
SLC30A9	-0.310399	YTHDF1_KD	5	methylated	Medium
EXOC8	-0.310333	YTHDF1_KD	15	methylated	High
EPS15	-0.310172	YTHDF1_KD	5	methylated	Medium
STXBP4	-0.310129	YTHDF1_KD	0	unmethylated	Zero
FLNB	-0.309622	YTHDF1_KD	20	methylated	High
SLC25A36	-0.30869	YTHDF1_KD	13	methylated	High
TMTC3	-0.308646	YTHDF1_KD	16	methylated	High
IGFBP7	-0.308493	YTHDF1_KD	0	unmethylated	Zero
KDELC2	-0.308391	YTHDF1_KD	1	methylated	Low
CPD	-0.308239	YTHDF1_KD	8	methylated	High
PDE12	-0.308107	YTHDF1_KD	6	methylated	High
ARGLU1	-0.308019	YTHDF1_KD	15	methylated	High
SPCS3	-0.307776	YTHDF1_KD	1	methylated	Low
TSPAN8	-0.30765	YTHDF1_KD	0	unmethylated	Zero
EFL1	-0.307315	YTHDF1_KD	0	unmethylated	Zero
FANCL	-0.307226	YTHDF1_KD	6	methylated	High
NPDC1	-0.307014	YTHDF1_KD	1	methylated	Low
SLC35A3	-0.306772	YTHDF1_KD	1	methylated	Low
NNT	-0.30635	YTHDF1_KD	4	methylated	Medium
C5orf34	-0.306099	YTHDF1_KD	5	methylated	Medium
TM9SF3	-0.305169	YTHDF1_KD	6	methylated	High
MMGT1	-0.304834	YTHDF1_KD	1	methylated	Low
INTS10	-0.304729	YTHDF1_KD	3	methylated	Medium
CCDC152	-0.304407	YTHDF1_KD	0	unmethylated	Zero
PPP2R5A	-0.304364	YTHDF1_KD	3	methylated	Medium
THAP12	-0.304228	YTHDF1_KD	0	unmethylated	Zero
AHNAK2	-0.304167	YTHDF1_KD	47	methylated	High
ATP11C	-0.30413	YTHDF1_KD	0	unmethylated	Zero
DHX32	-0.304072	YTHDF1_KD	18	methylated	High
BAG5	-0.303939	YTHDF1_KD	23	methylated	High
ATE1	-0.303811	YTHDF1_KD	0	unmethylated	Zero
COPB2	-0.303531	YTHDF1_KD	8	methylated	High
CD9	-0.303186	YTHDF1_KD	0	unmethylated	Zero
EDEM3	-0.30311	YTHDF1_KD	5	methylated	Medium
OLA1	-0.302876	YTHDF1_KD	0	unmethylated	Zero
RAB8B	-0.302169	YTHDF1_KD	3	methylated	Medium
SLC38A9	-0.301975	YTHDF1_KD	0	unmethylated	Zero
GMPS	-0.301969	YTHDF1_KD	1	methylated	Low
CDC42EP2	-0.301861	YTHDF1_KD	8	methylated	High
ABCC3	-0.301534	YTHDF1_KD	0	unmethylated	Zero
MKL2	-0.30148	YTHDF1_KD	0	unmethylated	Zero
ISOC1	-0.301477	YTHDF1_KD	4	methylated	Medium
HSPG2	-0.301453	YTHDF1_KD	5	methylated	Medium
MBOAT2	-0.301354	YTHDF1_KD	1	methylated	Low
DENND5B	-0.301305	YTHDF1_KD	19	methylated	High
CAPN7	-0.301226	YTHDF1_KD	6	methylated	High
ELF3	-0.300852	YTHDF1_KD	12	methylated	High
WWC2	-0.300851	YTHDF1_KD	7	methylated	High
FGF2	-0.299519	YTHDF1_KD	2	methylated	Low
NCOA7	-0.299507	YTHDF1_KD	16	methylated	High
MOB1B	-0.298959	YTHDF1_KD	0	unmethylated	Zero
LRRC8A	-0.298865	YTHDF1_KD	11	methylated	High
CBX5	-0.298386	YTHDF1_KD	1	methylated	Low
RAP1GDS1	-0.29836	YTHDF1_KD	0	unmethylated	Zero
C18orf25	-0.298329	YTHDF1_KD	3	methylated	Medium
ASNSD1	-0.298274	YTHDF1_KD	9	methylated	High
GLMN	-0.298088	YTHDF1_KD	0	unmethylated	Zero
DOCK5	-0.298072	YTHDF1_KD	8	methylated	High
LINC00998	-0.297529	YTHDF1_KD	0	unmethylated	Zero
PPL	-0.297468	YTHDF1_KD	12	methylated	High
RAD54B	-0.297442	YTHDF1_KD	0	unmethylated	Zero
TARBP1	-0.297409	YTHDF1_KD	0	unmethylated	Zero
PRKAR1A	-0.297129	YTHDF1_KD	0	unmethylated	Zero
CDC40	-0.296577	YTHDF1_KD	1	methylated	Low
NIPSNAP3A	-0.296563	YTHDF1_KD	0	unmethylated	Zero
RIMKLB	-0.296178	YTHDF1_KD	18	methylated	High
TMEM192	-0.29563	YTHDF1_KD	2	methylated	Low
ARSA	-0.295458	YTHDF1_KD	1	methylated	Low
RAB23	-0.295098	YTHDF1_KD	4	methylated	Medium
CCDC25	-0.294712	YTHDF1_KD	2	methylated	Low
TTC14	-0.29411	YTHDF1_KD	0	unmethylated	Zero
PSMC6	-0.293721	YTHDF1_KD	0	unmethylated	Zero
WDR12	-0.293628	YTHDF1_KD	0	unmethylated	Zero
COPS5	-0.293452	YTHDF1_KD	0	unmethylated	Zero
MAP3K7	-0.293436	YTHDF1_KD	10	methylated	High
ARMCX3	-0.293156	YTHDF1_KD	0	unmethylated	Zero
DISP1	-0.293109	YTHDF1_KD	2	methylated	Low
DRAM1	-0.292825	YTHDF1_KD	5	methylated	Medium
MED7	-0.292171	YTHDF1_KD	9	methylated	High
AGFG1	-0.292126	YTHDF1_KD	2	methylated	Low
UBR1	-0.291646	YTHDF1_KD	1	methylated	Low
UGP2	-0.291313	YTHDF1_KD	4	methylated	Medium
WIPF1	-0.291288	YTHDF1_KD	0	unmethylated	Zero
SBDS	-0.291034	YTHDF1_KD	2	methylated	Low
NAA35	-0.291013	YTHDF1_KD	0	unmethylated	Zero
CD55	-0.290807	YTHDF1_KD	2	methylated	Low
HSPA14	-0.290784	YTHDF1_KD	6	methylated	High
PIK3C3	-0.290466	YTHDF1_KD	0	unmethylated	Zero
SERPINE1	-0.290185	YTHDF1_KD	0	unmethylated	Zero
EXOC2	-0.290106	YTHDF1_KD	2	methylated	Low
DNAJB9	-0.289675	YTHDF1_KD	8	methylated	High
MMADHC	-0.28966	YTHDF1_KD	0	unmethylated	Zero
TATDN1	-0.289656	YTHDF1_KD	0	unmethylated	Zero
NGRN	-0.289529	YTHDF1_KD	8	methylated	High
STK4	-0.289513	YTHDF1_KD	1	methylated	Low
NDUFS1	-0.288824	YTHDF1_KD	0	unmethylated	Zero
CCDC93	-0.288303	YTHDF1_KD	1	methylated	Low
OSBPL8	-0.28829	YTHDF1_KD	2	methylated	Low
PRKAA1	-0.288244	YTHDF1_KD	3	methylated	Medium
SCML1	-0.28809	YTHDF1_KD	1	methylated	Low
MYL12B	-0.288076	YTHDF1_KD	4	methylated	Medium
COPS4	-0.288016	YTHDF1_KD	1	methylated	Low
EMG1	-0.287917	YTHDF1_KD	8	methylated	High
TIA1	-0.287518	YTHDF1_KD	0	unmethylated	Zero
EXOC5	-0.287499	YTHDF1_KD	3	methylated	Medium
PMS1	-0.287437	YTHDF1_KD	3	methylated	Medium
ZFX	-0.287218	YTHDF1_KD	25	methylated	High
VPS13C	-0.287162	YTHDF1_KD	2	methylated	Low
SARAF	-0.286884	YTHDF1_KD	0	unmethylated	Zero
MYL12A	-0.286817	YTHDF1_KD	5	methylated	Medium
RAVER2	-0.286441	YTHDF1_KD	8	methylated	High
GATAD1	-0.286279	YTHDF1_KD	2	methylated	Low
PALMD	-0.286157	YTHDF1_KD	6	methylated	High
KCNK15	-0.285845	YTHDF1_KD	0	unmethylated	Zero
RPE	-0.285836	YTHDF1_KD	2	methylated	Low
CAST	-0.285316	YTHDF1_KD	7	methylated	High
NFYB	-0.285213	YTHDF1_KD	0	unmethylated	Zero
HPS5	-0.285122	YTHDF1_KD	7	methylated	High
SMAD4	-0.284817	YTHDF1_KD	5	methylated	Medium
AGL	-0.284788	YTHDF1_KD	2	methylated	Low
TRMT5	-0.284299	YTHDF1_KD	11	methylated	High
STT3B	-0.283822	YTHDF1_KD	12	methylated	High
LZTFL1	-0.283761	YTHDF1_KD	1	methylated	Low
NOL10	-0.283624	YTHDF1_KD	1	methylated	Low
INO80C	-0.282966	YTHDF1_KD	1	methylated	Low
WASHC5	-0.28291	YTHDF1_KD	0	unmethylated	Zero
EFNA5	-0.2827	YTHDF1_KD	0	unmethylated	Zero
GNG12	-0.28244	YTHDF1_KD	6	methylated	High
VPS45	-0.282375	YTHDF1_KD	1	methylated	Low
FAM199X	-0.282328	YTHDF1_KD	1	methylated	Low
SDAD1	-0.28224	YTHDF1_KD	0	unmethylated	Zero
PRKACB	-0.282071	YTHDF1_KD	0	unmethylated	Zero
C5orf24	-0.282017	YTHDF1_KD	17	methylated	High
TPGS1	-0.2818	YTHDF1_KD	1	methylated	Low
FGFR1OP2	-0.281574	YTHDF1_KD	1	methylated	Low
HNRNPA1L2	-0.281518	YTHDF1_KD	0	unmethylated	Zero
CAPN2	-0.281511	YTHDF1_KD	10	methylated	High
COG6	-0.281489	YTHDF1_KD	0	unmethylated	Zero
RHOB	-0.281349	YTHDF1_KD	35	methylated	High
KLHL7	-0.281209	YTHDF1_KD	2	methylated	Low
HNRNPH2	-0.281052	YTHDF1_KD	3	methylated	Medium
TOMM70	-0.280323	YTHDF1_KD	0	unmethylated	Zero
CENPK	-0.280321	YTHDF1_KD	2	methylated	Low
DNAJA1	-0.280306	YTHDF1_KD	5	methylated	Medium
PSMD1	-0.279636	YTHDF1_KD	2	methylated	Low
NDC80	-0.279318	YTHDF1_KD	0	unmethylated	Zero
KRT7	-0.278863	YTHDF1_KD	2	methylated	Low
GTPBP10	-0.278114	YTHDF1_KD	2	methylated	Low
CCT8	-0.27807	YTHDF1_KD	0	unmethylated	Zero
SRP9	-0.278009	YTHDF1_KD	0	unmethylated	Zero
NCEH1	-0.277851	YTHDF1_KD	17	methylated	High
HECTD2	-0.277786	YTHDF1_KD	0	unmethylated	Zero
TCAF1	-0.277779	YTHDF1_KD	0	unmethylated	Zero
CCNT1	-0.277623	YTHDF1_KD	20	methylated	High
PPIL3	-0.277602	YTHDF1_KD	3	methylated	Medium
ZW10	-0.277186	YTHDF1_KD	1	methylated	Low
TMEM87A	-0.276964	YTHDF1_KD	5	methylated	Medium
CDC6	-0.27694	YTHDF1_KD	3	methylated	Medium
ERI1	-0.276922	YTHDF1_KD	6	methylated	High
KNTC1	-0.276754	YTHDF1_KD	1	methylated	Low
ECHDC1	-0.276584	YTHDF1_KD	5	methylated	Medium
GLO1	-0.27652	YTHDF1_KD	2	methylated	Low
HPF1	-0.276088	YTHDF1_KD	0	unmethylated	Zero
NCK1	-0.275961	YTHDF1_KD	13	methylated	High
MBIP	-0.275942	YTHDF1_KD	0	unmethylated	Zero
RPL22	-0.275712	YTHDF1_KD	0	unmethylated	Zero
LACTB	-0.275566	YTHDF1_KD	8	methylated	High
BRCA1	-0.27536	YTHDF1_KD	11	methylated	High
PRKDC	-0.275126	YTHDF1_KD	4	methylated	Medium
MLF1	-0.275098	YTHDF1_KD	0	unmethylated	Zero
SLC35A5	-0.274913	YTHDF1_KD	3	methylated	Medium
DOCK11	-0.274643	YTHDF1_KD	0	unmethylated	Zero
ARFIP1	-0.274509	YTHDF1_KD	0	unmethylated	Zero
PDCD4	-0.274424	YTHDF1_KD	3	methylated	Medium
CLASP2	-0.274188	YTHDF1_KD	0	unmethylated	Zero
NUCB2	-0.273873	YTHDF1_KD	0	unmethylated	Zero
EED	-0.273794	YTHDF1_KD	2	methylated	Low
HERC1	-0.273778	YTHDF1_KD	19	methylated	High
PMS2	-0.27363	YTHDF1_KD	1	methylated	Low
SPAST	-0.273606	YTHDF1_KD	9	methylated	High
NKAP	-0.273438	YTHDF1_KD	1	methylated	Low
ZBTB1	-0.273149	YTHDF1_KD	21	methylated	High
ZBTB33	-0.27311	YTHDF1_KD	6	methylated	High
SDC1	-0.273043	YTHDF1_KD	12	methylated	High
GBE1	-0.272908	YTHDF1_KD	0	unmethylated	Zero
RAPH1	-0.272837	YTHDF1_KD	4	methylated	Medium
CETN3	-0.272516	YTHDF1_KD	0	unmethylated	Zero
WDR48	-0.272475	YTHDF1_KD	5	methylated	Medium
NSMCE2	-0.272414	YTHDF1_KD	1	methylated	Low
ARFGAP3	-0.2724	YTHDF1_KD	0	unmethylated	Zero
PALM2	-0.272138	YTHDF1_KD	0	unmethylated	Zero
RALGAPA1	-0.272099	YTHDF1_KD	0	unmethylated	Zero
SRGN	-0.271947	YTHDF1_KD	3	methylated	Medium
TYW3	-0.271842	YTHDF1_KD	4	methylated	Medium
HMGCS1	-0.271837	YTHDF1_KD	4	methylated	Medium
ACTR2	-0.271755	YTHDF1_KD	0	unmethylated	Zero
SETD7	-0.271634	YTHDF1_KD	13	methylated	High
ACAT1	-0.271572	YTHDF1_KD	0	unmethylated	Zero
IL6ST	-0.271397	YTHDF1_KD	5	methylated	Medium
UBA3	-0.271241	YTHDF1_KD	0	unmethylated	Zero
CDV3	-0.270198	YTHDF1_KD	14	methylated	High
EOGT	-0.270167	YTHDF1_KD	0	unmethylated	Zero
ITGAV	-0.270069	YTHDF1_KD	0	unmethylated	Zero
ATP2C1	-0.270062	YTHDF1_KD	6	methylated	High
TOM1L1	-0.269751	YTHDF1_KD	1	methylated	Low
BBS7	-0.269717	YTHDF1_KD	0	unmethylated	Zero
SLC9A6	-0.269334	YTHDF1_KD	4	methylated	Medium
MAP2	-0.26923	YTHDF1_KD	0	unmethylated	Zero
2022-09-02	-0.269202	YTHDF1_KD	0	unmethylated	Zero
C8orf4	-0.269136	YTHDF1_KD	33	methylated	High
DNAJB11	-0.268714	YTHDF1_KD	5	methylated	Medium
FKBP5	-0.268333	YTHDF1_KD	3	methylated	Medium
RBMXL1	-0.268135	YTHDF1_KD	0	unmethylated	Zero
ARFGEF1	-0.267872	YTHDF1_KD	5	methylated	Medium
UGT8	-0.2676	YTHDF1_KD	1	methylated	Low
PDE8B	-0.26746	YTHDF1_KD	4	methylated	Medium
CNOT10	-0.26746	YTHDF1_KD	0	unmethylated	Zero
UGGT1	-0.267212	YTHDF1_KD	8	methylated	High
TMEM135	-0.266959	YTHDF1_KD	1	methylated	Low
FBXO3	-0.266859	YTHDF1_KD	1	methylated	Low
PRMT3	-0.266802	YTHDF1_KD	0	unmethylated	Zero
DMXL1	-0.266749	YTHDF1_KD	12	methylated	High
STXBP3	-0.266605	YTHDF1_KD	0	unmethylated	Zero
VBP1	-0.266402	YTHDF1_KD	0	unmethylated	Zero
RARS	-0.266371	YTHDF1_KD	0	unmethylated	Zero
TMBIM4	-0.265985	YTHDF1_KD	2	methylated	Low
AVPI1	-0.265941	YTHDF1_KD	8	methylated	High
TCEAL8	-0.265901	YTHDF1_KD	4	methylated	Medium
SLC30A6	-0.265898	YTHDF1_KD	14	methylated	High
DLD	-0.265807	YTHDF1_KD	4	methylated	Medium
AGTPBP1	-0.265739	YTHDF1_KD	8	methylated	High
MRPL35	-0.265569	YTHDF1_KD	13	methylated	High
DCBLD1	-0.265502	YTHDF1_KD	1	methylated	Low
ADAM17	-0.26528	YTHDF1_KD	10	methylated	High
CALM2	-0.265046	YTHDF1_KD	0	unmethylated	Zero
PSMD14	-0.265041	YTHDF1_KD	0	unmethylated	Zero
DARS2	-0.264609	YTHDF1_KD	7	methylated	High
ITGB3BP	-0.264572	YTHDF1_KD	0	unmethylated	Zero
DPP8	-0.263877	YTHDF1_KD	5	methylated	Medium
CREG1	-0.263745	YTHDF1_KD	8	methylated	High
YTHDC2	-0.263708	YTHDF1_KD	2	methylated	Low
FBXL5	-0.26294	YTHDF1_KD	9	methylated	High
RMND5A	-0.262825	YTHDF1_KD	13	methylated	High
UTRN	-0.262808	YTHDF1_KD	0	unmethylated	Zero
STOM	-0.262604	YTHDF1_KD	0	unmethylated	Zero
HEXB	-0.262584	YTHDF1_KD	0	unmethylated	Zero
THUMPD2	-0.262526	YTHDF1_KD	4	methylated	Medium
SASH1	-0.262171	YTHDF1_KD	1	methylated	Low
B2M	-0.261451	YTHDF1_KD	3	methylated	Medium
SOD2	-0.261404	YTHDF1_KD	0	unmethylated	Zero
BTBD3	-0.261404	YTHDF1_KD	28	methylated	High
CCDC82	-0.260968	YTHDF1_KD	3	methylated	Medium
TMEM168	-0.26052	YTHDF1_KD	0	unmethylated	Zero
DECR1	-0.260269	YTHDF1_KD	1	methylated	Low
LRRFIP2	-0.260182	YTHDF1_KD	0	unmethylated	Zero
PARG	-0.260002	YTHDF1_KD	0	unmethylated	Zero
CPSF3	-0.259799	YTHDF1_KD	2	methylated	Low
PCK2	-0.259786	YTHDF1_KD	9	methylated	High
UFL1	-0.259689	YTHDF1_KD	1	methylated	Low
MN1	-0.259686	YTHDF1_KD	18	methylated	High
TNRC6B	-0.259255	YTHDF1_KD	17	methylated	High
DDTL	-0.259214	YTHDF1_KD	1	methylated	Low
FEM1C	-0.2591	YTHDF1_KD	16	methylated	High
CLGN	-0.259065	YTHDF1_KD	0	unmethylated	Zero
DERA	-0.259004	YTHDF1_KD	5	methylated	Medium
HNRNPA3	-0.258957	YTHDF1_KD	0	unmethylated	Zero
FAM213A	-0.258861	YTHDF1_KD	6	methylated	High
TMEM126B	-0.258689	YTHDF1_KD	5	methylated	Medium
CMIP	-0.258676	YTHDF1_KD	5	methylated	Medium
TRAPPC2	-0.25862	YTHDF1_KD	0	unmethylated	Zero
ITGB1	-0.258575	YTHDF1_KD	2	methylated	Low
ACBD5	-0.258425	YTHDF1_KD	2	methylated	Low
TAPT1	-0.258405	YTHDF1_KD	7	methylated	High
TYMP	-0.25805	YTHDF1_KD	0	unmethylated	Zero
EIF4EBP2	-0.25798	YTHDF1_KD	0	unmethylated	Zero
MRPL39	-0.257852	YTHDF1_KD	0	unmethylated	Zero
B4GAT1	-0.257751	YTHDF1_KD	0	unmethylated	Zero
BBS2	-0.257556	YTHDF1_KD	0	unmethylated	Zero
MAP4K4	-0.257542	YTHDF1_KD	1	methylated	Low
GTF3C3	-0.257487	YTHDF1_KD	0	unmethylated	Zero
NR3C1	-0.257304	YTHDF1_KD	23	methylated	High
SCCPDH	-0.257086	YTHDF1_KD	0	unmethylated	Zero
LPL	-0.257053	YTHDF1_KD	5	methylated	Medium
HDDC2	-0.25702	YTHDF1_KD	0	unmethylated	Zero
ANKRD28	-0.256966	YTHDF1_KD	11	methylated	High
ARPP19	-0.256723	YTHDF1_KD	1	methylated	Low
AFF4	-0.256713	YTHDF1_KD	12	methylated	High
INA	-0.256355	YTHDF1_KD	0	unmethylated	Zero
GPBP1	-0.256121	YTHDF1_KD	23	methylated	High
MRPL50	-0.255822	YTHDF1_KD	7	methylated	High
SEL1L	-0.255738	YTHDF1_KD	22	methylated	High
ATR	-0.255677	YTHDF1_KD	3	methylated	Medium
PHKB	-0.255592	YTHDF1_KD	1	methylated	Low
DNAJB14	-0.25533	YTHDF1_KD	0	unmethylated	Zero
PBK	-0.255215	YTHDF1_KD	3	methylated	Medium
GOLPH3L	-0.255168	YTHDF1_KD	5	methylated	Medium
PGLS	-0.255	YTHDF1_KD	1	methylated	Low
UBA5	-0.254853	YTHDF1_KD	2	methylated	Low
MCM8	-0.254719	YTHDF1_KD	5	methylated	Medium
KIAA1671	-0.25458	YTHDF1_KD	0	unmethylated	Zero
HSD17B11	-0.254471	YTHDF1_KD	1	methylated	Low
MPHOSPH8	-0.254058	YTHDF1_KD	0	unmethylated	Zero
HAUS1	-0.254053	YTHDF1_KD	0	unmethylated	Zero
KLF5	-0.253906	YTHDF1_KD	23	methylated	High
TMED2	-0.253709	YTHDF1_KD	2	methylated	Low
LRRC40	-0.253421	YTHDF1_KD	1	methylated	Low
2022-03-02	-0.253403	YTHDF1_KD	0	unmethylated	Zero
PPP1R15B	-0.253345	YTHDF1_KD	43	methylated	High
SYAP1	-0.253228	YTHDF1_KD	2	methylated	Low
PCNX4	-0.253157	YTHDF1_KD	0	unmethylated	Zero
MAD2L1	-0.253071	YTHDF1_KD	1	methylated	Low
FAM177A1	-0.252769	YTHDF1_KD	2	methylated	Low
ATF1	-0.252533	YTHDF1_KD	9	methylated	High
THBS1	-0.252511	YTHDF1_KD	0	unmethylated	Zero
RLIM	-0.252295	YTHDF1_KD	7	methylated	High
SPG11	-0.252246	YTHDF1_KD	10	methylated	High
UGGT2	-0.25137	YTHDF1_KD	0	unmethylated	Zero
AMIGO2	-0.251314	YTHDF1_KD	0	unmethylated	Zero
NEK2	-0.251083	YTHDF1_KD	2	methylated	Low
VMA21	-0.251079	YTHDF1_KD	0	unmethylated	Zero
ANXA5	-0.250775	YTHDF1_KD	0	unmethylated	Zero
CACYBP	-0.25061	YTHDF1_KD	2	methylated	Low
MYCBP	-0.250547	YTHDF1_KD	0	unmethylated	Zero
CCT6A	-0.250049	YTHDF1_KD	2	methylated	Low
HS6ST2	-0.249961	YTHDF1_KD	0	unmethylated	Zero
GPSM2	-0.249785	YTHDF1_KD	10	methylated	High
CDC37L1	-0.249666	YTHDF1_KD	1	methylated	Low
CCNC	-0.249435	YTHDF1_KD	1	methylated	Low
CHURC1	-0.24888	YTHDF1_KD	1	methylated	Low
LLPH	-0.24878	YTHDF1_KD	1	methylated	Low
CBWD5	-0.248612	YTHDF1_KD	0	unmethylated	Zero
TERF1	-0.248403	YTHDF1_KD	0	unmethylated	Zero
RBM12B	-0.248336	YTHDF1_KD	24	methylated	High
CRY1	-0.248028	YTHDF1_KD	0	unmethylated	Zero
ZDHHC6	-0.247756	YTHDF1_KD	4	methylated	Medium
TNFAIP8	-0.24749	YTHDF1_KD	8	methylated	High
ORC3	-0.247469	YTHDF1_KD	0	unmethylated	Zero
PMPCB	-0.247151	YTHDF1_KD	0	unmethylated	Zero
FOXO4	-0.247064	YTHDF1_KD	2	methylated	Low
LRR1	-0.246813	YTHDF1_KD	14	methylated	High
GBP2	-0.246698	YTHDF1_KD	0	unmethylated	Zero
OXR1	-0.246668	YTHDF1_KD	4	methylated	Medium
PARVA	-0.246496	YTHDF1_KD	0	unmethylated	Zero
KLHL5	-0.246375	YTHDF1_KD	6	methylated	High
PPM1A	-0.24626	YTHDF1_KD	6	methylated	High
ZFAND5	-0.245711	YTHDF1_KD	6	methylated	High
FAM8A1	-0.245585	YTHDF1_KD	0	unmethylated	Zero
RAB6A	-0.245402	YTHDF1_KD	1	methylated	Low
MTDH	-0.245257	YTHDF1_KD	8	methylated	High
UNC93B1	-0.245244	YTHDF1_KD	0	unmethylated	Zero
RFC3	-0.244951	YTHDF1_KD	2	methylated	Low
EIF5	-0.244775	YTHDF1_KD	0	unmethylated	Zero
GGH	-0.244707	YTHDF1_KD	0	unmethylated	Zero
PICALM	-0.244564	YTHDF1_KD	6	methylated	High
MTR	-0.244541	YTHDF1_KD	9	methylated	High
ELOVL5	-0.244432	YTHDF1_KD	2	methylated	Low
LRIG2	-0.244363	YTHDF1_KD	1	methylated	Low
ZBED5	-0.244289	YTHDF1_KD	28	methylated	High
OSBP2	-0.24409	YTHDF1_KD	0	unmethylated	Zero
VEZT	-0.244023	YTHDF1_KD	11	methylated	High
LPP	-0.244016	YTHDF1_KD	0	unmethylated	Zero
KIAA1217	-0.243962	YTHDF1_KD	1	methylated	Low
NPTX1	-0.243603	YTHDF1_KD	10	methylated	High
SRP54	-0.243573	YTHDF1_KD	0	unmethylated	Zero
SLC2A6	-0.243573	YTHDF1_KD	6	methylated	High
TUSC3	-0.243294	YTHDF1_KD	0	unmethylated	Zero
ARMC9	-0.242991	YTHDF1_KD	0	unmethylated	Zero
RAB2A	-0.242805	YTHDF1_KD	0	unmethylated	Zero
IRS2	-0.242525	YTHDF1_KD	15	methylated	High
CUL2	-0.242179	YTHDF1_KD	2	methylated	Low
HBP1	-0.242176	YTHDF1_KD	3	methylated	Medium
PURB	-0.24214	YTHDF1_KD	12	methylated	High
LEMD3	-0.242055	YTHDF1_KD	17	methylated	High
CPSF2	-0.241874	YTHDF1_KD	7	methylated	High
NEK9	-0.241634	YTHDF1_KD	1	methylated	Low
HSD17B4	-0.241625	YTHDF1_KD	0	unmethylated	Zero
ELL2	-0.241582	YTHDF1_KD	4	methylated	Medium
CANX	-0.241229	YTHDF1_KD	9	methylated	High
GNA13	-0.241095	YTHDF1_KD	15	methylated	High
KIF4B	-0.240773	YTHDF1_KD	0	unmethylated	Zero
SCAMP1	-0.240673	YTHDF1_KD	1	methylated	Low
VPS35	-0.240461	YTHDF1_KD	4	methylated	Medium
KYAT3	-0.240372	YTHDF1_KD	0	unmethylated	Zero
NUP155	-0.24033	YTHDF1_KD	2	methylated	Low
GSTT2B	-0.240248	YTHDF1_KD	0	unmethylated	Zero
GLCE	-0.240222	YTHDF1_KD	9	methylated	High
MED23	-0.240182	YTHDF1_KD	1	methylated	Low
PPP4C	-0.239982	YTHDF1_KD	1	methylated	Low
PDE4DIP	-0.239898	YTHDF1_KD	2	methylated	Low
AP5Z1	-0.23987	YTHDF1_KD	1	methylated	Low
NCAPG2	-0.239763	YTHDF1_KD	2	methylated	Low
AGPS	-0.239747	YTHDF1_KD	1	methylated	Low
E2F6	-0.239656	YTHDF1_KD	0	unmethylated	Zero
MICU2	-0.23942	YTHDF1_KD	0	unmethylated	Zero
PCDHAC2	-0.239393	YTHDF1_KD	0	unmethylated	Zero
SLU7	-0.239358	YTHDF1_KD	1	methylated	Low
GSK3B	-0.239234	YTHDF1_KD	7	methylated	High
PYGL	-0.239175	YTHDF1_KD	2	methylated	Low
POT1	-0.239131	YTHDF1_KD	0	unmethylated	Zero
PPP3CA	-0.239071	YTHDF1_KD	1	methylated	Low
METTL14	-0.238955	YTHDF1_KD	4	methylated	Medium
MFSD1	-0.238532	YTHDF1_KD	1	methylated	Low
PRSS23	-0.238479	YTHDF1_KD	29	methylated	High
TRIM5	-0.238255	YTHDF1_KD	1	methylated	Low
RALBP1	-0.237798	YTHDF1_KD	5	methylated	Medium
API5	-0.237655	YTHDF1_KD	0	unmethylated	Zero
SSFA2	-0.237633	YTHDF1_KD	29	methylated	High
OSBPL9	-0.237479	YTHDF1_KD	3	methylated	Medium
TMEM123	-0.237343	YTHDF1_KD	0	unmethylated	Zero
FCF1	-0.237328	YTHDF1_KD	2	methylated	Low
INSIG1	-0.237289	YTHDF1_KD	5	methylated	Medium
PSMD5	-0.237193	YTHDF1_KD	14	methylated	High
GPRC5A	-0.237183	YTHDF1_KD	19	methylated	High
TTC19	-0.236865	YTHDF1_KD	0	unmethylated	Zero
CHEK1	-0.236822	YTHDF1_KD	1	methylated	Low
MGEA5	-0.236708	YTHDF1_KD	19	methylated	High
DNAJB4	-0.236571	YTHDF1_KD	15	methylated	High
MTMR12	-0.236177	YTHDF1_KD	4	methylated	Medium
EDEM2	-0.236167	YTHDF1_KD	2	methylated	Low
YWHAZ	-0.235765	YTHDF1_KD	0	unmethylated	Zero
TMEM263	-0.235224	YTHDF1_KD	0	unmethylated	Zero
PTP4A1	-0.235178	YTHDF1_KD	5	methylated	Medium
NUP107	-0.234444	YTHDF1_KD	0	unmethylated	Zero
AMD1	-0.234384	YTHDF1_KD	6	methylated	High
MVP	-0.234247	YTHDF1_KD	0	unmethylated	Zero
RMI1	-0.234213	YTHDF1_KD	10	methylated	High
KLHL23	-0.234087	YTHDF1_KD	14	methylated	High
ATF2	-0.233991	YTHDF1_KD	2	methylated	Low
SRPK2	-0.233753	YTHDF1_KD	5	methylated	Medium
CEP97	-0.233599	YTHDF1_KD	6	methylated	High
TCEA1	-0.233587	YTHDF1_KD	0	unmethylated	Zero
PLRG1	-0.233582	YTHDF1_KD	0	unmethylated	Zero
PAIP1	-0.233408	YTHDF1_KD	0	unmethylated	Zero
CAV1	-0.233296	YTHDF1_KD	3	methylated	Medium
KDM5A	-0.233284	YTHDF1_KD	11	methylated	High
SLCO4A1	-0.233215	YTHDF1_KD	3	methylated	Medium
EDIL3	-0.233208	YTHDF1_KD	0	unmethylated	Zero
GPATCH11	-0.233121	YTHDF1_KD	0	unmethylated	Zero
SNX2	-0.232807	YTHDF1_KD	0	unmethylated	Zero
ARFGEF2	-0.232456	YTHDF1_KD	0	unmethylated	Zero
DENND4C	-0.232417	YTHDF1_KD	11	methylated	High
DEK	-0.232178	YTHDF1_KD	7	methylated	High
PHLDA1	-0.231543	YTHDF1_KD	4	methylated	Medium
EMC4	-0.23127	YTHDF1_KD	11	methylated	High
CLDND1	-0.23114	YTHDF1_KD	1	methylated	Low
ACTR8	-0.230509	YTHDF1_KD	1	methylated	Low
PEX13	-0.230461	YTHDF1_KD	3	methylated	Medium
EXOSC8	-0.23034	YTHDF1_KD	0	unmethylated	Zero
NUP43	-0.230144	YTHDF1_KD	0	unmethylated	Zero
VPS13D	-0.229998	YTHDF1_KD	21	methylated	High
CARMIL1	-0.229952	YTHDF1_KD	0	unmethylated	Zero
NAGK	-0.229857	YTHDF1_KD	0	unmethylated	Zero
LPCAT2	-0.229715	YTHDF1_KD	0	unmethylated	Zero
PRPS2	-0.229535	YTHDF1_KD	2	methylated	Low
EIF2S1	-0.229491	YTHDF1_KD	1	methylated	Low
ZDHHC13	-0.229343	YTHDF1_KD	1	methylated	Low
ITPRIP	-0.228967	YTHDF1_KD	22	methylated	High
NOTCH1	-0.228866	YTHDF1_KD	5	methylated	Medium
MRPL19	-0.228699	YTHDF1_KD	3	methylated	Medium
RIOK1	-0.228424	YTHDF1_KD	0	unmethylated	Zero
KIF13A	-0.228311	YTHDF1_KD	9	methylated	High
RNMT	-0.22826	YTHDF1_KD	11	methylated	High
NPEPPS	-0.228248	YTHDF1_KD	1	methylated	Low
TTF2	-0.228194	YTHDF1_KD	8	methylated	High
PGGT1B	-0.228014	YTHDF1_KD	0	unmethylated	Zero
ZNF800	-0.22799	YTHDF1_KD	10	methylated	High
ZNF367	-0.227879	YTHDF1_KD	6	methylated	High
TTC26	-0.227713	YTHDF1_KD	0	unmethylated	Zero
KCNN4	-0.227666	YTHDF1_KD	2	methylated	Low
VAPB	-0.227503	YTHDF1_KD	1	methylated	Low
IARS	-0.227304	YTHDF1_KD	0	unmethylated	Zero
TTC21B	-0.227015	YTHDF1_KD	0	unmethylated	Zero
PSMC2	-0.226902	YTHDF1_KD	0	unmethylated	Zero
MFSD3	-0.226774	YTHDF1_KD	4	methylated	Medium
CREM	-0.226721	YTHDF1_KD	17	methylated	High
GFAP	-0.226656	YTHDF1_KD	0	unmethylated	Zero
HERC4	-0.226653	YTHDF1_KD	2	methylated	Low
SPTLC1	-0.226551	YTHDF1_KD	4	methylated	Medium
NME2	-0.226219	YTHDF1_KD	1	methylated	Low
BLM	-0.22607	YTHDF1_KD	15	methylated	High
ADCY6	-0.225776	YTHDF1_KD	4	methylated	Medium
ABHD17B	-0.22576	YTHDF1_KD	15	methylated	High
SMIM15	-0.225509	YTHDF1_KD	11	methylated	High
FBXW2	-0.225456	YTHDF1_KD	18	methylated	High
VCPIP1	-0.225432	YTHDF1_KD	18	methylated	High
GJA1	-0.225388	YTHDF1_KD	0	unmethylated	Zero
HSP90B1	-0.225372	YTHDF1_KD	14	methylated	High
DYNLT1	-0.225219	YTHDF1_KD	2	methylated	Low
PSMD10	-0.225205	YTHDF1_KD	1	methylated	Low
TM9SF2	-0.225062	YTHDF1_KD	0	unmethylated	Zero
UTP23	-0.224813	YTHDF1_KD	7	methylated	High
NFIB	-0.224718	YTHDF1_KD	3	methylated	Medium
PXK	-0.224511	YTHDF1_KD	0	unmethylated	Zero
NUDCD2	-0.224145	YTHDF1_KD	9	methylated	High
NELL2	-0.223758	YTHDF1_KD	0	unmethylated	Zero
TACC1	-0.223606	YTHDF1_KD	5	methylated	Medium
LPGAT1	-0.223427	YTHDF1_KD	0	unmethylated	Zero
MMS22L	-0.223353	YTHDF1_KD	2	methylated	Low
ABCA7	-0.222989	YTHDF1_KD	2	methylated	Low
TRIP12	-0.222922	YTHDF1_KD	20	methylated	High
DOCK7	-0.222823	YTHDF1_KD	0	unmethylated	Zero
SMU1	-0.222716	YTHDF1_KD	0	unmethylated	Zero
CERS6	-0.222686	YTHDF1_KD	1	methylated	Low
PARP4	-0.222593	YTHDF1_KD	0	unmethylated	Zero
KATNA1	-0.22249	YTHDF1_KD	0	unmethylated	Zero
FAM172A	-0.22237	YTHDF1_KD	1	methylated	Low
MIOS	-0.222056	YTHDF1_KD	12	methylated	High
OFD1	-0.221914	YTHDF1_KD	0	unmethylated	Zero
SENP1	-0.221647	YTHDF1_KD	1	methylated	Low
ASNS	-0.221609	YTHDF1_KD	0	unmethylated	Zero
UBR7	-0.221599	YTHDF1_KD	0	unmethylated	Zero
APBB2	-0.221589	YTHDF1_KD	5	methylated	Medium
LARS	-0.221461	YTHDF1_KD	2	methylated	Low
C15orf41	-0.221445	YTHDF1_KD	0	unmethylated	Zero
HBS1L	-0.2214	YTHDF1_KD	2	methylated	Low
LZIC	-0.221357	YTHDF1_KD	2	methylated	Low
WDFY1	-0.221162	YTHDF1_KD	1	methylated	Low
YIPF6	-0.221113	YTHDF1_KD	5	methylated	Medium
AP4E1	-0.221019	YTHDF1_KD	4	methylated	Medium
AHNAK	-0.220717	YTHDF1_KD	136	methylated	High
SLC22A18	-0.220419	YTHDF1_KD	0	unmethylated	Zero
IPO5	-0.220047	YTHDF1_KD	8	methylated	High
MLH1	-0.219926	YTHDF1_KD	0	unmethylated	Zero
EMC2	-0.219429	YTHDF1_KD	0	unmethylated	Zero
SEC23IP	-0.219315	YTHDF1_KD	9	methylated	High
LAP3	-0.219136	YTHDF1_KD	2	methylated	Low
IREB2	-0.218562	YTHDF1_KD	10	methylated	High
TMEM59	-0.218157	YTHDF1_KD	2	methylated	Low
TOMM20	-0.218062	YTHDF1_KD	0	unmethylated	Zero
STK17A	-0.217634	YTHDF1_KD	10	methylated	High
NCOA3	-0.217622	YTHDF1_KD	4	methylated	Medium
MRPS30	-0.217456	YTHDF1_KD	4	methylated	Medium
LRRFIP1	-0.217213	YTHDF1_KD	6	methylated	High
KBTBD2	-0.21712	YTHDF1_KD	26	methylated	High
GOPC	-0.217004	YTHDF1_KD	5	methylated	Medium
ZFHX3	-0.216957	YTHDF1_KD	25	methylated	High
CCNDBP1	-0.216889	YTHDF1_KD	1	methylated	Low
CCT4	-0.216788	YTHDF1_KD	3	methylated	Medium
PIK3R4	-0.216486	YTHDF1_KD	19	methylated	High
GNPNAT1	-0.216059	YTHDF1_KD	3	methylated	Medium
C2CD5	-0.215929	YTHDF1_KD	0	unmethylated	Zero
MTIF2	-0.215659	YTHDF1_KD	1	methylated	Low
DIS3L	-0.215559	YTHDF1_KD	10	methylated	High
RABGAP1	-0.215388	YTHDF1_KD	0	unmethylated	Zero
DOCK9	-0.215353	YTHDF1_KD	1	methylated	Low
RNASEH2B	-0.215326	YTHDF1_KD	0	unmethylated	Zero
PDCL3	-0.215269	YTHDF1_KD	0	unmethylated	Zero
HNRNPLL	-0.215267	YTHDF1_KD	2	methylated	Low
SIAH1	-0.215219	YTHDF1_KD	6	methylated	High
CRNKL1	-0.215007	YTHDF1_KD	0	unmethylated	Zero
PPP4R2	-0.215003	YTHDF1_KD	3	methylated	Medium
MT1E	-0.214992	YTHDF1_KD	0	unmethylated	Zero
MTG1	-0.214933	YTHDF1_KD	3	methylated	Medium
RNF219	-0.214631	YTHDF1_KD	8	methylated	High
DYNC1LI2	-0.214419	YTHDF1_KD	0	unmethylated	Zero
LRRC8D	-0.214404	YTHDF1_KD	40	methylated	High
DNAJC9	-0.214369	YTHDF1_KD	0	unmethylated	Zero
HACD3	-0.214359	YTHDF1_KD	0	unmethylated	Zero
OCIAD1	-0.214346	YTHDF1_KD	0	unmethylated	Zero
MSH3	-0.214269	YTHDF1_KD	1	methylated	Low
SAR1A	-0.214124	YTHDF1_KD	4	methylated	Medium
ALS2	-0.213868	YTHDF1_KD	6	methylated	High
GPN3	-0.213807	YTHDF1_KD	0	unmethylated	Zero
PPA1	-0.213729	YTHDF1_KD	0	unmethylated	Zero
XPC	-0.213659	YTHDF1_KD	5	methylated	Medium
PAM	-0.213542	YTHDF1_KD	0	unmethylated	Zero
SLC33A1	-0.21333	YTHDF1_KD	15	methylated	High
C21orf59	-0.213192	YTHDF1_KD	2	methylated	Low
TSPAN13	-0.212952	YTHDF1_KD	0	unmethylated	Zero
ERLIN2	-0.212447	YTHDF1_KD	11	methylated	High
VCL	-0.212432	YTHDF1_KD	6	methylated	High
RBM18	-0.211901	YTHDF1_KD	4	methylated	Medium
KCTD3	-0.211284	YTHDF1_KD	6	methylated	High
MAT2B	-0.211265	YTHDF1_KD	0	unmethylated	Zero
VPS4B	-0.210993	YTHDF1_KD	0	unmethylated	Zero
C1GALT1C1	-0.210963	YTHDF1_KD	9	methylated	High
FAM175B	-0.210603	YTHDF1_KD	5	methylated	Medium
SUGT1	-0.210242	YTHDF1_KD	0	unmethylated	Zero
YAP1	-0.210064	YTHDF1_KD	7	methylated	High
SERBP1	-0.210034	YTHDF1_KD	6	methylated	High
CSNK2A2	-0.210021	YTHDF1_KD	1	methylated	Low
CEP44	-0.209962	YTHDF1_KD	3	methylated	Medium
GPATCH2L	-0.209956	YTHDF1_KD	6	methylated	High
MZT1	-0.209948	YTHDF1_KD	0	unmethylated	Zero
EPG5	-0.209901	YTHDF1_KD	10	methylated	High
SLC30A7	-0.20985	YTHDF1_KD	0	unmethylated	Zero
TPMT	-0.209765	YTHDF1_KD	1	methylated	Low
EMP2	-0.209626	YTHDF1_KD	4	methylated	Medium
GOLGA5	-0.209411	YTHDF1_KD	12	methylated	High
RPS6KA3	-0.209222	YTHDF1_KD	4	methylated	Medium
ANAPC4	-0.20894	YTHDF1_KD	1	methylated	Low
KLF6	-0.208923	YTHDF1_KD	8	methylated	High
LRBA	-0.208906	YTHDF1_KD	11	methylated	High
MGME1	-0.208557	YTHDF1_KD	13	methylated	High
TRMT11	-0.208533	YTHDF1_KD	2	methylated	Low
RINT1	-0.208514	YTHDF1_KD	0	unmethylated	Zero
PKN2	-0.20805	YTHDF1_KD	2	methylated	Low
PAWR	-0.208031	YTHDF1_KD	0	unmethylated	Zero
CD164	-0.207648	YTHDF1_KD	6	methylated	High
DUT	-0.207619	YTHDF1_KD	1	methylated	Low
FSTL1	-0.207535	YTHDF1_KD	0	unmethylated	Zero
IPO11	-0.207533	YTHDF1_KD	0	unmethylated	Zero
TTC17	-0.207491	YTHDF1_KD	3	methylated	Medium
MET	-0.20748	YTHDF1_KD	30	methylated	High
PDCD10	-0.207329	YTHDF1_KD	3	methylated	Medium
NAMPT	-0.207188	YTHDF1_KD	0	unmethylated	Zero
CAP2	-0.207106	YTHDF1_KD	0	unmethylated	Zero
CCDC80	-0.207079	YTHDF1_KD	0	unmethylated	Zero
ABCB7	-0.206998	YTHDF1_KD	0	unmethylated	Zero
GFM2	-0.206765	YTHDF1_KD	2	methylated	Low
SOCS6	-0.206556	YTHDF1_KD	5	methylated	Medium
2022-09-11	-0.206535	YTHDF1_KD	3	methylated	Medium
CTNNA1	-0.205333	YTHDF1_KD	3	methylated	Medium
PPM1B	-0.205308	YTHDF1_KD	8	methylated	High
GCFC2	-0.205231	YTHDF1_KD	0	unmethylated	Zero
DCAF10	-0.205198	YTHDF1_KD	2	methylated	Low
OXCT1	-0.205132	YTHDF1_KD	0	unmethylated	Zero
CISD2	-0.20504	YTHDF1_KD	0	unmethylated	Zero
DCAF13	-0.204887	YTHDF1_KD	0	unmethylated	Zero
ANO6	-0.204686	YTHDF1_KD	0	unmethylated	Zero
KRT18	-0.204639	YTHDF1_KD	0	unmethylated	Zero
HCN2	-0.20423	YTHDF1_KD	0	unmethylated	Zero
MDH1	-0.204176	YTHDF1_KD	0	unmethylated	Zero
LONP2	-0.204143	YTHDF1_KD	6	methylated	High
HAUS4	-0.203861	YTHDF1_KD	0	unmethylated	Zero
ANKRD13C	-0.203784	YTHDF1_KD	3	methylated	Medium
EIF3E	-0.203654	YTHDF1_KD	0	unmethylated	Zero
RAD1	-0.203632	YTHDF1_KD	2	methylated	Low
CD59	-0.203593	YTHDF1_KD	15	methylated	High
RNF169	-0.203548	YTHDF1_KD	22	methylated	High
ANKRD44	-0.203223	YTHDF1_KD	0	unmethylated	Zero
INTS8	-0.203021	YTHDF1_KD	0	unmethylated	Zero
RASSF8	-0.202907	YTHDF1_KD	9	methylated	High
TAF9B	-0.202468	YTHDF1_KD	0	unmethylated	Zero
RNF20	-0.202361	YTHDF1_KD	3	methylated	Medium
DCTN4	-0.202152	YTHDF1_KD	1	methylated	Low
IKBIP	-0.201821	YTHDF1_KD	25	methylated	High
PLAA	-0.201534	YTHDF1_KD	4	methylated	Medium
IFNGR1	-0.20131	YTHDF1_KD	11	methylated	High
KRAS	-0.201251	YTHDF1_KD	0	unmethylated	Zero
CMPK1	-0.201248	YTHDF1_KD	0	unmethylated	Zero
RAI14	-0.201078	YTHDF1_KD	1	methylated	Low
TES	-0.200965	YTHDF1_KD	7	methylated	High
MRPL53	-0.200953	YTHDF1_KD	5	methylated	Medium
BCAS2	-0.200924	YTHDF1_KD	7	methylated	High
SNX19	-0.200586	YTHDF1_KD	1	methylated	Low
SLC1A4	-0.20046	YTHDF1_KD	3	methylated	Medium
ATP6V1H	-0.200393	YTHDF1_KD	0	unmethylated	Zero
RALB	-0.200331	YTHDF1_KD	1	methylated	Low
SIK2	-0.200248	YTHDF1_KD	15	methylated	High
WDR70	-0.20018	YTHDF1_KD	0	unmethylated	Zero
SPIN1	-0.199933	YTHDF1_KD	9	methylated	High
PAICS	-0.199558	YTHDF1_KD	0	unmethylated	Zero
FH	-0.199499	YTHDF1_KD	0	unmethylated	Zero
2022-03-07	-0.199425	YTHDF1_KD	9	methylated	High
MPP5	-0.199406	YTHDF1_KD	5	methylated	Medium
FSTL3	-0.199327	YTHDF1_KD	18	methylated	High
WARS	-0.199183	YTHDF1_KD	1	methylated	Low
NAE1	-0.199001	YTHDF1_KD	0	unmethylated	Zero
POLA1	-0.198695	YTHDF1_KD	0	unmethylated	Zero
GRSF1	-0.198625	YTHDF1_KD	1	methylated	Low
STRN	-0.19835	YTHDF1_KD	2	methylated	Low
ADK	-0.197889	YTHDF1_KD	1	methylated	Low
PDXK	-0.197843	YTHDF1_KD	10	methylated	High
KPNA4	-0.197775	YTHDF1_KD	0	unmethylated	Zero
SPRTN	-0.197742	YTHDF1_KD	8	methylated	High
FIGNL1	-0.197718	YTHDF1_KD	34	methylated	High
TARS	-0.197668	YTHDF1_KD	4	methylated	Medium
DPY19L3	-0.197515	YTHDF1_KD	0	unmethylated	Zero
TEAD1	-0.197257	YTHDF1_KD	20	methylated	High
LIMD1	-0.197025	YTHDF1_KD	5	methylated	Medium
STK39	-0.196813	YTHDF1_KD	0	unmethylated	Zero
FYTTD1	-0.196571	YTHDF1_KD	2	methylated	Low
DENND3	-0.196482	YTHDF1_KD	4	methylated	Medium
NOL11	-0.196155	YTHDF1_KD	1	methylated	Low
CLN5	-0.196097	YTHDF1_KD	6	methylated	High
KLF4	-0.19609	YTHDF1_KD	16	methylated	High
OARD1	-0.196089	YTHDF1_KD	4	methylated	Medium
TANK	-0.196028	YTHDF1_KD	13	methylated	High
ZNF460	-0.195987	YTHDF1_KD	19	methylated	High
THUMPD3	-0.195884	YTHDF1_KD	9	methylated	High
FASTKD3	-0.195449	YTHDF1_KD	11	methylated	High
FBN2	-0.195186	YTHDF1_KD	0	unmethylated	Zero
SLC22A3	-0.195065	YTHDF1_KD	2	methylated	Low
C1GALT1	-0.195019	YTHDF1_KD	9	methylated	High
VASN	-0.195	YTHDF1_KD	10	methylated	High
MOCS2	-0.194966	YTHDF1_KD	1	methylated	Low
C4orf48	-0.194953	YTHDF1_KD	0	unmethylated	Zero
ATP1B1	-0.194924	YTHDF1_KD	3	methylated	Medium
NR4A2	-0.194885	YTHDF1_KD	6	methylated	High
SCAND1	-0.194841	YTHDF1_KD	3	methylated	Medium
RRAGC	-0.194737	YTHDF1_KD	10	methylated	High
C17orf80	-0.194665	YTHDF1_KD	11	methylated	High
C16orf72	-0.194568	YTHDF1_KD	14	methylated	High
DFNA5	-0.19449	YTHDF1_KD	4	methylated	Medium
BLOC1S2	-0.194357	YTHDF1_KD	9	methylated	High
DYM	-0.194249	YTHDF1_KD	0	unmethylated	Zero
PDCD6IP	-0.194216	YTHDF1_KD	2	methylated	Low
CEP192	-0.1942	YTHDF1_KD	15	methylated	High
SCYL2	-0.194071	YTHDF1_KD	4	methylated	Medium
PPFIA1	-0.194054	YTHDF1_KD	7	methylated	High
LTV1	-0.193901	YTHDF1_KD	0	unmethylated	Zero
MCL1	-0.19388	YTHDF1_KD	27	methylated	High
MB21D1	-0.193805	YTHDF1_KD	4	methylated	Medium
ITPR1	-0.193622	YTHDF1_KD	2	methylated	Low
TIPARP	-0.193484	YTHDF1_KD	23	methylated	High
PJA2	-0.193376	YTHDF1_KD	3	methylated	Medium
JPH1	-0.193313	YTHDF1_KD	4	methylated	Medium
DCBLD2	-0.193229	YTHDF1_KD	4	methylated	Medium
LEPROT	-0.193159	YTHDF1_KD	0	unmethylated	Zero
IFT52	-0.192496	YTHDF1_KD	0	unmethylated	Zero
PKP3	-0.192229	YTHDF1_KD	0	unmethylated	Zero
SNX4	-0.192205	YTHDF1_KD	0	unmethylated	Zero
VRK2	-0.19148	YTHDF1_KD	1	methylated	Low
MTAP	-0.191463	YTHDF1_KD	9	methylated	High
HIBADH	-0.191246	YTHDF1_KD	4	methylated	Medium
MAPK9	-0.191138	YTHDF1_KD	2	methylated	Low
PGRMC1	-0.190961	YTHDF1_KD	1	methylated	Low
MITF	-0.190921	YTHDF1_KD	2	methylated	Low
MASTL	-0.190841	YTHDF1_KD	10	methylated	High
HEATR3	-0.190447	YTHDF1_KD	3	methylated	Medium
FAM173B	-0.190233	YTHDF1_KD	1	methylated	Low
UBXN4	-0.189841	YTHDF1_KD	7	methylated	High
SRSF10	-0.189773	YTHDF1_KD	0	unmethylated	Zero
MRPL30	-0.189726	YTHDF1_KD	0	unmethylated	Zero
MELK	-0.189565	YTHDF1_KD	2	methylated	Low
SESN3	-0.189523	YTHDF1_KD	0	unmethylated	Zero
TMEM267	-0.189503	YTHDF1_KD	0	unmethylated	Zero
EIF2A	-0.189235	YTHDF1_KD	10	methylated	High
RDH10	-0.189121	YTHDF1_KD	0	unmethylated	Zero
COG3	-0.189074	YTHDF1_KD	0	unmethylated	Zero
FBXO11	-0.18878	YTHDF1_KD	5	methylated	Medium
INTS13	-0.188594	YTHDF1_KD	0	unmethylated	Zero
YIPF4	-0.188576	YTHDF1_KD	0	unmethylated	Zero
TDRD9	-0.188364	YTHDF1_KD	0	unmethylated	Zero
MBD4	-0.188286	YTHDF1_KD	16	methylated	High
ATP6V1E1	-0.188257	YTHDF1_KD	0	unmethylated	Zero
FAHD1	-0.188147	YTHDF1_KD	8	methylated	High
LGALS8	-0.188144	YTHDF1_KD	0	unmethylated	Zero
DIEXF	-0.188067	YTHDF1_KD	6	methylated	High
PHF10	-0.187888	YTHDF1_KD	0	unmethylated	Zero
SHTN1	-0.187868	YTHDF1_KD	0	unmethylated	Zero
BROX	-0.187525	YTHDF1_KD	2	methylated	Low
NDC1	-0.187437	YTHDF1_KD	8	methylated	High
SPPL2B	-0.187358	YTHDF1_KD	0	unmethylated	Zero
SSR3	-0.186906	YTHDF1_KD	0	unmethylated	Zero
RAPGEF6	-0.186657	YTHDF1_KD	6	methylated	High
TTC32	-0.186535	YTHDF1_KD	3	methylated	Medium
CLIP4	-0.186422	YTHDF1_KD	0	unmethylated	Zero
YWHAB	-0.186229	YTHDF1_KD	1	methylated	Low
SLC18B1	-0.186196	YTHDF1_KD	3	methylated	Medium
MCM10	-0.186137	YTHDF1_KD	13	methylated	High
DENR	-0.186043	YTHDF1_KD	0	unmethylated	Zero
CDC16	-0.185789	YTHDF1_KD	2	methylated	Low
ABCD3	-0.185707	YTHDF1_KD	0	unmethylated	Zero
SLC5A3	-0.185668	YTHDF1_KD	16	methylated	High
EFCAB14	-0.185519	YTHDF1_KD	1	methylated	Low
PSME4	-0.185344	YTHDF1_KD	7	methylated	High
LOXL2	-0.185298	YTHDF1_KD	4	methylated	Medium
CLIC4	-0.185205	YTHDF1_KD	2	methylated	Low
RBBP4	-0.184847	YTHDF1_KD	1	methylated	Low
MTBP	-0.184831	YTHDF1_KD	0	unmethylated	Zero
MED21	-0.184699	YTHDF1_KD	3	methylated	Medium
CEP57	-0.184363	YTHDF1_KD	3	methylated	Medium
ANKIB1	-0.183905	YTHDF1_KD	12	methylated	High
RAD50	-0.183898	YTHDF1_KD	0	unmethylated	Zero
ETHE1	-0.18374	YTHDF1_KD	0	unmethylated	Zero
SLK	-0.183551	YTHDF1_KD	15	methylated	High
RWDD1	-0.183494	YTHDF1_KD	1	methylated	Low
SLC12A2	-0.183183	YTHDF1_KD	1	methylated	Low
KIAA0368	-0.182373	YTHDF1_KD	0	unmethylated	Zero
SON	-0.182033	YTHDF1_KD	56	methylated	High
CUL1	-0.181844	YTHDF1_KD	13	methylated	High
CD47	-0.181831	YTHDF1_KD	2	methylated	Low
PGAP1	-0.181775	YTHDF1_KD	0	unmethylated	Zero
CDC42EP3	-0.181498	YTHDF1_KD	0	unmethylated	Zero
BAD	-0.181394	YTHDF1_KD	0	unmethylated	Zero
KCTD20	-0.181372	YTHDF1_KD	13	methylated	High
SNRPD1	-0.181255	YTHDF1_KD	0	unmethylated	Zero
WTAP	-0.181069	YTHDF1_KD	4	methylated	Medium
FNIP1	-0.181061	YTHDF1_KD	10	methylated	High
DDHD2	-0.180835	YTHDF1_KD	0	unmethylated	Zero
NEIL3	-0.18065	YTHDF1_KD	3	methylated	Medium
HSF2	-0.180434	YTHDF1_KD	2	methylated	Low
PGM3	-0.180112	YTHDF1_KD	3	methylated	Medium
ZNF326	-0.179984	YTHDF1_KD	0	unmethylated	Zero
NCR3LG1	-0.17996	YTHDF1_KD	1	methylated	Low
NUPL2	-0.179937	YTHDF1_KD	9	methylated	High
PLA2G12A	-0.179786	YTHDF1_KD	1	methylated	Low
ADAM9	-0.179661	YTHDF1_KD	1	methylated	Low
TIMM17A	-0.179617	YTHDF1_KD	10	methylated	High
TFRC	-0.179598	YTHDF1_KD	7	methylated	High
GNPAT	-0.179449	YTHDF1_KD	4	methylated	Medium
HEATR5B	-0.179367	YTHDF1_KD	0	unmethylated	Zero
NT5C3A	-0.179316	YTHDF1_KD	0	unmethylated	Zero
NAB1	-0.1793	YTHDF1_KD	0	unmethylated	Zero
CDCA7L	-0.179138	YTHDF1_KD	3	methylated	Medium
MLLT3	-0.178765	YTHDF1_KD	15	methylated	High
CKAP2L	-0.178763	YTHDF1_KD	10	methylated	High
LEPR	-0.178621	YTHDF1_KD	0	unmethylated	Zero
C1orf109	-0.178515	YTHDF1_KD	3	methylated	Medium
CDK1	-0.178396	YTHDF1_KD	0	unmethylated	Zero
FUNDC1	-0.178358	YTHDF1_KD	8	methylated	High
FERMT2	-0.178296	YTHDF1_KD	0	unmethylated	Zero
CCPG1	-0.178239	YTHDF1_KD	19	methylated	High
PSTPIP2	-0.178139	YTHDF1_KD	0	unmethylated	Zero
SH3KBP1	-0.177957	YTHDF1_KD	1	methylated	Low
FOXN2	-0.177906	YTHDF1_KD	7	methylated	High
RALA	-0.177692	YTHDF1_KD	0	unmethylated	Zero
TRIP4	-0.177644	YTHDF1_KD	0	unmethylated	Zero
UBE4A	-0.17723	YTHDF1_KD	2	methylated	Low
LTN1	-0.177074	YTHDF1_KD	5	methylated	Medium
NCBP2	-0.177051	YTHDF1_KD	6	methylated	High
ATAD2	-0.177002	YTHDF1_KD	1	methylated	Low
PEG10	-0.176788	YTHDF1_KD	40	methylated	High
CEP55	-0.176722	YTHDF1_KD	6	methylated	High
ZFAND6	-0.176433	YTHDF1_KD	2	methylated	Low
LTBP4	-0.176421	YTHDF1_KD	0	unmethylated	Zero
UTP6	-0.176242	YTHDF1_KD	0	unmethylated	Zero
SYNE2	-0.176183	YTHDF1_KD	6	methylated	High
GALNT10	-0.175923	YTHDF1_KD	3	methylated	Medium
DDX1	-0.175834	YTHDF1_KD	0	unmethylated	Zero
KIF1BP	-0.175792	YTHDF1_KD	0	unmethylated	Zero
PTPN14	-0.175624	YTHDF1_KD	3	methylated	Medium
SLC25A13	-0.175546	YTHDF1_KD	2	methylated	Low
BAG2	-0.175521	YTHDF1_KD	3	methylated	Medium
PREPL	-0.175459	YTHDF1_KD	2	methylated	Low
USP37	-0.175448	YTHDF1_KD	3	methylated	Medium
FAM20B	-0.175302	YTHDF1_KD	14	methylated	High
FTSJ1	-0.175262	YTHDF1_KD	13	methylated	High
CTTNBP2NL	-0.175222	YTHDF1_KD	4	methylated	Medium
POLD3	-0.174981	YTHDF1_KD	16	methylated	High
SHOC2	-0.174905	YTHDF1_KD	16	methylated	High
WDR19	-0.174848	YTHDF1_KD	0	unmethylated	Zero
OXSR1	-0.17479	YTHDF1_KD	14	methylated	High
MED17	-0.174719	YTHDF1_KD	0	unmethylated	Zero
ARL6IP5	-0.174623	YTHDF1_KD	10	methylated	High
SESTD1	-0.174167	YTHDF1_KD	0	unmethylated	Zero
BRI3BP	-0.174153	YTHDF1_KD	17	methylated	High
RTCA	-0.17411	YTHDF1_KD	0	unmethylated	Zero
DSTYK	-0.174026	YTHDF1_KD	5	methylated	Medium
HIVEP1	-0.17388	YTHDF1_KD	4	methylated	Medium
HYOU1	-0.173852	YTHDF1_KD	0	unmethylated	Zero
FAM114A1	-0.173531	YTHDF1_KD	2	methylated	Low
OTULIN	-0.173495	YTHDF1_KD	0	unmethylated	Zero
ICE2	-0.173451	YTHDF1_KD	0	unmethylated	Zero
CSRP2	-0.173304	YTHDF1_KD	0	unmethylated	Zero
TRMT10C	-0.173271	YTHDF1_KD	23	methylated	High
SLC16A7	-0.173216	YTHDF1_KD	0	unmethylated	Zero
RHOT1	-0.173182	YTHDF1_KD	0	unmethylated	Zero
TRAPPC9	-0.173165	YTHDF1_KD	13	methylated	High
TOB1	-0.173137	YTHDF1_KD	13	methylated	High
CPS1	-0.173127	YTHDF1_KD	8	methylated	High
VPS29	-0.173105	YTHDF1_KD	1	methylated	Low
GFPT1	-0.172999	YTHDF1_KD	1	methylated	Low
TMCO1	-0.172928	YTHDF1_KD	2	methylated	Low
FKBP14	-0.172858	YTHDF1_KD	0	unmethylated	Zero
ANTXR1	-0.172775	YTHDF1_KD	14	methylated	High
TMEM184C	-0.172618	YTHDF1_KD	6	methylated	High
NRAS	-0.172574	YTHDF1_KD	0	unmethylated	Zero
ELF1	-0.172538	YTHDF1_KD	4	methylated	Medium
TOMM5	-0.172537	YTHDF1_KD	5	methylated	Medium
PXDN	-0.172511	YTHDF1_KD	49	methylated	High
SYNJ2	-0.17235	YTHDF1_KD	5	methylated	Medium
PTAR1	-0.17202	YTHDF1_KD	4	methylated	Medium
ERVK3-1	-0.171899	YTHDF1_KD	0	unmethylated	Zero
MGMT	-0.171868	YTHDF1_KD	0	unmethylated	Zero
PAPSS1	-0.171763	YTHDF1_KD	0	unmethylated	Zero
FRG1	-0.171721	YTHDF1_KD	0	unmethylated	Zero
RFWD2	-0.171689	YTHDF1_KD	0	unmethylated	Zero
DMD	-0.171659	YTHDF1_KD	0	unmethylated	Zero
C2CD3	-0.171486	YTHDF1_KD	1	methylated	Low
UNC13D	-0.171353	YTHDF1_KD	0	unmethylated	Zero
SPECC1L	-0.171196	YTHDF1_KD	13	methylated	High
POLR2J3	-0.171092	YTHDF1_KD	0	unmethylated	Zero
SH3D19	-0.171073	YTHDF1_KD	17	methylated	High
CBX6	-0.170555	YTHDF1_KD	0	unmethylated	Zero
BMI1	-0.170409	YTHDF1_KD	13	methylated	High
DYNC1LI1	-0.170356	YTHDF1_KD	0	unmethylated	Zero
IDH3A	-0.170084	YTHDF1_KD	3	methylated	Medium
CHM	-0.169826	YTHDF1_KD	3	methylated	Medium
PARPBP	-0.1697	YTHDF1_KD	3	methylated	Medium
GEMIN2	-0.169583	YTHDF1_KD	0	unmethylated	Zero
RAB3GAP1	-0.169567	YTHDF1_KD	3	methylated	Medium
EIF2AK4	-0.169339	YTHDF1_KD	5	methylated	Medium
POU2F1	-0.169169	YTHDF1_KD	2	methylated	Low
ENDOD1	-0.169151	YTHDF1_KD	0	unmethylated	Zero
PAPOLG	-0.169115	YTHDF1_KD	2	methylated	Low
GLRX3	-0.169053	YTHDF1_KD	0	unmethylated	Zero
PTPRM	-0.169024	YTHDF1_KD	0	unmethylated	Zero
TSC22D1	-0.168749	YTHDF1_KD	27	methylated	High
TTC3	-0.168676	YTHDF1_KD	2	methylated	Low
MED4	-0.168611	YTHDF1_KD	0	unmethylated	Zero
ARHGEF12	-0.168378	YTHDF1_KD	10	methylated	High
CYP1B1	-0.168171	YTHDF1_KD	2	methylated	Low
CCNE2	-0.168098	YTHDF1_KD	3	methylated	Medium
TTLL5	-0.16796	YTHDF1_KD	2	methylated	Low
LSG1	-0.167856	YTHDF1_KD	15	methylated	High
PIGF	-0.167769	YTHDF1_KD	0	unmethylated	Zero
XPO1	-0.167644	YTHDF1_KD	0	unmethylated	Zero
PHYH	-0.167601	YTHDF1_KD	0	unmethylated	Zero
XRN2	-0.167441	YTHDF1_KD	0	unmethylated	Zero
CASK	-0.167372	YTHDF1_KD	0	unmethylated	Zero
ABHD10	-0.167367	YTHDF1_KD	3	methylated	Medium
RAB3GAP2	-0.167351	YTHDF1_KD	1	methylated	Low
RAB5A	-0.16732	YTHDF1_KD	2	methylated	Low
LRRC58	-0.167152	YTHDF1_KD	7	methylated	High
SPTLC2	-0.166944	YTHDF1_KD	1	methylated	Low
RDH14	-0.1668	YTHDF1_KD	13	methylated	High
COL8A1	-0.166742	YTHDF1_KD	0	unmethylated	Zero
SQLE	-0.166688	YTHDF1_KD	10	methylated	High
HDAC2	-0.166678	YTHDF1_KD	6	methylated	High
ING3	-0.166637	YTHDF1_KD	1	methylated	Low
RBBP7	-0.166552	YTHDF1_KD	0	unmethylated	Zero
CENPH	-0.166486	YTHDF1_KD	0	unmethylated	Zero
WDR44	-0.166463	YTHDF1_KD	2	methylated	Low
ANXA1	-0.16642	YTHDF1_KD	0	unmethylated	Zero
POLR3B	-0.166414	YTHDF1_KD	9	methylated	High
LYPLAL1	-0.166369	YTHDF1_KD	1	methylated	Low
PPFIBP1	-0.166038	YTHDF1_KD	0	unmethylated	Zero
MAP1LC3B	-0.16559	YTHDF1_KD	0	unmethylated	Zero
HLA-E	-0.165284	YTHDF1_KD	1	methylated	Low
PPP4R1	-0.165189	YTHDF1_KD	17	methylated	High
SDC2	-0.165105	YTHDF1_KD	0	unmethylated	Zero
UTP18	-0.165105	YTHDF1_KD	1	methylated	Low
ANAPC10	-0.165011	YTHDF1_KD	0	unmethylated	Zero
TOR1AIP2	-0.164984	YTHDF1_KD	15	methylated	High
SERPINB1	-0.164983	YTHDF1_KD	2	methylated	Low
FBXO38	-0.164939	YTHDF1_KD	2	methylated	Low
KRR1	-0.164928	YTHDF1_KD	1	methylated	Low
NSMCE4A	-0.1648	YTHDF1_KD	0	unmethylated	Zero
ACAT2	-0.164551	YTHDF1_KD	0	unmethylated	Zero
MYH10	-0.16453	YTHDF1_KD	12	methylated	High
TRIM23	-0.164526	YTHDF1_KD	1	methylated	Low
SLF1	-0.164393	YTHDF1_KD	0	unmethylated	Zero
RPA1	-0.164356	YTHDF1_KD	3	methylated	Medium
IKBKB	-0.164354	YTHDF1_KD	1	methylated	Low
SET	-0.164304	YTHDF1_KD	4	methylated	Medium
NUDCD1	-0.164256	YTHDF1_KD	0	unmethylated	Zero
TMEM62	-0.164168	YTHDF1_KD	1	methylated	Low
AP1S2	-0.1641	YTHDF1_KD	0	unmethylated	Zero
TGFB1I1	-0.164061	YTHDF1_KD	0	unmethylated	Zero
GRN	-0.164027	YTHDF1_KD	4	methylated	Medium
POMP	-0.163965	YTHDF1_KD	1	methylated	Low
MCFD2	-0.163854	YTHDF1_KD	2	methylated	Low
TIMM8A	-0.163686	YTHDF1_KD	0	unmethylated	Zero
COL5A1	-0.16365	YTHDF1_KD	16	methylated	High
RAP2C	-0.163633	YTHDF1_KD	7	methylated	High
EAPP	-0.163632	YTHDF1_KD	2	methylated	Low
TFDP2	-0.163599	YTHDF1_KD	0	unmethylated	Zero
SERPINE2	-0.16356	YTHDF1_KD	0	unmethylated	Zero
HSPD1	-0.163378	YTHDF1_KD	2	methylated	Low
ABCG1	-0.163218	YTHDF1_KD	10	methylated	High
RND3	-0.163202	YTHDF1_KD	9	methylated	High
COG5	-0.163144	YTHDF1_KD	2	methylated	Low
RWDD2B	-0.162953	YTHDF1_KD	6	methylated	High
SLMAP	-0.162882	YTHDF1_KD	4	methylated	Medium
HMGN1	-0.16285	YTHDF1_KD	0	unmethylated	Zero
STAT2	-0.162827	YTHDF1_KD	2	methylated	Low
SVIL	-0.16281	YTHDF1_KD	5	methylated	Medium
LCLAT1	-0.162729	YTHDF1_KD	3	methylated	Medium
SPATS2L	-0.162695	YTHDF1_KD	0	unmethylated	Zero
MAMDC2	-0.162588	YTHDF1_KD	1	methylated	Low
MAN2B2	-0.162414	YTHDF1_KD	4	methylated	Medium
SF3B1	-0.162337	YTHDF1_KD	3	methylated	Medium
DNAJC12	-0.161996	YTHDF1_KD	3	methylated	Medium
NDUFB5	-0.161622	YTHDF1_KD	0	unmethylated	Zero
SELENOT	-0.161608	YTHDF1_KD	0	unmethylated	Zero
TIMP3	-0.161579	YTHDF1_KD	0	unmethylated	Zero
FBXO30	-0.161419	YTHDF1_KD	9	methylated	High
ARIH1	-0.161224	YTHDF1_KD	7	methylated	High
SPTAN1	-0.161126	YTHDF1_KD	4	methylated	Medium
ACY1	-0.161076	YTHDF1_KD	0	unmethylated	Zero
PXN	-0.160928	YTHDF1_KD	1	methylated	Low
DTL	-0.160927	YTHDF1_KD	13	methylated	High
ATP7A	-0.160716	YTHDF1_KD	7	methylated	High
GTF2A1	-0.160712	YTHDF1_KD	7	methylated	High
BCKDHB	-0.160709	YTHDF1_KD	0	unmethylated	Zero
GTF2H1	-0.160704	YTHDF1_KD	6	methylated	High
ZRANB2	-0.160516	YTHDF1_KD	1	methylated	Low
TANC1	-0.160424	YTHDF1_KD	16	methylated	High
VRK1	-0.160354	YTHDF1_KD	0	unmethylated	Zero
COMMD3	-0.160326	YTHDF1_KD	2	methylated	Low
SPTY2D1	-0.159644	YTHDF1_KD	8	methylated	High
POLB	-0.159413	YTHDF1_KD	0	unmethylated	Zero
ATF6	-0.159299	YTHDF1_KD	6	methylated	High
PDE4D	-0.15885	YTHDF1_KD	22	methylated	High
TIMMDC1	-0.158812	YTHDF1_KD	7	methylated	High
COMMD2	-0.15843	YTHDF1_KD	3	methylated	Medium
BLVRB	-0.158275	YTHDF1_KD	3	methylated	Medium
AASDHPPT	-0.158162	YTHDF1_KD	0	unmethylated	Zero
GLUD2	-0.158134	YTHDF1_KD	0	unmethylated	Zero
RC3H2	-0.158083	YTHDF1_KD	5	methylated	Medium
RBBP5	-0.158081	YTHDF1_KD	2	methylated	Low
MNAT1	-0.158039	YTHDF1_KD	1	methylated	Low
CTNNAL1	-0.157928	YTHDF1_KD	0	unmethylated	Zero
CCP110	-0.157907	YTHDF1_KD	6	methylated	High
FAR1	-0.157792	YTHDF1_KD	2	methylated	Low
PSMA1	-0.157789	YTHDF1_KD	0	unmethylated	Zero
AP3B1	-0.157697	YTHDF1_KD	3	methylated	Medium
AP2B1	-0.157491	YTHDF1_KD	3	methylated	Medium
TSN	-0.157151	YTHDF1_KD	1	methylated	Low
SNAPC3	-0.156999	YTHDF1_KD	1	methylated	Low
TRIM47	-0.156962	YTHDF1_KD	1	methylated	Low
C5orf30	-0.156471	YTHDF1_KD	7	methylated	High
ACER3	-0.15636	YTHDF1_KD	1	methylated	Low
THADA	-0.156349	YTHDF1_KD	4	methylated	Medium
IFI35	-0.156186	YTHDF1_KD	0	unmethylated	Zero
ZMYM1	-0.155997	YTHDF1_KD	21	methylated	High
TMEM128	-0.155798	YTHDF1_KD	0	unmethylated	Zero
MANBA	-0.155725	YTHDF1_KD	6	methylated	High
TMTC1	-0.155659	YTHDF1_KD	2	methylated	Low
RPP30	-0.155517	YTHDF1_KD	0	unmethylated	Zero
C1S	-0.155515	YTHDF1_KD	0	unmethylated	Zero
APPL1	-0.155374	YTHDF1_KD	0	unmethylated	Zero
ABCA1	-0.155309	YTHDF1_KD	0	unmethylated	Zero
PRIM1	-0.155224	YTHDF1_KD	1	methylated	Low
TVP23B	-0.15516	YTHDF1_KD	0	unmethylated	Zero
PAIP2	-0.154995	YTHDF1_KD	3	methylated	Medium
GFM1	-0.154716	YTHDF1_KD	6	methylated	High
ARHGAP23	-0.154676	YTHDF1_KD	0	unmethylated	Zero
ATAD1	-0.154474	YTHDF1_KD	0	unmethylated	Zero
LRIF1	-0.154353	YTHDF1_KD	14	methylated	High
CCDC85B	-0.154205	YTHDF1_KD	11	methylated	High
2022-03-05	-0.154144	YTHDF1_KD	0	unmethylated	Zero
RFC4	-0.154075	YTHDF1_KD	0	unmethylated	Zero
LAMA4	-0.153986	YTHDF1_KD	0	unmethylated	Zero
PAFAH1B1	-0.15365	YTHDF1_KD	2	methylated	Low
NMD3	-0.153625	YTHDF1_KD	2	methylated	Low
RRAGB	-0.153583	YTHDF1_KD	1	methylated	Low
CDK14	-0.153538	YTHDF1_KD	0	unmethylated	Zero
RP11-701H24.9	-0.153416	YTHDF1_KD	0	unmethylated	Zero
ATP6V0C	-0.153357	YTHDF1_KD	1	methylated	Low
RCOR1	-0.153286	YTHDF1_KD	13	methylated	High
FNBP1L	-0.153267	YTHDF1_KD	5	methylated	Medium
MAP2K4	-0.153223	YTHDF1_KD	3	methylated	Medium
DTWD1	-0.153197	YTHDF1_KD	0	unmethylated	Zero
STRN3	-0.15303	YTHDF1_KD	7	methylated	High
NIPA2	-0.152817	YTHDF1_KD	2	methylated	Low
NFXL1	-0.152749	YTHDF1_KD	0	unmethylated	Zero
NFKB1	-0.15266	YTHDF1_KD	3	methylated	Medium
CLDN4	-0.152576	YTHDF1_KD	0	unmethylated	Zero
PABPC4L	-0.152487	YTHDF1_KD	0	unmethylated	Zero
PRR14L	-0.152476	YTHDF1_KD	18	methylated	High
TMEM175	-0.152324	YTHDF1_KD	0	unmethylated	Zero
ZBTB38	-0.152023	YTHDF1_KD	30	methylated	High
MTO1	-0.151977	YTHDF1_KD	2	methylated	Low
FER	-0.151794	YTHDF1_KD	0	unmethylated	Zero
NFU1	-0.151659	YTHDF1_KD	0	unmethylated	Zero
CCDC47	-0.151294	YTHDF1_KD	6	methylated	High
TRIM25	-0.151064	YTHDF1_KD	2	methylated	Low
IK	-0.151041	YTHDF1_KD	0	unmethylated	Zero
AGMAT	-0.150855	YTHDF1_KD	5	methylated	Medium
TAF9	-0.150796	YTHDF1_KD	2	methylated	Low
PCM1	-0.150764	YTHDF1_KD	0	unmethylated	Zero
GDI2	-0.150701	YTHDF1_KD	5	methylated	Medium
TAX1BP1	-0.1506	YTHDF1_KD	0	unmethylated	Zero
UBA6	-0.150388	YTHDF1_KD	17	methylated	High
SPAG16	-0.15038	YTHDF1_KD	1	methylated	Low
RPL22L1	-0.150204	YTHDF1_KD	0	unmethylated	Zero
CDK7	-0.150065	YTHDF1_KD	0	unmethylated	Zero
PDCL	-0.149977	YTHDF1_KD	8	methylated	High
KLF10	-0.149944	YTHDF1_KD	10	methylated	High
PPP1R13L	-0.149918	YTHDF1_KD	0	unmethylated	Zero
PTGES3	-0.149874	YTHDF1_KD	0	unmethylated	Zero
SENP2	-0.149834	YTHDF1_KD	8	methylated	High
TTC27	-0.149805	YTHDF1_KD	0	unmethylated	Zero
SACS	-0.149673	YTHDF1_KD	36	methylated	High
ZFP91	-0.149647	YTHDF1_KD	12	methylated	High
CMC1	-0.149592	YTHDF1_KD	3	methylated	Medium
STRADA	-0.149212	YTHDF1_KD	4	methylated	Medium
GTF2A2	-0.149206	YTHDF1_KD	0	unmethylated	Zero
AKIRIN1	-0.149169	YTHDF1_KD	1	methylated	Low
ANKRD10	-0.149106	YTHDF1_KD	11	methylated	High
GPAA1	-0.149071	YTHDF1_KD	0	unmethylated	Zero
ZFP36L1	-0.148909	YTHDF1_KD	2	methylated	Low
METTL5	-0.148755	YTHDF1_KD	0	unmethylated	Zero
ADAM10	-0.14847	YTHDF1_KD	12	methylated	High
TMBIM1	-0.148414	YTHDF1_KD	0	unmethylated	Zero
ASB3	-0.148081	YTHDF1_KD	4	methylated	Medium
SHQ1	-0.147949	YTHDF1_KD	1	methylated	Low
TMEM33	-0.147645	YTHDF1_KD	0	unmethylated	Zero
ATL2	-0.147633	YTHDF1_KD	8	methylated	High
SREK1IP1	-0.147498	YTHDF1_KD	0	unmethylated	Zero
NT5DC1	-0.147363	YTHDF1_KD	1	methylated	Low
RPL26	-0.146758	YTHDF1_KD	0	unmethylated	Zero
RNF2	-0.146471	YTHDF1_KD	3	methylated	Medium
KLHDC10	-0.146417	YTHDF1_KD	3	methylated	Medium
2022-09-08	-0.146299	YTHDF1_KD	7	methylated	High
PURA	-0.146198	YTHDF1_KD	12	methylated	High
NCOR1	-0.146121	YTHDF1_KD	12	methylated	High
TFAM	-0.145747	YTHDF1_KD	2	methylated	Low
KDELR3	-0.145406	YTHDF1_KD	7	methylated	High
ELF2	-0.145338	YTHDF1_KD	2	methylated	Low
PDE7B	-0.145274	YTHDF1_KD	4	methylated	Medium
COX11	-0.145244	YTHDF1_KD	1	methylated	Low
CENPU	-0.145175	YTHDF1_KD	0	unmethylated	Zero
HAUS6	-0.145082	YTHDF1_KD	0	unmethylated	Zero
DNAJC8	-0.145062	YTHDF1_KD	0	unmethylated	Zero
CHAMP1	-0.144934	YTHDF1_KD	4	methylated	Medium
TRPM7	-0.144892	YTHDF1_KD	6	methylated	High
CHSY3	-0.14486	YTHDF1_KD	0	unmethylated	Zero
ITCH	-0.144853	YTHDF1_KD	1	methylated	Low
AZI2	-0.144774	YTHDF1_KD	9	methylated	High
AQR	-0.144727	YTHDF1_KD	3	methylated	Medium
SYNJ1	-0.144607	YTHDF1_KD	1	methylated	Low
ZNF277	-0.144488	YTHDF1_KD	4	methylated	Medium
SNAP29	-0.144261	YTHDF1_KD	0	unmethylated	Zero
CBR4	-0.14413	YTHDF1_KD	0	unmethylated	Zero
GGNBP2	-0.144032	YTHDF1_KD	1	methylated	Low
LPIN1	-0.144022	YTHDF1_KD	2	methylated	Low
DHX15	-0.143687	YTHDF1_KD	6	methylated	High
CHAC2	-0.14355	YTHDF1_KD	4	methylated	Medium
USP8	-0.143317	YTHDF1_KD	5	methylated	Medium
ODF2L	-0.143268	YTHDF1_KD	1	methylated	Low
FBXW5	-0.143208	YTHDF1_KD	4	methylated	Medium
SP140L	-0.143037	YTHDF1_KD	0	unmethylated	Zero
IVNS1ABP	-0.142995	YTHDF1_KD	3	methylated	Medium
SMARCC1	-0.142805	YTHDF1_KD	2	methylated	Low
PPP2R5E	-0.142665	YTHDF1_KD	6	methylated	High
NPM1	-0.142656	YTHDF1_KD	9	methylated	High
LRPPRC	-0.14262	YTHDF1_KD	0	unmethylated	Zero
MAPRE2	-0.142518	YTHDF1_KD	0	unmethylated	Zero
TCTEX1D2	-0.142346	YTHDF1_KD	1	methylated	Low
NKRF	-0.142316	YTHDF1_KD	10	methylated	High
AHI1	-0.141918	YTHDF1_KD	0	unmethylated	Zero
ALDH3B1	-0.14175	YTHDF1_KD	12	methylated	High
BTBD1	-0.141689	YTHDF1_KD	9	methylated	High
PDLIM7	-0.141672	YTHDF1_KD	0	unmethylated	Zero
GALNT7	-0.141662	YTHDF1_KD	11	methylated	High
FAM210A	-0.141607	YTHDF1_KD	12	methylated	High
KBTBD6	-0.141187	YTHDF1_KD	9	methylated	High
PAGR1	-0.141186	YTHDF1_KD	6	methylated	High
PRKAA2	-0.141128	YTHDF1_KD	3	methylated	Medium
LYRM7	-0.141028	YTHDF1_KD	2	methylated	Low
DDX59	-0.140972	YTHDF1_KD	10	methylated	High
UBE2D1	-0.140899	YTHDF1_KD	4	methylated	Medium
SNX5	-0.140586	YTHDF1_KD	5	methylated	Medium
MCUR1	-0.140543	YTHDF1_KD	0	unmethylated	Zero
LMBRD1	-0.140527	YTHDF1_KD	0	unmethylated	Zero
PINK1	-0.140488	YTHDF1_KD	6	methylated	High
YWHAQ	-0.140266	YTHDF1_KD	0	unmethylated	Zero
NDUFAF1	-0.140226	YTHDF1_KD	2	methylated	Low
CLINT1	-0.140221	YTHDF1_KD	14	methylated	High
FAM122A	-0.140091	YTHDF1_KD	6	methylated	High
DOCK1	-0.139283	YTHDF1_KD	0	unmethylated	Zero
NECTIN3	-0.139128	YTHDF1_KD	0	unmethylated	Zero
DARS	-0.139069	YTHDF1_KD	0	unmethylated	Zero
DDX5	-0.138972	YTHDF1_KD	5	methylated	Medium
VMP1	-0.138762	YTHDF1_KD	3	methylated	Medium
EBNA1BP2	-0.138688	YTHDF1_KD	4	methylated	Medium
DDX20	-0.138622	YTHDF1_KD	17	methylated	High
HAUS3	-0.138558	YTHDF1_KD	5	methylated	Medium
INF2	-0.13839	YTHDF1_KD	2	methylated	Low
PSMA4	-0.138253	YTHDF1_KD	4	methylated	Medium
VPS39	-0.138201	YTHDF1_KD	7	methylated	High
COL1A1	-0.138201	YTHDF1_KD	3	methylated	Medium
TMEM160	-0.138127	YTHDF1_KD	3	methylated	Medium
IQGAP2	-0.138122	YTHDF1_KD	0	unmethylated	Zero
SMCR8	-0.13798	YTHDF1_KD	16	methylated	High
PPP2R5C	-0.137934	YTHDF1_KD	1	methylated	Low
RALGAPB	-0.137591	YTHDF1_KD	4	methylated	Medium
SPATA5	-0.137512	YTHDF1_KD	6	methylated	High
AZIN1	-0.137504	YTHDF1_KD	1	methylated	Low
TAF2	-0.137205	YTHDF1_KD	7	methylated	High
WDR92	-0.137142	YTHDF1_KD	6	methylated	High
ARHGEF1	-0.137118	YTHDF1_KD	0	unmethylated	Zero
SF3B6	-0.136978	YTHDF1_KD	0	unmethylated	Zero
ITPR2	-0.136869	YTHDF1_KD	0	unmethylated	Zero
VANGL1	-0.136772	YTHDF1_KD	12	methylated	High
FAM49B	-0.136677	YTHDF1_KD	1	methylated	Low
LGR4	-0.136435	YTHDF1_KD	17	methylated	High
ADGRE2	-0.136411	YTHDF1_KD	0	unmethylated	Zero
SMN2	-0.136334	YTHDF1_KD	0	unmethylated	Zero
LAMTOR3	-0.136308	YTHDF1_KD	1	methylated	Low
TBC1D15	-0.136293	YTHDF1_KD	1	methylated	Low
CLCC1	-0.135866	YTHDF1_KD	4	methylated	Medium
KLHL11	-0.135785	YTHDF1_KD	13	methylated	High
COCH	-0.135666	YTHDF1_KD	0	unmethylated	Zero
ACTR10	-0.135583	YTHDF1_KD	0	unmethylated	Zero
SMARCA5	-0.135524	YTHDF1_KD	1	methylated	Low
PARL	-0.135432	YTHDF1_KD	2	methylated	Low
PPIC	-0.135399	YTHDF1_KD	0	unmethylated	Zero
HPRT1	-0.135382	YTHDF1_KD	0	unmethylated	Zero
MLKL	-0.135183	YTHDF1_KD	1	methylated	Low
EPB41L2	-0.13503	YTHDF1_KD	2	methylated	Low
MAGEF1	-0.135024	YTHDF1_KD	14	methylated	High
TRNT1	-0.134974	YTHDF1_KD	3	methylated	Medium
HMGB1	-0.134945	YTHDF1_KD	0	unmethylated	Zero
GAS2L3	-0.134769	YTHDF1_KD	6	methylated	High
SCFD1	-0.134757	YTHDF1_KD	1	methylated	Low
FAM98B	-0.134617	YTHDF1_KD	0	unmethylated	Zero
EDEM1	-0.134432	YTHDF1_KD	0	unmethylated	Zero
COA6	-0.134257	YTHDF1_KD	7	methylated	High
ADGRD1	-0.134017	YTHDF1_KD	0	unmethylated	Zero
LUZP1	-0.133859	YTHDF1_KD	6	methylated	High
TRIP11	-0.133805	YTHDF1_KD	12	methylated	High
CD58	-0.133792	YTHDF1_KD	1	methylated	Low
DBR1	-0.133131	YTHDF1_KD	9	methylated	High
TAF1	-0.132741	YTHDF1_KD	4	methylated	Medium
SRP72	-0.132682	YTHDF1_KD	2	methylated	Low
DCAF1	-0.132493	YTHDF1_KD	0	unmethylated	Zero
DIABLO	-0.132348	YTHDF1_KD	2	methylated	Low
KDELC1	-0.132293	YTHDF1_KD	0	unmethylated	Zero
RAD17	-0.131878	YTHDF1_KD	3	methylated	Medium
ACYP1	-0.131832	YTHDF1_KD	6	methylated	High
AAGAB	-0.131737	YTHDF1_KD	0	unmethylated	Zero
CCZ1	-0.131705	YTHDF1_KD	0	unmethylated	Zero
SMARCAD1	-0.131621	YTHDF1_KD	3	methylated	Medium
CDK13	-0.131562	YTHDF1_KD	29	methylated	High
SKP1	-0.131515	YTHDF1_KD	0	unmethylated	Zero
TOPBP1	-0.131503	YTHDF1_KD	1	methylated	Low
POGLUT1	-0.131311	YTHDF1_KD	4	methylated	Medium
KIAA1522	-0.131233	YTHDF1_KD	6	methylated	High
PABPC3	-0.131051	YTHDF1_KD	0	unmethylated	Zero
AP5B1	-0.131036	YTHDF1_KD	9	methylated	High
SRPK1	-0.130829	YTHDF1_KD	17	methylated	High
PRELID3B	-0.130773	YTHDF1_KD	0	unmethylated	Zero
SRGAP2C	-0.130603	YTHDF1_KD	0	unmethylated	Zero
RABGGTB	-0.130518	YTHDF1_KD	0	unmethylated	Zero
KYNU	-0.130459	YTHDF1_KD	0	unmethylated	Zero
TFB1M	-0.130458	YTHDF1_KD	1	methylated	Low
VPS37A	-0.130314	YTHDF1_KD	0	unmethylated	Zero
ASF1A	-0.130252	YTHDF1_KD	5	methylated	Medium
FAM126A	-0.130247	YTHDF1_KD	3	methylated	Medium
TCP1	-0.130226	YTHDF1_KD	1	methylated	Low
ABL2	-0.130225	YTHDF1_KD	0	unmethylated	Zero
VDAC3	-0.130193	YTHDF1_KD	3	methylated	Medium
LINC00116	-0.130191	YTHDF1_KD	0	unmethylated	Zero
RIPK1	-0.130117	YTHDF1_KD	15	methylated	High
AKAP13	-0.13011	YTHDF1_KD	25	methylated	High
SIRT1	-0.130055	YTHDF1_KD	8	methylated	High
CNOT7	-0.130025	YTHDF1_KD	1	methylated	Low
GNAI3	-0.129807	YTHDF1_KD	9	methylated	High
FAM120B	-0.129672	YTHDF1_KD	2	methylated	Low
CUL5	-0.129283	YTHDF1_KD	5	methylated	Medium
HSPA4L	-0.129009	YTHDF1_KD	5	methylated	Medium
CHD6	-0.128942	YTHDF1_KD	11	methylated	High
FLNC	-0.128891	YTHDF1_KD	0	unmethylated	Zero
SNAPC1	-0.128554	YTHDF1_KD	0	unmethylated	Zero
CKAP2	-0.128439	YTHDF1_KD	18	methylated	High
DNAJC13	-0.128014	YTHDF1_KD	1	methylated	Low
SFT2D2	-0.127659	YTHDF1_KD	8	methylated	High
NUP58	-0.127568	YTHDF1_KD	0	unmethylated	Zero
MFSD12	-0.127513	YTHDF1_KD	1	methylated	Low
NF1	-0.12728	YTHDF1_KD	1	methylated	Low
NDUFS4	-0.127067	YTHDF1_KD	0	unmethylated	Zero
SPAG9	-0.12704	YTHDF1_KD	0	unmethylated	Zero
CBWD1	-0.126777	YTHDF1_KD	0	unmethylated	Zero
AP3S1	-0.126773	YTHDF1_KD	0	unmethylated	Zero
DONSON	-0.126417	YTHDF1_KD	1	methylated	Low
ZNF703	-0.126378	YTHDF1_KD	1	methylated	Low
CDC123	-0.126326	YTHDF1_KD	2	methylated	Low
WASHC2C	-0.126277	YTHDF1_KD	0	unmethylated	Zero
ZC3HAV1L	-0.126141	YTHDF1_KD	1	methylated	Low
ATM	-0.12612	YTHDF1_KD	4	methylated	Medium
CYCS	-0.126038	YTHDF1_KD	2	methylated	Low
GTF3C4	-0.126025	YTHDF1_KD	27	methylated	High
RB1	-0.125737	YTHDF1_KD	1	methylated	Low
TMEM165	-0.125737	YTHDF1_KD	0	unmethylated	Zero
LAMB2	-0.125596	YTHDF1_KD	8	methylated	High
PRIM2	-0.125419	YTHDF1_KD	0	unmethylated	Zero
SPATS2	-0.125218	YTHDF1_KD	10	methylated	High
SNTB2	-0.125035	YTHDF1_KD	3	methylated	Medium
STAG1	-0.125011	YTHDF1_KD	3	methylated	Medium
RAB1A	-0.124994	YTHDF1_KD	3	methylated	Medium
CCT2	-0.124768	YTHDF1_KD	0	unmethylated	Zero
GLUD1	-0.124768	YTHDF1_KD	0	unmethylated	Zero
BUB1	-0.12469	YTHDF1_KD	0	unmethylated	Zero
PIEZO2	-0.124674	YTHDF1_KD	0	unmethylated	Zero
C12orf29	-0.124612	YTHDF1_KD	0	unmethylated	Zero
MTPN	-0.124579	YTHDF1_KD	0	unmethylated	Zero
WDR36	-0.124526	YTHDF1_KD	3	methylated	Medium
B4GALT1	-0.124434	YTHDF1_KD	6	methylated	High
[truncated: 4,815 more rows]

## Sheet: Table 3 DF2 KD Translated
gene_name	L2FC	condition	freq_m6A	m6A_binary	m6A_categorical
YTHDF2	-2.21839	YTHDF2_KD	9	methylated	High
HMOX1	-1.14924	YTHDF2_KD	1	methylated	Low
SCG2	-1.11121	YTHDF2_KD	1	methylated	Low
FZD6	-1.04182	YTHDF2_KD	2	methylated	Low
ACTA2	-1.01109	YTHDF2_KD	0	unmethylated	Zero
CCDC152	-0.986477	YTHDF2_KD	0	unmethylated	Zero
PCLAF	-0.953594	YTHDF2_KD	0	unmethylated	Zero
TMEM56	-0.913297	YTHDF2_KD	0	unmethylated	Zero
SCOC	-0.912169	YTHDF2_KD	0	unmethylated	Zero
HIGD1A	-0.905925	YTHDF2_KD	0	unmethylated	Zero
DCK	-0.85351	YTHDF2_KD	0	unmethylated	Zero
LZIC	-0.849267	YTHDF2_KD	2	methylated	Low
TYMS	-0.84816	YTHDF2_KD	0	unmethylated	Zero
RAD54B	-0.815894	YTHDF2_KD	0	unmethylated	Zero
SKAP2	-0.803487	YTHDF2_KD	0	unmethylated	Zero
EEF1E1	-0.792941	YTHDF2_KD	3	methylated	Medium
ACYP1	-0.778073	YTHDF2_KD	6	methylated	High
ASNS	-0.773061	YTHDF2_KD	0	unmethylated	Zero
TMEM45A	-0.772979	YTHDF2_KD	0	unmethylated	Zero
RMND5A	-0.765259	YTHDF2_KD	13	methylated	High
EMG1	-0.757236	YTHDF2_KD	8	methylated	High
SLC35D1	-0.750649	YTHDF2_KD	1	methylated	Low
TSPAN8	-0.750429	YTHDF2_KD	0	unmethylated	Zero
MZT1	-0.748329	YTHDF2_KD	0	unmethylated	Zero
LYRM7	-0.739308	YTHDF2_KD	2	methylated	Low
TMEM38B	-0.7353	YTHDF2_KD	0	unmethylated	Zero
ADAM9	-0.731701	YTHDF2_KD	1	methylated	Low
PIGF	-0.728925	YTHDF2_KD	0	unmethylated	Zero
FKBP7	-0.727907	YTHDF2_KD	0	unmethylated	Zero
ARPP19	-0.72502	YTHDF2_KD	1	methylated	Low
TMEM106B	-0.698375	YTHDF2_KD	0	unmethylated	Zero
PHF6	-0.688736	YTHDF2_KD	3	methylated	Medium
ZDHHC13	-0.674076	YTHDF2_KD	1	methylated	Low
IFT52	-0.663474	YTHDF2_KD	0	unmethylated	Zero
PLGRKT	-0.662302	YTHDF2_KD	0	unmethylated	Zero
CFL2	-0.661914	YTHDF2_KD	1	methylated	Low
GNPNAT1	-0.660875	YTHDF2_KD	3	methylated	Medium
SMN2	-0.650842	YTHDF2_KD	0	unmethylated	Zero
TMEM123	-0.650364	YTHDF2_KD	0	unmethylated	Zero
C5orf24	-0.646991	YTHDF2_KD	17	methylated	High
RP11-474G23.1	-0.646952	YTHDF2_KD	4	methylated	Medium
GBAS	-0.645732	YTHDF2_KD	1	methylated	Low
DEPDC1	-0.645426	YTHDF2_KD	3	methylated	Medium
NIPSNAP3A	-0.644952	YTHDF2_KD	0	unmethylated	Zero
SYPL1	-0.640979	YTHDF2_KD	0	unmethylated	Zero
GMFB	-0.635874	YTHDF2_KD	0	unmethylated	Zero
UMAD1	-0.634858	YTHDF2_KD	0	unmethylated	Zero
TRAM1	-0.633808	YTHDF2_KD	0	unmethylated	Zero
NSA2	-0.632841	YTHDF2_KD	1	methylated	Low
MPC1	-0.626419	YTHDF2_KD	0	unmethylated	Zero
GLO1	-0.6245	YTHDF2_KD	2	methylated	Low
GLRB	-0.624287	YTHDF2_KD	0	unmethylated	Zero
SCML1	-0.623549	YTHDF2_KD	1	methylated	Low
TCEA1	-0.62203	YTHDF2_KD	0	unmethylated	Zero
BCAS2	-0.621652	YTHDF2_KD	7	methylated	High
TMEM19	-0.615028	YTHDF2_KD	4	methylated	Medium
BROX	-0.614031	YTHDF2_KD	2	methylated	Low
PSMA2	-0.613853	YTHDF2_KD	9	methylated	High
IER3IP1	-0.613403	YTHDF2_KD	0	unmethylated	Zero
FAM3C	-0.612507	YTHDF2_KD	0	unmethylated	Zero
WRB	-0.612149	YTHDF2_KD	1	methylated	Low
SLC4A7	-0.609051	YTHDF2_KD	0	unmethylated	Zero
AP1S2	-0.608168	YTHDF2_KD	0	unmethylated	Zero
HIST1H1A	-0.607474	YTHDF2_KD	0	unmethylated	Zero
RBM3	-0.605749	YTHDF2_KD	0	unmethylated	Zero
TMA7	-0.605121	YTHDF2_KD	2	methylated	Low
PPP2R1B	-0.603926	YTHDF2_KD	4	methylated	Medium
MEMO1	-0.603327	YTHDF2_KD	0	unmethylated	Zero
AL928654.7	-0.601691	YTHDF2_KD	0	unmethylated	Zero
TCEAL9	-0.598338	YTHDF2_KD	0	unmethylated	Zero
HIST1H2BM	-0.594756	YTHDF2_KD	0	unmethylated	Zero
SETD7	-0.594116	YTHDF2_KD	13	methylated	High
MYO6	-0.591473	YTHDF2_KD	0	unmethylated	Zero
E2F6	-0.591132	YTHDF2_KD	0	unmethylated	Zero
LEPROT	-0.588321	YTHDF2_KD	0	unmethylated	Zero
HSD17B12	-0.586144	YTHDF2_KD	0	unmethylated	Zero
NFU1	-0.585001	YTHDF2_KD	0	unmethylated	Zero
SSX2IP	-0.582412	YTHDF2_KD	1	methylated	Low
HIST1H3A	-0.580572	YTHDF2_KD	0	unmethylated	Zero
HIST1H4K	-0.579407	YTHDF2_KD	0	unmethylated	Zero
CEBPZOS	-0.579314	YTHDF2_KD	0	unmethylated	Zero
PRKAA1	-0.579267	YTHDF2_KD	3	methylated	Medium
PRKAR1A	-0.577989	YTHDF2_KD	0	unmethylated	Zero
SSBP2	-0.576017	YTHDF2_KD	0	unmethylated	Zero
LBR	-0.575859	YTHDF2_KD	1	methylated	Low
YWHAZ	-0.574822	YTHDF2_KD	0	unmethylated	Zero
PIGK	-0.574496	YTHDF2_KD	2	methylated	Low
MOB4	-0.573924	YTHDF2_KD	0	unmethylated	Zero
TAF9B	-0.572049	YTHDF2_KD	0	unmethylated	Zero
IFT74	-0.571763	YTHDF2_KD	0	unmethylated	Zero
COMMD10	-0.571099	YTHDF2_KD	1	methylated	Low
EMC2	-0.569426	YTHDF2_KD	0	unmethylated	Zero
HMGN5	-0.566835	YTHDF2_KD	0	unmethylated	Zero
TRUB1	-0.565657	YTHDF2_KD	3	methylated	Medium
ALG6	-0.561651	YTHDF2_KD	3	methylated	Medium
EDEM1	-0.560821	YTHDF2_KD	0	unmethylated	Zero
MRPS36	-0.559475	YTHDF2_KD	0	unmethylated	Zero
NUDT12	-0.559419	YTHDF2_KD	7	methylated	High
MINOS1	-0.558448	YTHDF2_KD	0	unmethylated	Zero
HSF2	-0.55824	YTHDF2_KD	2	methylated	Low
ING3	-0.55813	YTHDF2_KD	1	methylated	Low
MIGA1	-0.557021	YTHDF2_KD	0	unmethylated	Zero
EEA1	-0.556021	YTHDF2_KD	0	unmethylated	Zero
NACA2	-0.55382	YTHDF2_KD	0	unmethylated	Zero
CCNC	-0.553149	YTHDF2_KD	1	methylated	Low
TAF9	-0.55262	YTHDF2_KD	2	methylated	Low
GNB4	-0.552481	YTHDF2_KD	3	methylated	Medium
TRAPPC2	-0.551591	YTHDF2_KD	0	unmethylated	Zero
PSMA1	-0.551034	YTHDF2_KD	0	unmethylated	Zero
SDHD	-0.550029	YTHDF2_KD	0	unmethylated	Zero
SORBS2	-0.54816	YTHDF2_KD	0	unmethylated	Zero
GCLM	-0.547091	YTHDF2_KD	0	unmethylated	Zero
ANAPC10	-0.546121	YTHDF2_KD	0	unmethylated	Zero
SRP9	-0.544126	YTHDF2_KD	0	unmethylated	Zero
GCSH	-0.539962	YTHDF2_KD	0	unmethylated	Zero
TMEM128	-0.539899	YTHDF2_KD	0	unmethylated	Zero
HIST2H3D	-0.539407	YTHDF2_KD	0	unmethylated	Zero
ACADM	-0.538609	YTHDF2_KD	2	methylated	Low
C5orf15	-0.537903	YTHDF2_KD	9	methylated	High
MAP7D2	-0.536668	YTHDF2_KD	0	unmethylated	Zero
ZCRB1	-0.536244	YTHDF2_KD	0	unmethylated	Zero
SNURF	-0.535928	YTHDF2_KD	0	unmethylated	Zero
CKLF	-0.535439	YTHDF2_KD	0	unmethylated	Zero
ANP32E	-0.535294	YTHDF2_KD	4	methylated	Medium
BTF3L4	-0.535163	YTHDF2_KD	0	unmethylated	Zero
DSTN	-0.532986	YTHDF2_KD	0	unmethylated	Zero
FAM216A	-0.532703	YTHDF2_KD	0	unmethylated	Zero
SLC25A40	-0.531861	YTHDF2_KD	0	unmethylated	Zero
PFN2	-0.531405	YTHDF2_KD	2	methylated	Low
MAP3K20	-0.529736	YTHDF2_KD	0	unmethylated	Zero
NUF2	-0.528588	YTHDF2_KD	0	unmethylated	Zero
ETNK1	-0.528155	YTHDF2_KD	3	methylated	Medium
XPA	-0.524785	YTHDF2_KD	1	methylated	Low
SLC38A1	-0.523303	YTHDF2_KD	14	methylated	High
FAR1	-0.52255	YTHDF2_KD	2	methylated	Low
ITGB3BP	-0.52141	YTHDF2_KD	0	unmethylated	Zero
PGAP1	-0.518193	YTHDF2_KD	0	unmethylated	Zero
SLC30A7	-0.517906	YTHDF2_KD	0	unmethylated	Zero
LMBRD2	-0.517809	YTHDF2_KD	2	methylated	Low
OAT	-0.517452	YTHDF2_KD	0	unmethylated	Zero
SCAMP1	-0.516156	YTHDF2_KD	1	methylated	Low
ESD	-0.515453	YTHDF2_KD	0	unmethylated	Zero
TROVE2	-0.51513	YTHDF2_KD	3	methylated	Medium
NDC1	-0.515115	YTHDF2_KD	8	methylated	High
KIAA1586	-0.51504	YTHDF2_KD	6	methylated	High
TATDN1	-0.514786	YTHDF2_KD	0	unmethylated	Zero
CALM2	-0.513063	YTHDF2_KD	0	unmethylated	Zero
YEATS4	-0.512851	YTHDF2_KD	6	methylated	High
CD164	-0.511513	YTHDF2_KD	6	methylated	High
TCEAL1	-0.509781	YTHDF2_KD	5	methylated	Medium
CEP55	-0.509508	YTHDF2_KD	6	methylated	High
MTHFD2	-0.509245	YTHDF2_KD	0	unmethylated	Zero
LINC00998	-0.507656	YTHDF2_KD	0	unmethylated	Zero
GPATCH11	-0.507105	YTHDF2_KD	0	unmethylated	Zero
TMEM230	-0.506706	YTHDF2_KD	0	unmethylated	Zero
TMX3	-0.506146	YTHDF2_KD	2	methylated	Low
RHOT1	-0.505825	YTHDF2_KD	0	unmethylated	Zero
LUM	-0.505753	YTHDF2_KD	1	methylated	Low
SERINC3	-0.505744	YTHDF2_KD	3	methylated	Medium
TMEM14A	-0.504842	YTHDF2_KD	0	unmethylated	Zero
TAF13	-0.50478	YTHDF2_KD	1	methylated	Low
PHTF2	-0.504585	YTHDF2_KD	0	unmethylated	Zero
MSX1	-0.504456	YTHDF2_KD	1	methylated	Low
NFYB	-0.503482	YTHDF2_KD	0	unmethylated	Zero
IQGAP2	-0.503468	YTHDF2_KD	0	unmethylated	Zero
GON7	-0.503181	YTHDF2_KD	0	unmethylated	Zero
TSNAX	-0.502431	YTHDF2_KD	0	unmethylated	Zero
ESCO2	-0.501567	YTHDF2_KD	6	methylated	High
SELENOT	-0.499064	YTHDF2_KD	0	unmethylated	Zero
DAZAP2	-0.498806	YTHDF2_KD	8	methylated	High
PTBP3	-0.498791	YTHDF2_KD	5	methylated	Medium
ACER3	-0.498709	YTHDF2_KD	1	methylated	Low
UFL1	-0.497825	YTHDF2_KD	1	methylated	Low
TMEM9B	-0.497214	YTHDF2_KD	10	methylated	High
VMA21	-0.494476	YTHDF2_KD	0	unmethylated	Zero
NAE1	-0.494275	YTHDF2_KD	0	unmethylated	Zero
ALG10	-0.492435	YTHDF2_KD	0	unmethylated	Zero
HPF1	-0.492383	YTHDF2_KD	0	unmethylated	Zero
CBWD5	-0.491735	YTHDF2_KD	0	unmethylated	Zero
RBM27	-0.490903	YTHDF2_KD	5	methylated	Medium
CTAGE5	-0.489695	YTHDF2_KD	0	unmethylated	Zero
PJA2	-0.489404	YTHDF2_KD	3	methylated	Medium
CCNG1	-0.489227	YTHDF2_KD	4	methylated	Medium
FAM98B	-0.488954	YTHDF2_KD	0	unmethylated	Zero
DPY19L4	-0.488921	YTHDF2_KD	0	unmethylated	Zero
TMEM135	-0.488124	YTHDF2_KD	1	methylated	Low
FAM103A1	-0.487706	YTHDF2_KD	0	unmethylated	Zero
TTK	-0.487278	YTHDF2_KD	1	methylated	Low
SMARCE1	-0.486916	YTHDF2_KD	1	methylated	Low
GOLT1B	-0.486116	YTHDF2_KD	7	methylated	High
TMED7	-0.485475	YTHDF2_KD	12	methylated	High
SEC23A	-0.48299	YTHDF2_KD	0	unmethylated	Zero
TEX30	-0.4819	YTHDF2_KD	0	unmethylated	Zero
MSRB3	-0.481677	YTHDF2_KD	3	methylated	Medium
ARL1	-0.481385	YTHDF2_KD	0	unmethylated	Zero
FAM114A2	-0.481304	YTHDF2_KD	1	methylated	Low
APPL1	-0.480866	YTHDF2_KD	0	unmethylated	Zero
PREPL	-0.480812	YTHDF2_KD	2	methylated	Low
TPD52	-0.479292	YTHDF2_KD	2	methylated	Low
STT3B	-0.478563	YTHDF2_KD	12	methylated	High
MUC16	-0.476782	YTHDF2_KD	0	unmethylated	Zero
ANO6	-0.475912	YTHDF2_KD	0	unmethylated	Zero
KIAA0586	-0.475301	YTHDF2_KD	0	unmethylated	Zero
HIST1H3G	-0.473119	YTHDF2_KD	0	unmethylated	Zero
IDE	-0.471364	YTHDF2_KD	0	unmethylated	Zero
GNG5	-0.470955	YTHDF2_KD	0	unmethylated	Zero
AGL	-0.470837	YTHDF2_KD	2	methylated	Low
ARMT1	-0.470207	YTHDF2_KD	0	unmethylated	Zero
RNF138	-0.470123	YTHDF2_KD	0	unmethylated	Zero
NDUFA4	-0.469766	YTHDF2_KD	1	methylated	Low
ALG10B	-0.469677	YTHDF2_KD	0	unmethylated	Zero
KRIT1	-0.468982	YTHDF2_KD	1	methylated	Low
C11orf54	-0.468468	YTHDF2_KD	0	unmethylated	Zero
OSGEPL1	-0.467809	YTHDF2_KD	2	methylated	Low
UHMK1	-0.467428	YTHDF2_KD	1	methylated	Low
SREK1IP1	-0.467082	YTHDF2_KD	0	unmethylated	Zero
HIST1H3F	-0.466733	YTHDF2_KD	1	methylated	Low
ACTR6	-0.466394	YTHDF2_KD	0	unmethylated	Zero
GTPBP10	-0.466296	YTHDF2_KD	2	methylated	Low
CCNE2	-0.465563	YTHDF2_KD	3	methylated	Medium
GNPDA2	-0.465124	YTHDF2_KD	0	unmethylated	Zero
MYO5C	-0.463995	YTHDF2_KD	0	unmethylated	Zero
CETN3	-0.462529	YTHDF2_KD	0	unmethylated	Zero
HNRNPA3	-0.461433	YTHDF2_KD	0	unmethylated	Zero
CKAP2L	-0.460263	YTHDF2_KD	10	methylated	High
QKI	-0.46015	YTHDF2_KD	1	methylated	Low
CRBN	-0.459055	YTHDF2_KD	0	unmethylated	Zero
UBL3	-0.458928	YTHDF2_KD	6	methylated	High
DIMT1	-0.458711	YTHDF2_KD	0	unmethylated	Zero
CDK1	-0.458355	YTHDF2_KD	0	unmethylated	Zero
TMEM33	-0.458045	YTHDF2_KD	0	unmethylated	Zero
CLIC4	-0.457609	YTHDF2_KD	2	methylated	Low
ORMDL1	-0.457278	YTHDF2_KD	2	methylated	Low
TWF1	-0.455964	YTHDF2_KD	0	unmethylated	Zero
GFAP	-0.455641	YTHDF2_KD	0	unmethylated	Zero
APIP	-0.455302	YTHDF2_KD	0	unmethylated	Zero
COCH	-0.454117	YTHDF2_KD	0	unmethylated	Zero
HMGB3	-0.454034	YTHDF2_KD	0	unmethylated	Zero
MTPN	-0.453593	YTHDF2_KD	0	unmethylated	Zero
PTGES3	-0.453379	YTHDF2_KD	0	unmethylated	Zero
HIST1H4A	-0.453374	YTHDF2_KD	0	unmethylated	Zero
LARP7	-0.453208	YTHDF2_KD	0	unmethylated	Zero
ISCA1	-0.453074	YTHDF2_KD	0	unmethylated	Zero
FBXO4	-0.451444	YTHDF2_KD	0	unmethylated	Zero
PPIP5K2	-0.44933	YTHDF2_KD	0	unmethylated	Zero
MAD2L1	-0.448224	YTHDF2_KD	1	methylated	Low
ABHD10	-0.446904	YTHDF2_KD	3	methylated	Medium
CPNE3	-0.446113	YTHDF2_KD	0	unmethylated	Zero
BPNT1	-0.44578	YTHDF2_KD	2	methylated	Low
VPS41	-0.444611	YTHDF2_KD	2	methylated	Low
TAF1B	-0.444172	YTHDF2_KD	4	methylated	Medium
BTBD1	-0.443939	YTHDF2_KD	9	methylated	High
WDR47	-0.443753	YTHDF2_KD	4	methylated	Medium
HIST1H4J	-0.443393	YTHDF2_KD	0	unmethylated	Zero
AP1S3	-0.44324	YTHDF2_KD	0	unmethylated	Zero
PCNP	-0.443007	YTHDF2_KD	1	methylated	Low
GATAD1	-0.442682	YTHDF2_KD	2	methylated	Low
CAV2	-0.442659	YTHDF2_KD	0	unmethylated	Zero
RBPJ	-0.442477	YTHDF2_KD	5	methylated	Medium
ARPC5	-0.442098	YTHDF2_KD	3	methylated	Medium
HIST1H1D	-0.442056	YTHDF2_KD	0	unmethylated	Zero
UQCRH	-0.441874	YTHDF2_KD	1	methylated	Low
TSPAN6	-0.441057	YTHDF2_KD	0	unmethylated	Zero
CENPK	-0.440982	YTHDF2_KD	2	methylated	Low
PDK1	-0.439565	YTHDF2_KD	1	methylated	Low
ELOVL6	-0.438991	YTHDF2_KD	2	methylated	Low
LPP	-0.438781	YTHDF2_KD	0	unmethylated	Zero
CBWD2	-0.438386	YTHDF2_KD	0	unmethylated	Zero
SIKE1	-0.438372	YTHDF2_KD	4	methylated	Medium
NHLRC2	-0.437908	YTHDF2_KD	5	methylated	Medium
TUBA1A	-0.437481	YTHDF2_KD	0	unmethylated	Zero
DDX50	-0.437026	YTHDF2_KD	0	unmethylated	Zero
IMMP1L	-0.436553	YTHDF2_KD	0	unmethylated	Zero
STARD3NL	-0.435741	YTHDF2_KD	0	unmethylated	Zero
HPRT1	-0.435586	YTHDF2_KD	0	unmethylated	Zero
YAE1D1	-0.435344	YTHDF2_KD	3	methylated	Medium
OSBPL8	-0.435089	YTHDF2_KD	2	methylated	Low
ERVK3-1	-0.434902	YTHDF2_KD	0	unmethylated	Zero
MRPL42	-0.434293	YTHDF2_KD	0	unmethylated	Zero
PSMG1	-0.433925	YTHDF2_KD	1	methylated	Low
CBWD7	-0.432995	YTHDF2_KD	0	unmethylated	Zero
MOSPD1	-0.432555	YTHDF2_KD	3	methylated	Medium
FMR1	-0.43206	YTHDF2_KD	0	unmethylated	Zero
KIAA1143	-0.432033	YTHDF2_KD	0	unmethylated	Zero
IDI1	-0.431254	YTHDF2_KD	3	methylated	Medium
ATP6V1A	-0.430251	YTHDF2_KD	0	unmethylated	Zero
ATP6V1D	-0.430209	YTHDF2_KD	1	methylated	Low
MEF2C	-0.429963	YTHDF2_KD	0	unmethylated	Zero
RB1	-0.42882	YTHDF2_KD	1	methylated	Low
APOOL	-0.428512	YTHDF2_KD	0	unmethylated	Zero
UTP11	-0.428332	YTHDF2_KD	0	unmethylated	Zero
PPP1CB	-0.427301	YTHDF2_KD	2	methylated	Low
RCHY1	-0.427113	YTHDF2_KD	0	unmethylated	Zero
AK3	-0.426923	YTHDF2_KD	0	unmethylated	Zero
RABGEF1	-0.426478	YTHDF2_KD	9	methylated	High
VRK1	-0.426387	YTHDF2_KD	0	unmethylated	Zero
ARL6IP6	-0.42591	YTHDF2_KD	0	unmethylated	Zero
NUP37	-0.425192	YTHDF2_KD	0	unmethylated	Zero
NUCKS1	-0.42491	YTHDF2_KD	7	methylated	High
HMGB1	-0.424791	YTHDF2_KD	0	unmethylated	Zero
SNAPC3	-0.424205	YTHDF2_KD	1	methylated	Low
BBS10	-0.423773	YTHDF2_KD	1	methylated	Low
PSMD10	-0.423718	YTHDF2_KD	1	methylated	Low
CLIP4	-0.423175	YTHDF2_KD	0	unmethylated	Zero
CENPC	-0.422889	YTHDF2_KD	0	unmethylated	Zero
BTG3	-0.422801	YTHDF2_KD	0	unmethylated	Zero
CDKN3	-0.422285	YTHDF2_KD	1	methylated	Low
HIST1H3C	-0.422179	YTHDF2_KD	0	unmethylated	Zero
CASC4	-0.421084	YTHDF2_KD	0	unmethylated	Zero
TMX1	-0.420892	YTHDF2_KD	5	methylated	Medium
FAM91A1	-0.420576	YTHDF2_KD	0	unmethylated	Zero
HIST1H4C	-0.420092	YTHDF2_KD	0	unmethylated	Zero
STOM	-0.419969	YTHDF2_KD	0	unmethylated	Zero
LARS	-0.419928	YTHDF2_KD	2	methylated	Low
GPM6B	-0.41954	YTHDF2_KD	0	unmethylated	Zero
SLC7A11	-0.419514	YTHDF2_KD	7	methylated	High
CHMP3	-0.419204	YTHDF2_KD	1	methylated	Low
ETFDH	-0.419136	YTHDF2_KD	0	unmethylated	Zero
LNPK	-0.41901	YTHDF2_KD	0	unmethylated	Zero
SLC30A9	-0.418933	YTHDF2_KD	5	methylated	Medium
CCDC138	-0.418791	YTHDF2_KD	0	unmethylated	Zero
ATP5O	-0.41801	YTHDF2_KD	0	unmethylated	Zero
TFAM	-0.417975	YTHDF2_KD	2	methylated	Low
HIST1H4H	-0.417951	YTHDF2_KD	0	unmethylated	Zero
STX12	-0.417871	YTHDF2_KD	1	methylated	Low
COPS4	-0.417832	YTHDF2_KD	1	methylated	Low
VKORC1	-0.417161	YTHDF2_KD	3	methylated	Medium
HOOK3	-0.416649	YTHDF2_KD	0	unmethylated	Zero
SELENOI	-0.416317	YTHDF2_KD	0	unmethylated	Zero
HSPA13	-0.415935	YTHDF2_KD	19	methylated	High
PSMG2	-0.415766	YTHDF2_KD	0	unmethylated	Zero
SLC47A1	-0.41558	YTHDF2_KD	2	methylated	Low
MBNL3	-0.415442	YTHDF2_KD	1	methylated	Low
KLHL23	-0.415321	YTHDF2_KD	14	methylated	High
UGT8	-0.414638	YTHDF2_KD	1	methylated	Low
ELOVL5	-0.413602	YTHDF2_KD	2	methylated	Low
SPTSSA	-0.413428	YTHDF2_KD	8	methylated	High
SGMS2	-0.413044	YTHDF2_KD	7	methylated	High
EXOC6B	-0.412881	YTHDF2_KD	0	unmethylated	Zero
SLC26A2	-0.412649	YTHDF2_KD	3	methylated	Medium
SEC22B	-0.412198	YTHDF2_KD	0	unmethylated	Zero
KIF4B	-0.412122	YTHDF2_KD	0	unmethylated	Zero
ME2	-0.412002	YTHDF2_KD	0	unmethylated	Zero
ACTR3	-0.41151	YTHDF2_KD	0	unmethylated	Zero
DCTN6	-0.411199	YTHDF2_KD	0	unmethylated	Zero
SLC25A32	-0.410269	YTHDF2_KD	6	methylated	High
STK17B	-0.409969	YTHDF2_KD	1	methylated	Low
ORC3	-0.409704	YTHDF2_KD	0	unmethylated	Zero
SERPINI1	-0.409687	YTHDF2_KD	1	methylated	Low
LAMTOR3	-0.409356	YTHDF2_KD	1	methylated	Low
DCUN1D1	-0.409123	YTHDF2_KD	7	methylated	High
NDFIP2	-0.408312	YTHDF2_KD	0	unmethylated	Zero
VAMP2	-0.40811	YTHDF2_KD	0	unmethylated	Zero
RSU1	-0.407947	YTHDF2_KD	1	methylated	Low
HIST1H2BC	-0.4067	YTHDF2_KD	0	unmethylated	Zero
COMMD8	-0.405818	YTHDF2_KD	0	unmethylated	Zero
LMNB1	-0.40581	YTHDF2_KD	0	unmethylated	Zero
FAM172A	-0.4058	YTHDF2_KD	1	methylated	Low
WDR19	-0.405303	YTHDF2_KD	0	unmethylated	Zero
DEK	-0.404843	YTHDF2_KD	7	methylated	High
WEE1	-0.403964	YTHDF2_KD	5	methylated	Medium
LIMS1	-0.403797	YTHDF2_KD	0	unmethylated	Zero
ARSK	-0.403564	YTHDF2_KD	2	methylated	Low
UTP23	-0.403366	YTHDF2_KD	7	methylated	High
ACTR10	-0.403129	YTHDF2_KD	0	unmethylated	Zero
MCTS1	-0.402778	YTHDF2_KD	0	unmethylated	Zero
STXBP1	-0.402623	YTHDF2_KD	1	methylated	Low
EIF1AX	-0.40218	YTHDF2_KD	1	methylated	Low
FAM49B	-0.401372	YTHDF2_KD	1	methylated	Low
LAMP2	-0.401337	YTHDF2_KD	0	unmethylated	Zero
WASHC3	-0.400113	YTHDF2_KD	0	unmethylated	Zero
SLC35A1	-0.400101	YTHDF2_KD	7	methylated	High
SLC25A36	-0.400044	YTHDF2_KD	13	methylated	High
CEPT1	-0.400023	YTHDF2_KD	5	methylated	Medium
HIST1H2BI	-0.399818	YTHDF2_KD	0	unmethylated	Zero
OSTM1	-0.399427	YTHDF2_KD	0	unmethylated	Zero
HAUS2	-0.399311	YTHDF2_KD	0	unmethylated	Zero
VBP1	-0.398739	YTHDF2_KD	0	unmethylated	Zero
FAM162A	-0.398517	YTHDF2_KD	0	unmethylated	Zero
PRKACB	-0.398507	YTHDF2_KD	0	unmethylated	Zero
SHPRH	-0.398003	YTHDF2_KD	1	methylated	Low
SLC2A13	-0.397104	YTHDF2_KD	0	unmethylated	Zero
NPAT	-0.397061	YTHDF2_KD	12	methylated	High
SENP1	-0.396604	YTHDF2_KD	1	methylated	Low
HLTF	-0.396601	YTHDF2_KD	0	unmethylated	Zero
CFAP97	-0.396532	YTHDF2_KD	0	unmethylated	Zero
BTAF1	-0.396364	YTHDF2_KD	1	methylated	Low
LRRC40	-0.396125	YTHDF2_KD	1	methylated	Low
BLOC1S6	-0.396076	YTHDF2_KD	0	unmethylated	Zero
TOP2B	-0.39552	YTHDF2_KD	0	unmethylated	Zero
TIA1	-0.3947	YTHDF2_KD	0	unmethylated	Zero
ATP6V1C1	-0.3947	YTHDF2_KD	3	methylated	Medium
TTC37	-0.394636	YTHDF2_KD	0	unmethylated	Zero
NCAPG	-0.392649	YTHDF2_KD	5	methylated	Medium
NUP155	-0.392391	YTHDF2_KD	2	methylated	Low
CDC27	-0.392084	YTHDF2_KD	7	methylated	High
IMPA1	-0.391815	YTHDF2_KD	0	unmethylated	Zero
GPX8	-0.391187	YTHDF2_KD	4	methylated	Medium
LANCL1	-0.390085	YTHDF2_KD	3	methylated	Medium
PRKAA2	-0.389889	YTHDF2_KD	3	methylated	Medium
2022-09-11	-0.389378	YTHDF2_KD	3	methylated	Medium
TMEM267	-0.389097	YTHDF2_KD	0	unmethylated	Zero
BAG2	-0.389008	YTHDF2_KD	3	methylated	Medium
RFK	-0.388695	YTHDF2_KD	0	unmethylated	Zero
TTC14	-0.388633	YTHDF2_KD	0	unmethylated	Zero
GOLGA7	-0.388546	YTHDF2_KD	2	methylated	Low
GPALPP1	-0.388061	YTHDF2_KD	0	unmethylated	Zero
CDCA7	-0.387939	YTHDF2_KD	0	unmethylated	Zero
PI4K2B	-0.387373	YTHDF2_KD	2	methylated	Low
HIST1H2BH	-0.387013	YTHDF2_KD	0	unmethylated	Zero
HELLS	-0.386856	YTHDF2_KD	0	unmethylated	Zero
C1orf112	-0.386725	YTHDF2_KD	0	unmethylated	Zero
ARHGAP18	-0.386639	YTHDF2_KD	2	methylated	Low
SNRPG	-0.386556	YTHDF2_KD	1	methylated	Low
CBFB	-0.385948	YTHDF2_KD	0	unmethylated	Zero
ZFAND6	-0.385628	YTHDF2_KD	2	methylated	Low
HIST1H2BL	-0.38501	YTHDF2_KD	0	unmethylated	Zero
LRR1	-0.384736	YTHDF2_KD	14	methylated	High
SNX6	-0.384535	YTHDF2_KD	0	unmethylated	Zero
LRRC58	-0.384318	YTHDF2_KD	7	methylated	High
CEP97	-0.383696	YTHDF2_KD	6	methylated	High
MBIP	-0.382904	YTHDF2_KD	0	unmethylated	Zero
HNRNPA1	-0.38222	YTHDF2_KD	3	methylated	Medium
MOB1A	-0.382145	YTHDF2_KD	0	unmethylated	Zero
MTERF3	-0.381646	YTHDF2_KD	0	unmethylated	Zero
MRE11	-0.380275	YTHDF2_KD	0	unmethylated	Zero
ELMOD2	-0.380033	YTHDF2_KD	1	methylated	Low
RPL5	-0.379881	YTHDF2_KD	0	unmethylated	Zero
CHPT1	-0.379502	YTHDF2_KD	0	unmethylated	Zero
MYO5A	-0.37927	YTHDF2_KD	0	unmethylated	Zero
PPA2	-0.378982	YTHDF2_KD	0	unmethylated	Zero
CTDSPL2	-0.378779	YTHDF2_KD	6	methylated	High
C12orf29	-0.378507	YTHDF2_KD	0	unmethylated	Zero
CDKN2AIP	-0.378186	YTHDF2_KD	10	methylated	High
ATAD1	-0.378112	YTHDF2_KD	0	unmethylated	Zero
SLC35F5	-0.377907	YTHDF2_KD	4	methylated	Medium
OXCT1	-0.376564	YTHDF2_KD	0	unmethylated	Zero
DARS	-0.376233	YTHDF2_KD	0	unmethylated	Zero
AK4	-0.37565	YTHDF2_KD	0	unmethylated	Zero
HLA-DRA	-0.375501	YTHDF2_KD	0	unmethylated	Zero
BBX	-0.37523	YTHDF2_KD	7	methylated	High
CCDC34	-0.374668	YTHDF2_KD	3	methylated	Medium
CHAC2	-0.374603	YTHDF2_KD	4	methylated	Medium
CHUK	-0.374203	YTHDF2_KD	0	unmethylated	Zero
UBR7	-0.373777	YTHDF2_KD	0	unmethylated	Zero
RPS23	-0.373751	YTHDF2_KD	0	unmethylated	Zero
SPC25	-0.373254	YTHDF2_KD	0	unmethylated	Zero
TUBGCP5	-0.373194	YTHDF2_KD	0	unmethylated	Zero
TIFA	-0.372906	YTHDF2_KD	7	methylated	High
NEDD1	-0.372832	YTHDF2_KD	0	unmethylated	Zero
ANAPC4	-0.372791	YTHDF2_KD	1	methylated	Low
LSM5	-0.372716	YTHDF2_KD	1	methylated	Low
DPY19L3	-0.372694	YTHDF2_KD	0	unmethylated	Zero
C18orf32	-0.372363	YTHDF2_KD	4	methylated	Medium
ACTR2	-0.372125	YTHDF2_KD	0	unmethylated	Zero
LITAF	-0.37179	YTHDF2_KD	7	methylated	High
CPNE8	-0.371703	YTHDF2_KD	0	unmethylated	Zero
NUCB2	-0.371608	YTHDF2_KD	0	unmethylated	Zero
CNIH1	-0.371522	YTHDF2_KD	1	methylated	Low
BCLAF1	-0.370966	YTHDF2_KD	1	methylated	Low
HMGCR	-0.37056	YTHDF2_KD	6	methylated	High
COG6	-0.370245	YTHDF2_KD	0	unmethylated	Zero
TM9SF2	-0.369829	YTHDF2_KD	0	unmethylated	Zero
EXOSC8	-0.369701	YTHDF2_KD	0	unmethylated	Zero
NAA16	-0.368518	YTHDF2_KD	0	unmethylated	Zero
HEATR5A	-0.368114	YTHDF2_KD	5	methylated	Medium
SERINC1	-0.368071	YTHDF2_KD	0	unmethylated	Zero
HSBP1	-0.367813	YTHDF2_KD	2	methylated	Low
GTF3C3	-0.367717	YTHDF2_KD	0	unmethylated	Zero
ERLEC1	-0.367635	YTHDF2_KD	1	methylated	Low
DCTN4	-0.367627	YTHDF2_KD	1	methylated	Low
CAPZA2	-0.367361	YTHDF2_KD	1	methylated	Low
GCFC2	-0.367281	YTHDF2_KD	0	unmethylated	Zero
GTF2A1	-0.366898	YTHDF2_KD	7	methylated	High
PNRC1	-0.366816	YTHDF2_KD	16	methylated	High
GTF2H3	-0.366752	YTHDF2_KD	2	methylated	Low
ZNF302	-0.366649	YTHDF2_KD	0	unmethylated	Zero
GLMN	-0.365847	YTHDF2_KD	0	unmethylated	Zero
SLC25A24	-0.365293	YTHDF2_KD	8	methylated	High
RRP15	-0.364912	YTHDF2_KD	3	methylated	Medium
RANBP9	-0.364551	YTHDF2_KD	0	unmethylated	Zero
COPS8	-0.363861	YTHDF2_KD	0	unmethylated	Zero
GPD2	-0.363799	YTHDF2_KD	6	methylated	High
CAV1	-0.363598	YTHDF2_KD	3	methylated	Medium
GPN3	-0.363477	YTHDF2_KD	0	unmethylated	Zero
THUMPD2	-0.363281	YTHDF2_KD	4	methylated	Medium
SSR1	-0.363037	YTHDF2_KD	4	methylated	Medium
ZWILCH	-0.362691	YTHDF2_KD	5	methylated	Medium
ELOC	-0.362614	YTHDF2_KD	0	unmethylated	Zero
HSPE1	-0.362468	YTHDF2_KD	0	unmethylated	Zero
ZRANB2	-0.361984	YTHDF2_KD	1	methylated	Low
SLC16A7	-0.361162	YTHDF2_KD	0	unmethylated	Zero
PMS1	-0.361122	YTHDF2_KD	3	methylated	Medium
PDE8B	-0.360988	YTHDF2_KD	4	methylated	Medium
RAP1A	-0.360948	YTHDF2_KD	0	unmethylated	Zero
LPGAT1	-0.360861	YTHDF2_KD	0	unmethylated	Zero
MINDY2	-0.36086	YTHDF2_KD	0	unmethylated	Zero
NDC80	-0.360638	YTHDF2_KD	0	unmethylated	Zero
DENND4A	-0.360612	YTHDF2_KD	4	methylated	Medium
THOC3	-0.36025	YTHDF2_KD	0	unmethylated	Zero
SLC35A5	-0.359617	YTHDF2_KD	3	methylated	Medium
POLK	-0.359396	YTHDF2_KD	1	methylated	Low
SPCS3	-0.359125	YTHDF2_KD	1	methylated	Low
HIST1H4I	-0.358946	YTHDF2_KD	1	methylated	Low
RAB2A	-0.358889	YTHDF2_KD	0	unmethylated	Zero
HIST1H3B	-0.358293	YTHDF2_KD	0	unmethylated	Zero
UBE4A	-0.358183	YTHDF2_KD	2	methylated	Low
MFN1	-0.357787	YTHDF2_KD	0	unmethylated	Zero
ANAPC13	-0.357652	YTHDF2_KD	1	methylated	Low
EIF3E	-0.357604	YTHDF2_KD	0	unmethylated	Zero
SNAP23	-0.357314	YTHDF2_KD	0	unmethylated	Zero
EIF2A	-0.357274	YTHDF2_KD	10	methylated	High
SMARCA1	-0.356352	YTHDF2_KD	0	unmethylated	Zero
MSMO1	-0.356225	YTHDF2_KD	13	methylated	High
C5orf42	-0.356101	YTHDF2_KD	8	methylated	High
P4HA1	-0.35595	YTHDF2_KD	0	unmethylated	Zero
SEC11A	-0.355829	YTHDF2_KD	2	methylated	Low
CGGBP1	-0.355533	YTHDF2_KD	5	methylated	Medium
POLR2K	-0.355498	YTHDF2_KD	1	methylated	Low
SLC17A5	-0.355377	YTHDF2_KD	0	unmethylated	Zero
NUDCD1	-0.355324	YTHDF2_KD	0	unmethylated	Zero
METTL15	-0.355083	YTHDF2_KD	0	unmethylated	Zero
RRM2	-0.354804	YTHDF2_KD	1	methylated	Low
ATP13A3	-0.354784	YTHDF2_KD	0	unmethylated	Zero
GAS2L3	-0.354783	YTHDF2_KD	6	methylated	High
TC2N	-0.354634	YTHDF2_KD	2	methylated	Low
FASTKD1	-0.354435	YTHDF2_KD	9	methylated	High
OLA1	-0.354406	YTHDF2_KD	0	unmethylated	Zero
COG5	-0.354382	YTHDF2_KD	2	methylated	Low
G2E3	-0.354261	YTHDF2_KD	0	unmethylated	Zero
HSPA14	-0.354004	YTHDF2_KD	6	methylated	High
PDCD10	-0.353994	YTHDF2_KD	3	methylated	Medium
COMMD2	-0.353858	YTHDF2_KD	3	methylated	Medium
VPS13A	-0.352947	YTHDF2_KD	0	unmethylated	Zero
SORL1	-0.352932	YTHDF2_KD	0	unmethylated	Zero
MEAF6	-0.352928	YTHDF2_KD	0	unmethylated	Zero
HIST1H4D	-0.351329	YTHDF2_KD	0	unmethylated	Zero
DDHD2	-0.350964	YTHDF2_KD	0	unmethylated	Zero
RC3H2	-0.35089	YTHDF2_KD	5	methylated	Medium
FAM60A	-0.350684	YTHDF2_KD	1	methylated	Low
SLC38A6	-0.350354	YTHDF2_KD	0	unmethylated	Zero
ITCH	-0.349977	YTHDF2_KD	1	methylated	Low
ASPM	-0.349598	YTHDF2_KD	17	methylated	High
VPS8	-0.349126	YTHDF2_KD	2	methylated	Low
TBC1D31	-0.348977	YTHDF2_KD	0	unmethylated	Zero
LAPTM4A	-0.348975	YTHDF2_KD	0	unmethylated	Zero
HACD2	-0.348915	YTHDF2_KD	0	unmethylated	Zero
METTL9	-0.348509	YTHDF2_KD	14	methylated	High
PLS1	-0.348187	YTHDF2_KD	2	methylated	Low
GFPT1	-0.34813	YTHDF2_KD	1	methylated	Low
STAG2	-0.348084	YTHDF2_KD	0	unmethylated	Zero
ANLN	-0.348027	YTHDF2_KD	7	methylated	High
SCCPDH	-0.347927	YTHDF2_KD	0	unmethylated	Zero
ALG5	-0.34764	YTHDF2_KD	0	unmethylated	Zero
SLC6A15	-0.347402	YTHDF2_KD	0	unmethylated	Zero
TRMT11	-0.346856	YTHDF2_KD	2	methylated	Low
PRKDC	-0.346557	YTHDF2_KD	4	methylated	Medium
TFPI	-0.346548	YTHDF2_KD	0	unmethylated	Zero
HMGCS1	-0.345999	YTHDF2_KD	4	methylated	Medium
UBA3	-0.345478	YTHDF2_KD	0	unmethylated	Zero
DYM	-0.345395	YTHDF2_KD	0	unmethylated	Zero
BMI1	-0.345392	YTHDF2_KD	13	methylated	High
RRN3	-0.345322	YTHDF2_KD	3	methylated	Medium
TOM1L1	-0.345169	YTHDF2_KD	1	methylated	Low
ASB3	-0.345148	YTHDF2_KD	4	methylated	Medium
PLRG1	-0.344342	YTHDF2_KD	0	unmethylated	Zero
TMEM126A	-0.344017	YTHDF2_KD	0	unmethylated	Zero
CMAS	-0.343971	YTHDF2_KD	1	methylated	Low
NDFIP1	-0.343929	YTHDF2_KD	0	unmethylated	Zero
JKAMP	-0.343141	YTHDF2_KD	3	methylated	Medium
LNPEP	-0.343039	YTHDF2_KD	6	methylated	High
NARS	-0.342699	YTHDF2_KD	0	unmethylated	Zero
SUGT1	-0.342654	YTHDF2_KD	0	unmethylated	Zero
RBM26	-0.34256	YTHDF2_KD	4	methylated	Medium
LTA4H	-0.342323	YTHDF2_KD	0	unmethylated	Zero
ASNSD1	-0.34225	YTHDF2_KD	9	methylated	High
LYPLA1	-0.342187	YTHDF2_KD	0	unmethylated	Zero
EXOC2	-0.341976	YTHDF2_KD	2	methylated	Low
ZUFSP	-0.340822	YTHDF2_KD	4	methylated	Medium
UBLCP1	-0.34019	YTHDF2_KD	1	methylated	Low
NPNT	-0.340096	YTHDF2_KD	0	unmethylated	Zero
CEP57	-0.339828	YTHDF2_KD	3	methylated	Medium
WWC2	-0.339813	YTHDF2_KD	7	methylated	High
AGPAT5	-0.339802	YTHDF2_KD	6	methylated	High
BCAT1	-0.339484	YTHDF2_KD	0	unmethylated	Zero
CBX3	-0.339119	YTHDF2_KD	0	unmethylated	Zero
RINT1	-0.33906	YTHDF2_KD	0	unmethylated	Zero
TBK1	-0.339057	YTHDF2_KD	0	unmethylated	Zero
LIPA	-0.33875	YTHDF2_KD	1	methylated	Low
LIN7C	-0.338621	YTHDF2_KD	3	methylated	Medium
SLC39A6	-0.338347	YTHDF2_KD	18	methylated	High
YTHDC2	-0.338088	YTHDF2_KD	2	methylated	Low
GNG12	-0.337812	YTHDF2_KD	6	methylated	High
UBR1	-0.337697	YTHDF2_KD	1	methylated	Low
COMMD3	-0.337536	YTHDF2_KD	2	methylated	Low
NCOA4	-0.337304	YTHDF2_KD	2	methylated	Low
PPT1	-0.33717	YTHDF2_KD	1	methylated	Low
INTS13	-0.337126	YTHDF2_KD	0	unmethylated	Zero
EPS8	-0.337124	YTHDF2_KD	0	unmethylated	Zero
NUP58	-0.337121	YTHDF2_KD	0	unmethylated	Zero
DPY30	-0.336881	YTHDF2_KD	0	unmethylated	Zero
TIPIN	-0.336209	YTHDF2_KD	3	methylated	Medium
GTF2H2	-0.336097	YTHDF2_KD	0	unmethylated	Zero
CTPS2	-0.335722	YTHDF2_KD	0	unmethylated	Zero
KYAT3	-0.335404	YTHDF2_KD	0	unmethylated	Zero
CLPX	-0.335401	YTHDF2_KD	3	methylated	Medium
WDR76	-0.335315	YTHDF2_KD	0	unmethylated	Zero
FKBP5	-0.334855	YTHDF2_KD	3	methylated	Medium
HACD3	-0.334718	YTHDF2_KD	0	unmethylated	Zero
EXOC5	-0.334582	YTHDF2_KD	3	methylated	Medium
HERC1	-0.334441	YTHDF2_KD	19	methylated	High
DNAJA2	-0.334301	YTHDF2_KD	4	methylated	Medium
PRDX3	-0.334155	YTHDF2_KD	0	unmethylated	Zero
LRBA	-0.334051	YTHDF2_KD	11	methylated	High
CCNT2	-0.33372	YTHDF2_KD	10	methylated	High
CSE1L	-0.333514	YTHDF2_KD	0	unmethylated	Zero
NPTN	-0.33337	YTHDF2_KD	0	unmethylated	Zero
SSR3	-0.333105	YTHDF2_KD	0	unmethylated	Zero
AGA	-0.332224	YTHDF2_KD	0	unmethylated	Zero
MT1E	-0.331963	YTHDF2_KD	0	unmethylated	Zero
DYNLT3	-0.331864	YTHDF2_KD	1	methylated	Low
ERP44	-0.331797	YTHDF2_KD	0	unmethylated	Zero
C1D	-0.33174	YTHDF2_KD	0	unmethylated	Zero
RABGGTB	-0.33168	YTHDF2_KD	0	unmethylated	Zero
EPM2AIP1	-0.331633	YTHDF2_KD	15	methylated	High
EIF5AL1	-0.331051	YTHDF2_KD	0	unmethylated	Zero
RPS27A	-0.33096	YTHDF2_KD	0	unmethylated	Zero
EXTL2	-0.330611	YTHDF2_KD	10	methylated	High
FAM8A1	-0.330569	YTHDF2_KD	0	unmethylated	Zero
BARD1	-0.330325	YTHDF2_KD	9	methylated	High
CAPZA1	-0.330113	YTHDF2_KD	2	methylated	Low
PPP3CB	-0.330006	YTHDF2_KD	1	methylated	Low
FKBP3	-0.329865	YTHDF2_KD	2	methylated	Low
PCGF6	-0.329847	YTHDF2_KD	0	unmethylated	Zero
SNX7	-0.329529	YTHDF2_KD	0	unmethylated	Zero
KCTD3	-0.329506	YTHDF2_KD	6	methylated	High
LTN1	-0.329349	YTHDF2_KD	5	methylated	Medium
USP8	-0.328545	YTHDF2_KD	5	methylated	Medium
SEC61A1	-0.328067	YTHDF2_KD	25	methylated	High
EXOC6	-0.32797	YTHDF2_KD	0	unmethylated	Zero
U2AF1L5	-0.327778	YTHDF2_KD	0	unmethylated	Zero
TMEM60	-0.326577	YTHDF2_KD	9	methylated	High
RPRD1A	-0.325832	YTHDF2_KD	1	methylated	Low
JPH1	-0.32537	YTHDF2_KD	4	methylated	Medium
OSTC	-0.325052	YTHDF2_KD	1	methylated	Low
DUT	-0.324863	YTHDF2_KD	1	methylated	Low
ZBTB33	-0.324707	YTHDF2_KD	6	methylated	High
DISP1	-0.324608	YTHDF2_KD	2	methylated	Low
IDH2	-0.324596	YTHDF2_KD	0	unmethylated	Zero
SUZ12	-0.323644	YTHDF2_KD	12	methylated	High
UGGT2	-0.323627	YTHDF2_KD	0	unmethylated	Zero
INSIG1	-0.323548	YTHDF2_KD	5	methylated	Medium
RPS10	-0.323516	YTHDF2_KD	0	unmethylated	Zero
MOB1B	-0.323372	YTHDF2_KD	0	unmethylated	Zero
UBE2V2	-0.323211	YTHDF2_KD	1	methylated	Low
MMS22L	-0.322405	YTHDF2_KD	2	methylated	Low
SEC24B	-0.322261	YTHDF2_KD	2	methylated	Low
HIST1H4B	-0.322192	YTHDF2_KD	0	unmethylated	Zero
MAGT1	-0.322013	YTHDF2_KD	0	unmethylated	Zero
SCP2	-0.321997	YTHDF2_KD	0	unmethylated	Zero
TDRD9	-0.321403	YTHDF2_KD	0	unmethylated	Zero
NKTR	-0.321151	YTHDF2_KD	3	methylated	Medium
SLC36A4	-0.321106	YTHDF2_KD	0	unmethylated	Zero
NCKAP1	-0.320969	YTHDF2_KD	2	methylated	Low
RBBP4	-0.320955	YTHDF2_KD	1	methylated	Low
TIPRL	-0.320593	YTHDF2_KD	2	methylated	Low
MTMR6	-0.320397	YTHDF2_KD	0	unmethylated	Zero
PHKB	-0.320301	YTHDF2_KD	1	methylated	Low
CCP110	-0.319596	YTHDF2_KD	6	methylated	High
PIGN	-0.319559	YTHDF2_KD	1	methylated	Low
SMARCA2	-0.319247	YTHDF2_KD	0	unmethylated	Zero
MRPL1	-0.319179	YTHDF2_KD	0	unmethylated	Zero
RAP1GDS1	-0.319013	YTHDF2_KD	0	unmethylated	Zero
STRN	-0.318757	YTHDF2_KD	2	methylated	Low
DAB2	-0.318723	YTHDF2_KD	10	methylated	High
PSMD6	-0.31862	YTHDF2_KD	0	unmethylated	Zero
NCBP1	-0.318522	YTHDF2_KD	0	unmethylated	Zero
HDAC2	-0.317946	YTHDF2_KD	6	methylated	High
FOXN2	-0.317805	YTHDF2_KD	7	methylated	High
SACM1L	-0.317556	YTHDF2_KD	2	methylated	Low
PDSS2	-0.317514	YTHDF2_KD	0	unmethylated	Zero
PHF10	-0.317228	YTHDF2_KD	0	unmethylated	Zero
NDUFV2	-0.317177	YTHDF2_KD	0	unmethylated	Zero
DNAJB14	-0.31706	YTHDF2_KD	0	unmethylated	Zero
CNN2	-0.316976	YTHDF2_KD	0	unmethylated	Zero
VTA1	-0.316963	YTHDF2_KD	3	methylated	Medium
H3F3A	-0.316903	YTHDF2_KD	0	unmethylated	Zero
AVL9	-0.31678	YTHDF2_KD	4	methylated	Medium
RCN2	-0.316577	YTHDF2_KD	1	methylated	Low
VAPA	-0.316288	YTHDF2_KD	0	unmethylated	Zero
TFRC	-0.315985	YTHDF2_KD	7	methylated	High
CENPH	-0.315767	YTHDF2_KD	0	unmethylated	Zero
ACAP2	-0.315647	YTHDF2_KD	0	unmethylated	Zero
HAUS1	-0.315593	YTHDF2_KD	0	unmethylated	Zero
DOCK11	-0.315585	YTHDF2_KD	0	unmethylated	Zero
B4GALT5	-0.315461	YTHDF2_KD	9	methylated	High
IMPACT	-0.315223	YTHDF2_KD	3	methylated	Medium
DPY19L1	-0.315191	YTHDF2_KD	0	unmethylated	Zero
CENPU	-0.315054	YTHDF2_KD	0	unmethylated	Zero
SLC39A10	-0.315003	YTHDF2_KD	28	methylated	High
TIMM21	-0.314976	YTHDF2_KD	3	methylated	Medium
TXNRD1	-0.314905	YTHDF2_KD	3	methylated	Medium
TTC33	-0.314774	YTHDF2_KD	3	methylated	Medium
TMEM126B	-0.314636	YTHDF2_KD	5	methylated	Medium
ST13	-0.314484	YTHDF2_KD	0	unmethylated	Zero
CD9	-0.314364	YTHDF2_KD	0	unmethylated	Zero
SYF2	-0.314124	YTHDF2_KD	2	methylated	Low
TMSB4X	-0.314016	YTHDF2_KD	5	methylated	Medium
DPM1	-0.313759	YTHDF2_KD	1	methylated	Low
OARD1	-0.313689	YTHDF2_KD	4	methylated	Medium
AASDHPPT	-0.313209	YTHDF2_KD	0	unmethylated	Zero
NUDT21	-0.313027	YTHDF2_KD	0	unmethylated	Zero
ANXA10	-0.312939	YTHDF2_KD	0	unmethylated	Zero
VPS13C	-0.312698	YTHDF2_KD	2	methylated	Low
ABCE1	-0.31241	YTHDF2_KD	1	methylated	Low
TMEM165	-0.312076	YTHDF2_KD	0	unmethylated	Zero
STT3A	-0.311906	YTHDF2_KD	0	unmethylated	Zero
MED23	-0.311785	YTHDF2_KD	1	methylated	Low
DSG2	-0.311675	YTHDF2_KD	4	methylated	Medium
PRKRA	-0.311172	YTHDF2_KD	0	unmethylated	Zero
ADGRG6	-0.311096	YTHDF2_KD	0	unmethylated	Zero
GPR89A	-0.311037	YTHDF2_KD	0	unmethylated	Zero
CLN5	-0.310851	YTHDF2_KD	6	methylated	High
NAA35	-0.310817	YTHDF2_KD	0	unmethylated	Zero
MT-CO1	-0.310474	YTHDF2_KD	0	unmethylated	Zero
LEPROTL1	-0.310424	YTHDF2_KD	5	methylated	Medium
PCNX4	-0.310312	YTHDF2_KD	0	unmethylated	Zero
AP3S1	-0.310262	YTHDF2_KD	0	unmethylated	Zero
SLC38A9	-0.309967	YTHDF2_KD	0	unmethylated	Zero
KCTD9	-0.30989	YTHDF2_KD	0	unmethylated	Zero
USO1	-0.309127	YTHDF2_KD	0	unmethylated	Zero
PCSK1	-0.308816	YTHDF2_KD	2	methylated	Low
ATG2B	-0.308548	YTHDF2_KD	5	methylated	Medium
AP3M1	-0.308417	YTHDF2_KD	0	unmethylated	Zero
CHURC1	-0.308256	YTHDF2_KD	1	methylated	Low
LZTFL1	-0.307976	YTHDF2_KD	1	methylated	Low
RAD17	-0.307973	YTHDF2_KD	3	methylated	Medium
DOCK7	-0.307725	YTHDF2_KD	0	unmethylated	Zero
GLRX2	-0.307701	YTHDF2_KD	0	unmethylated	Zero
RAB27A	-0.307487	YTHDF2_KD	0	unmethylated	Zero
TOMM20	-0.30723	YTHDF2_KD	0	unmethylated	Zero
ISOC1	-0.307102	YTHDF2_KD	4	methylated	Medium
SIAH1	-0.306996	YTHDF2_KD	6	methylated	High
PHYH	-0.306977	YTHDF2_KD	0	unmethylated	Zero
XPO4	-0.306795	YTHDF2_KD	2	methylated	Low
NAP1L1	-0.306561	YTHDF2_KD	0	unmethylated	Zero
SOS1	-0.306322	YTHDF2_KD	22	methylated	High
SNRNP27	-0.306163	YTHDF2_KD	0	unmethylated	Zero
DCUN1D4	-0.306104	YTHDF2_KD	0	unmethylated	Zero
DHX40	-0.306079	YTHDF2_KD	5	methylated	Medium
TFDP1	-0.305769	YTHDF2_KD	6	methylated	High
LSM6	-0.305685	YTHDF2_KD	0	unmethylated	Zero
UFM1	-0.305434	YTHDF2_KD	0	unmethylated	Zero
SRSF10	-0.304774	YTHDF2_KD	0	unmethylated	Zero
METAP1	-0.304772	YTHDF2_KD	5	methylated	Medium
TRMT10A	-0.304575	YTHDF2_KD	0	unmethylated	Zero
EML4	-0.304563	YTHDF2_KD	16	methylated	High
RBMX	-0.304542	YTHDF2_KD	0	unmethylated	Zero
CLASP2	-0.304496	YTHDF2_KD	0	unmethylated	Zero
LRPPRC	-0.303784	YTHDF2_KD	0	unmethylated	Zero
WDR36	-0.303719	YTHDF2_KD	3	methylated	Medium
TWSG1	-0.303262	YTHDF2_KD	2	methylated	Low
IPO8	-0.303003	YTHDF2_KD	6	methylated	High
HIST1H2AH	-0.30295	YTHDF2_KD	1	methylated	Low
PATJ	-0.302806	YTHDF2_KD	0	unmethylated	Zero
DMXL1	-0.302564	YTHDF2_KD	12	methylated	High
ECT2	-0.302498	YTHDF2_KD	4	methylated	Medium
ETFA	-0.30227	YTHDF2_KD	0	unmethylated	Zero
STX7	-0.301765	YTHDF2_KD	0	unmethylated	Zero
OGT	-0.301663	YTHDF2_KD	7	methylated	High
VEZF1	-0.301586	YTHDF2_KD	1	methylated	Low
BRCC3	-0.301452	YTHDF2_KD	4	methylated	Medium
XPOT	-0.301303	YTHDF2_KD	3	methylated	Medium
TSN	-0.300459	YTHDF2_KD	1	methylated	Low
NDUFA9	-0.300066	YTHDF2_KD	0	unmethylated	Zero
RBM25	-0.300059	YTHDF2_KD	2	methylated	Low
SPPL2A	-0.299787	YTHDF2_KD	3	methylated	Medium
ZNHIT6	-0.299456	YTHDF2_KD	3	methylated	Medium
FOXO4	-0.298879	YTHDF2_KD	2	methylated	Low
HIST1H2AE	-0.298831	YTHDF2_KD	0	unmethylated	Zero
NUP43	-0.298822	YTHDF2_KD	0	unmethylated	Zero
SNRNP48	-0.29882	YTHDF2_KD	0	unmethylated	Zero
BCAP29	-0.298528	YTHDF2_KD	2	methylated	Low
TRPM7	-0.298501	YTHDF2_KD	6	methylated	High
LIG4	-0.298168	YTHDF2_KD	8	methylated	High
TXNL1	-0.298151	YTHDF2_KD	0	unmethylated	Zero
DNM1L	-0.29802	YTHDF2_KD	1	methylated	Low
ACAT2	-0.29779	YTHDF2_KD	0	unmethylated	Zero
POLA1	-0.297636	YTHDF2_KD	0	unmethylated	Zero
SEC24A	-0.297533	YTHDF2_KD	2	methylated	Low
CHM	-0.297483	YTHDF2_KD	3	methylated	Medium
CHML	-0.297397	YTHDF2_KD	16	methylated	High
PIK3R3	-0.297307	YTHDF2_KD	1	methylated	Low
AP5M1	-0.297286	YTHDF2_KD	6	methylated	High
PGRMC1	-0.29717	YTHDF2_KD	1	methylated	Low
PAWR	-0.297132	YTHDF2_KD	0	unmethylated	Zero
TMEM69	-0.297024	YTHDF2_KD	2	methylated	Low
MT-CO3	-0.297014	YTHDF2_KD	0	unmethylated	Zero
DRAM2	-0.296487	YTHDF2_KD	2	methylated	Low
FYTTD1	-0.29648	YTHDF2_KD	2	methylated	Low
ATP5G3	-0.296398	YTHDF2_KD	0	unmethylated	Zero
COL4A3BP	-0.29623	YTHDF2_KD	0	unmethylated	Zero
PUS7L	-0.295758	YTHDF2_KD	11	methylated	High
CYB561A3	-0.295604	YTHDF2_KD	0	unmethylated	Zero
BDH1	-0.295246	YTHDF2_KD	0	unmethylated	Zero
RPS7	-0.295134	YTHDF2_KD	0	unmethylated	Zero
RPL39	-0.294816	YTHDF2_KD	0	unmethylated	Zero
EIF4E	-0.294813	YTHDF2_KD	0	unmethylated	Zero
ATP5C1	-0.294625	YTHDF2_KD	0	unmethylated	Zero
RBM7	-0.294479	YTHDF2_KD	0	unmethylated	Zero
MYCBP	-0.294473	YTHDF2_KD	0	unmethylated	Zero
UBE2A	-0.293902	YTHDF2_KD	0	unmethylated	Zero
STMN1	-0.293811	YTHDF2_KD	10	methylated	High
PKD2	-0.293516	YTHDF2_KD	0	unmethylated	Zero
ANKRD50	-0.293516	YTHDF2_KD	14	methylated	High
HMG20A	-0.293296	YTHDF2_KD	2	methylated	Low
MPC2	-0.293069	YTHDF2_KD	0	unmethylated	Zero
ZBTB6	-0.292757	YTHDF2_KD	8	methylated	High
GOPC	-0.292632	YTHDF2_KD	5	methylated	Medium
RFX7	-0.292632	YTHDF2_KD	3	methylated	Medium
CAAP1	-0.292568	YTHDF2_KD	6	methylated	High
TXNDC16	-0.292445	YTHDF2_KD	0	unmethylated	Zero
YIPF4	-0.292146	YTHDF2_KD	0	unmethylated	Zero
NUDT19	-0.29205	YTHDF2_KD	0	unmethylated	Zero
MFSD1	-0.291983	YTHDF2_KD	1	methylated	Low
ZNF367	-0.291967	YTHDF2_KD	6	methylated	High
KATNBL1	-0.291889	YTHDF2_KD	2	methylated	Low
INTS4	-0.291863	YTHDF2_KD	0	unmethylated	Zero
FCF1	-0.291734	YTHDF2_KD	2	methylated	Low
HBS1L	-0.291333	YTHDF2_KD	2	methylated	Low
UBE2B	-0.291002	YTHDF2_KD	0	unmethylated	Zero
RAB14	-0.290988	YTHDF2_KD	1	methylated	Low
RNASET2	-0.290864	YTHDF2_KD	0	unmethylated	Zero
KDELR2	-0.290823	YTHDF2_KD	5	methylated	Medium
MYL12B	-0.290609	YTHDF2_KD	4	methylated	Medium
TDG	-0.290565	YTHDF2_KD	0	unmethylated	Zero
ZMYM1	-0.290199	YTHDF2_KD	21	methylated	High
ABCB10	-0.290096	YTHDF2_KD	4	methylated	Medium
TSPYL4	-0.289956	YTHDF2_KD	5	methylated	Medium
ATP6AP2	-0.28992	YTHDF2_KD	0	unmethylated	Zero
PARN	-0.289777	YTHDF2_KD	0	unmethylated	Zero
NSF	-0.289642	YTHDF2_KD	1	methylated	Low
PSTPIP2	-0.289626	YTHDF2_KD	0	unmethylated	Zero
DBT	-0.289047	YTHDF2_KD	3	methylated	Medium
RPSA	-0.288803	YTHDF2_KD	0	unmethylated	Zero
PSMD5	-0.288748	YTHDF2_KD	14	methylated	High
FAM199X	-0.288687	YTHDF2_KD	1	methylated	Low
NCR3LG1	-0.288579	YTHDF2_KD	1	methylated	Low
IFRD1	-0.287743	YTHDF2_KD	0	unmethylated	Zero
RFC3	-0.28756	YTHDF2_KD	2	methylated	Low
VDAC3	-0.287406	YTHDF2_KD	3	methylated	Medium
BUB3	-0.287304	YTHDF2_KD	0	unmethylated	Zero
PMPCB	-0.28721	YTHDF2_KD	0	unmethylated	Zero
RRM1	-0.286856	YTHDF2_KD	2	methylated	Low
SKP1	-0.286571	YTHDF2_KD	0	unmethylated	Zero
FRRS1	-0.286315	YTHDF2_KD	0	unmethylated	Zero
C5orf51	-0.286239	YTHDF2_KD	8	methylated	High
FBXO3	-0.286033	YTHDF2_KD	1	methylated	Low
KIAA1324L	-0.285717	YTHDF2_KD	0	unmethylated	Zero
RBM18	-0.285338	YTHDF2_KD	4	methylated	Medium
POLE2	-0.285334	YTHDF2_KD	0	unmethylated	Zero
ASAH1	-0.285321	YTHDF2_KD	1	methylated	Low
TARBP1	-0.285041	YTHDF2_KD	0	unmethylated	Zero
DCLRE1A	-0.285036	YTHDF2_KD	10	methylated	High
NUSAP1	-0.284979	YTHDF2_KD	6	methylated	High
HACL1	-0.284853	YTHDF2_KD	0	unmethylated	Zero
SYNCRIP	-0.28462	YTHDF2_KD	1	methylated	Low
PPP1CC	-0.28453	YTHDF2_KD	5	methylated	Medium
LCLAT1	-0.284002	YTHDF2_KD	3	methylated	Medium
EI24	-0.283953	YTHDF2_KD	0	unmethylated	Zero
REEP3	-0.283936	YTHDF2_KD	1	methylated	Low
DRG1	-0.283834	YTHDF2_KD	1	methylated	Low
COX7C	-0.283738	YTHDF2_KD	0	unmethylated	Zero
CBLB	-0.283695	YTHDF2_KD	2	methylated	Low
TEFM	-0.283602	YTHDF2_KD	4	methylated	Medium
C17orf49	-0.283495	YTHDF2_KD	2	methylated	Low
SRP19	-0.283425	YTHDF2_KD	10	methylated	High
KIF5B	-0.283337	YTHDF2_KD	1	methylated	Low
CD46	-0.283152	YTHDF2_KD	0	unmethylated	Zero
PAK1IP1	-0.28298	YTHDF2_KD	2	methylated	Low
SRP72	-0.282841	YTHDF2_KD	2	methylated	Low
UBR3	-0.282586	YTHDF2_KD	0	unmethylated	Zero
CXADR	-0.282292	YTHDF2_KD	0	unmethylated	Zero
DEGS1	-0.282031	YTHDF2_KD	17	methylated	High
SEC63	-0.281999	YTHDF2_KD	0	unmethylated	Zero
NECAP1	-0.281964	YTHDF2_KD	0	unmethylated	Zero
ITGA6	-0.28195	YTHDF2_KD	4	methylated	Medium
TMOD3	-0.281841	YTHDF2_KD	1	methylated	Low
RDH11	-0.281762	YTHDF2_KD	18	methylated	High
MLLT11	-0.281644	YTHDF2_KD	0	unmethylated	Zero
TMEM167A	-0.281642	YTHDF2_KD	1	methylated	Low
CD58	-0.281515	YTHDF2_KD	1	methylated	Low
KNL1	-0.281342	YTHDF2_KD	0	unmethylated	Zero
MRPS9	-0.281295	YTHDF2_KD	0	unmethylated	Zero
PPP2R5E	-0.281073	YTHDF2_KD	6	methylated	High
CEP44	-0.280625	YTHDF2_KD	3	methylated	Medium
2022-03-05	-0.280578	YTHDF2_KD	0	unmethylated	Zero
RALGAPA1	-0.280543	YTHDF2_KD	0	unmethylated	Zero
PAPOLG	-0.280222	YTHDF2_KD	2	methylated	Low
UBE2D1	-0.280015	YTHDF2_KD	4	methylated	Medium
HAT1	-0.279965	YTHDF2_KD	3	methylated	Medium
NCBP2	-0.27978	YTHDF2_KD	6	methylated	High
SLC33A1	-0.27973	YTHDF2_KD	15	methylated	High
MED31	-0.279713	YTHDF2_KD	5	methylated	Medium
HIST1H2AG	-0.279622	YTHDF2_KD	12	methylated	High
MMADHC	-0.279551	YTHDF2_KD	0	unmethylated	Zero
UFSP2	-0.279492	YTHDF2_KD	0	unmethylated	Zero
SRSF11	-0.279443	YTHDF2_KD	9	methylated	High
BNIP3	-0.279442	YTHDF2_KD	0	unmethylated	Zero
HSDL2	-0.279168	YTHDF2_KD	4	methylated	Medium
SLC16A1	-0.279133	YTHDF2_KD	26	methylated	High
SUCLA2	-0.279063	YTHDF2_KD	1	methylated	Low
RPF1	-0.278569	YTHDF2_KD	1	methylated	Low
MAPK9	-0.278528	YTHDF2_KD	2	methylated	Low
FAM129A	-0.278513	YTHDF2_KD	0	unmethylated	Zero
TBL1XR1	-0.278261	YTHDF2_KD	2	methylated	Low
CLTC	-0.278071	YTHDF2_KD	4	methylated	Medium
TNKS	-0.277976	YTHDF2_KD	1	methylated	Low
ATP6V1E1	-0.277804	YTHDF2_KD	0	unmethylated	Zero
ZNF512	-0.277797	YTHDF2_KD	0	unmethylated	Zero
UBA5	-0.27778	YTHDF2_KD	2	methylated	Low
2022-09-02	-0.277601	YTHDF2_KD	0	unmethylated	Zero
CRY1	-0.277194	YTHDF2_KD	0	unmethylated	Zero
RBL2	-0.277123	YTHDF2_KD	1	methylated	Low
NUPL2	-0.2768	YTHDF2_KD	9	methylated	High
HIST1H2BD	-0.276705	YTHDF2_KD	5	methylated	Medium
CARNMT1	-0.276597	YTHDF2_KD	0	unmethylated	Zero
SKP2	-0.276518	YTHDF2_KD	1	methylated	Low
IPO4	-0.276374	YTHDF2_KD	5	methylated	Medium
PXK	-0.276349	YTHDF2_KD	0	unmethylated	Zero
SDC2	-0.276276	YTHDF2_KD	0	unmethylated	Zero
EIF1B	-0.276265	YTHDF2_KD	0	unmethylated	Zero
MTMR2	-0.276235	YTHDF2_KD	2	methylated	Low
DEPDC1B	-0.276224	YTHDF2_KD	2	methylated	Low
DENND4C	-0.276174	YTHDF2_KD	11	methylated	High
LMAN1	-0.276086	YTHDF2_KD	2	methylated	Low
ABHD17B	-0.275689	YTHDF2_KD	15	methylated	High
CNOT2	-0.275572	YTHDF2_KD	7	methylated	High
TXNDC9	-0.275558	YTHDF2_KD	0	unmethylated	Zero
FNBP1L	-0.27505	YTHDF2_KD	5	methylated	Medium
WAC	-0.274961	YTHDF2_KD	9	methylated	High
CISD2	-0.274922	YTHDF2_KD	0	unmethylated	Zero
SUCLG1	-0.274544	YTHDF2_KD	0	unmethylated	Zero
HMGB2	-0.274468	YTHDF2_KD	3	methylated	Medium
NDUFB5	-0.274037	YTHDF2_KD	0	unmethylated	Zero
NGLY1	-0.273718	YTHDF2_KD	4	methylated	Medium
ZW10	-0.273471	YTHDF2_KD	1	methylated	Low
GBE1	-0.273382	YTHDF2_KD	0	unmethylated	Zero
GEN1	-0.273035	YTHDF2_KD	10	methylated	High
RPAP3	-0.273007	YTHDF2_KD	1	methylated	Low
ATF2	-0.272907	YTHDF2_KD	2	methylated	Low
RBL1	-0.272894	YTHDF2_KD	2	methylated	Low
FECH	-0.27279	YTHDF2_KD	1	methylated	Low
ACAT1	-0.272686	YTHDF2_KD	0	unmethylated	Zero
CARMIL1	-0.272641	YTHDF2_KD	0	unmethylated	Zero
FMC1	-0.272505	YTHDF2_KD	0	unmethylated	Zero
KIF21A	-0.272463	YTHDF2_KD	0	unmethylated	Zero
DMXL2	-0.272148	YTHDF2_KD	3	methylated	Medium
TRAPPC13	-0.272084	YTHDF2_KD	0	unmethylated	Zero
BNIP2	-0.271913	YTHDF2_KD	3	methylated	Medium
HS6ST2	-0.271847	YTHDF2_KD	0	unmethylated	Zero
RAB1A	-0.271809	YTHDF2_KD	3	methylated	Medium
AKR1C3	-0.271548	YTHDF2_KD	0	unmethylated	Zero
RMDN1	-0.271283	YTHDF2_KD	0	unmethylated	Zero
RNF13	-0.271201	YTHDF2_KD	2	methylated	Low
EXOSC9	-0.271176	YTHDF2_KD	0	unmethylated	Zero
MPP5	-0.27112	YTHDF2_KD	5	methylated	Medium
FARSB	-0.271079	YTHDF2_KD	0	unmethylated	Zero
PSMC6	-0.271075	YTHDF2_KD	0	unmethylated	Zero
PGM2	-0.270453	YTHDF2_KD	0	unmethylated	Zero
UEVLD	-0.270324	YTHDF2_KD	1	methylated	Low
TMEM87B	-0.270269	YTHDF2_KD	0	unmethylated	Zero
GALNT7	-0.270244	YTHDF2_KD	11	methylated	High
ERMP1	-0.270175	YTHDF2_KD	2	methylated	Low
HSD17B11	-0.270011	YTHDF2_KD	1	methylated	Low
HUS1	-0.26978	YTHDF2_KD	0	unmethylated	Zero
PPIL4	-0.269637	YTHDF2_KD	1	methylated	Low
POT1	-0.269056	YTHDF2_KD	0	unmethylated	Zero
TMTC3	-0.268993	YTHDF2_KD	16	methylated	High
USP7	-0.2689	YTHDF2_KD	3	methylated	Medium
ADK	-0.268831	YTHDF2_KD	1	methylated	Low
FER	-0.268779	YTHDF2_KD	0	unmethylated	Zero
SUB1	-0.268725	YTHDF2_KD	0	unmethylated	Zero
ARMC1	-0.268671	YTHDF2_KD	1	methylated	Low
MTIF2	-0.268626	YTHDF2_KD	1	methylated	Low
RAVER2	-0.268511	YTHDF2_KD	8	methylated	High
FADS1	-0.268384	YTHDF2_KD	3	methylated	Medium
LPL	-0.267974	YTHDF2_KD	5	methylated	Medium
FNIP1	-0.267958	YTHDF2_KD	10	methylated	High
MIS18BP1	-0.267921	YTHDF2_KD	12	methylated	High
PSMD1	-0.267909	YTHDF2_KD	2	methylated	Low
WDR12	-0.267863	YTHDF2_KD	0	unmethylated	Zero
KPNA3	-0.267395	YTHDF2_KD	3	methylated	Medium
SPAG1	-0.267343	YTHDF2_KD	0	unmethylated	Zero
DYNC1LI1	-0.267191	YTHDF2_KD	0	unmethylated	Zero
HMGN3	-0.267161	YTHDF2_KD	2	methylated	Low
UCHL5	-0.266797	YTHDF2_KD	2	methylated	Low
EFCAB14	-0.266702	YTHDF2_KD	1	methylated	Low
ITM2B	-0.266508	YTHDF2_KD	0	unmethylated	Zero
MTRR	-0.26599	YTHDF2_KD	7	methylated	High
HADH	-0.265484	YTHDF2_KD	1	methylated	Low
CERS6	-0.265436	YTHDF2_KD	1	methylated	Low
DDX52	-0.265331	YTHDF2_KD	4	methylated	Medium
NOL11	-0.265144	YTHDF2_KD	1	methylated	Low
FH	-0.265136	YTHDF2_KD	0	unmethylated	Zero
TFB1M	-0.265098	YTHDF2_KD	1	methylated	Low
RPS3A	-0.26501	YTHDF2_KD	1	methylated	Low
OPA1	-0.264916	YTHDF2_KD	1	methylated	Low
ATP6V1G1	-0.264856	YTHDF2_KD	0	unmethylated	Zero
EDIL3	-0.264845	YTHDF2_KD	0	unmethylated	Zero
PMS2	-0.264748	YTHDF2_KD	1	methylated	Low
RNF139	-0.264601	YTHDF2_KD	17	methylated	High
PDXDC1	-0.264524	YTHDF2_KD	5	methylated	Medium
ZFYVE16	-0.264142	YTHDF2_KD	6	methylated	High
MAN1A2	-0.264053	YTHDF2_KD	17	methylated	High
SKA2	-0.263667	YTHDF2_KD	2	methylated	Low
SKA1	-0.263619	YTHDF2_KD	0	unmethylated	Zero
ZNF845	-0.263523	YTHDF2_KD	2	methylated	Low
SH3BGRL	-0.263439	YTHDF2_KD	0	unmethylated	Zero
HECTD2	-0.263406	YTHDF2_KD	0	unmethylated	Zero
PPP3R1	-0.263399	YTHDF2_KD	3	methylated	Medium
RBAK	-0.263056	YTHDF2_KD	8	methylated	High
PURA	-0.263005	YTHDF2_KD	12	methylated	High
TAPT1	-0.262958	YTHDF2_KD	7	methylated	High
RAB22A	-0.262704	YTHDF2_KD	4	methylated	Medium
CHD1L	-0.262654	YTHDF2_KD	0	unmethylated	Zero
UBA2	-0.262425	YTHDF2_KD	0	unmethylated	Zero
PDCD6	-0.262346	YTHDF2_KD	0	unmethylated	Zero
MBNL1	-0.262116	YTHDF2_KD	10	methylated	High
GNPAT	-0.262081	YTHDF2_KD	4	methylated	Medium
BRIX1	-0.261978	YTHDF2_KD	7	methylated	High
SMAD4	-0.261807	YTHDF2_KD	5	methylated	Medium
TAOK1	-0.261795	YTHDF2_KD	3	methylated	Medium
DENND6A	-0.261784	YTHDF2_KD	3	methylated	Medium
ABHD3	-0.26166	YTHDF2_KD	4	methylated	Medium
NF1	-0.261605	YTHDF2_KD	1	methylated	Low
NDUFS1	-0.261496	YTHDF2_KD	0	unmethylated	Zero
LUC7L2	-0.261227	YTHDF2_KD	3	methylated	Medium
CALM1	-0.261087	YTHDF2_KD	2	methylated	Low
STXBP3	-0.261025	YTHDF2_KD	0	unmethylated	Zero
DSCC1	-0.260843	YTHDF2_KD	0	unmethylated	Zero
WDR48	-0.260713	YTHDF2_KD	5	methylated	Medium
MATR3	-0.26062	YTHDF2_KD	2	methylated	Low
MMGT1	-0.260391	YTHDF2_KD	1	methylated	Low
SKIV2L2	-0.260202	YTHDF2_KD	1	methylated	Low
PPP4R2	-0.260127	YTHDF2_KD	3	methylated	Medium
CPS1	-0.260103	YTHDF2_KD	8	methylated	High
SLC30A5	-0.260025	YTHDF2_KD	5	methylated	Medium
C2orf49	-0.260021	YTHDF2_KD	7	methylated	High
PRNP	-0.259911	YTHDF2_KD	14	methylated	High
C4orf3	-0.259677	YTHDF2_KD	3	methylated	Medium
TM9SF3	-0.259547	YTHDF2_KD	6	methylated	High
UPF3B	-0.259355	YTHDF2_KD	0	unmethylated	Zero
KATNA1	-0.259214	YTHDF2_KD	0	unmethylated	Zero
PTPN11	-0.259194	YTHDF2_KD	1	methylated	Low
RAB12	-0.258896	YTHDF2_KD	1	methylated	Low
RECQL	-0.258849	YTHDF2_KD	0	unmethylated	Zero
ATL2	-0.258043	YTHDF2_KD	8	methylated	High
UBXN4	-0.257934	YTHDF2_KD	7	methylated	High
MIER1	-0.25791	YTHDF2_KD	8	methylated	High
STRBP	-0.257898	YTHDF2_KD	1	methylated	Low
CSDE1	-0.257639	YTHDF2_KD	0	unmethylated	Zero
C11orf58	-0.257607	YTHDF2_KD	1	methylated	Low
MSH3	-0.257475	YTHDF2_KD	1	methylated	Low
TAX1BP1	-0.257139	YTHDF2_KD	0	unmethylated	Zero
PDS5A	-0.256962	YTHDF2_KD	4	methylated	Medium
MTX3	-0.256862	YTHDF2_KD	1	methylated	Low
PTPN14	-0.256685	YTHDF2_KD	3	methylated	Medium
CAMSAP2	-0.256501	YTHDF2_KD	31	methylated	High
BICC1	-0.2564	YTHDF2_KD	0	unmethylated	Zero
CCZ1B	-0.255859	YTHDF2_KD	0	unmethylated	Zero
SDAD1	-0.255694	YTHDF2_KD	0	unmethylated	Zero
SQLE	-0.255488	YTHDF2_KD	10	methylated	High
NBAS	-0.255454	YTHDF2_KD	2	methylated	Low
RTN4	-0.255454	YTHDF2_KD	8	methylated	High
ASF1A	-0.255452	YTHDF2_KD	5	methylated	Medium
AGFG1	-0.255408	YTHDF2_KD	2	methylated	Low
GPSM2	-0.255402	YTHDF2_KD	10	methylated	High
STXBP4	-0.255172	YTHDF2_KD	0	unmethylated	Zero
PHF20L1	-0.25482	YTHDF2_KD	3	methylated	Medium
PZP	-0.254482	YTHDF2_KD	0	unmethylated	Zero
CHP1	-0.254063	YTHDF2_KD	0	unmethylated	Zero
NQO1	-0.253967	YTHDF2_KD	1	methylated	Low
SMC3	-0.253762	YTHDF2_KD	1	methylated	Low
DIS3L	-0.253706	YTHDF2_KD	10	methylated	High
NDUFA13	-0.253518	YTHDF2_KD	1	methylated	Low
FBXO22	-0.253417	YTHDF2_KD	3	methylated	Medium
VPS26A	-0.253247	YTHDF2_KD	1	methylated	Low
TCEAL8	-0.252974	YTHDF2_KD	4	methylated	Medium
MRPL19	-0.252895	YTHDF2_KD	3	methylated	Medium
PCM1	-0.252669	YTHDF2_KD	0	unmethylated	Zero
CHMP2B	-0.252478	YTHDF2_KD	0	unmethylated	Zero
GHITM	-0.252421	YTHDF2_KD	0	unmethylated	Zero
NDUFS4	-0.252403	YTHDF2_KD	0	unmethylated	Zero
KIAA0368	-0.252297	YTHDF2_KD	0	unmethylated	Zero
ME1	-0.252146	YTHDF2_KD	0	unmethylated	Zero
MAP1LC3B	-0.251726	YTHDF2_KD	0	unmethylated	Zero
MTBP	-0.251329	YTHDF2_KD	0	unmethylated	Zero
PIK3C2A	-0.251229	YTHDF2_KD	4	methylated	Medium
AFF4	-0.250788	YTHDF2_KD	12	methylated	High
ATP11C	-0.250767	YTHDF2_KD	0	unmethylated	Zero
CDKN1B	-0.250698	YTHDF2_KD	11	methylated	High
EIF2S3L	-0.250608	YTHDF2_KD	0	unmethylated	Zero
BRE	-0.250448	YTHDF2_KD	0	unmethylated	Zero
USP37	-0.250421	YTHDF2_KD	3	methylated	Medium
CMTM6	-0.250272	YTHDF2_KD	1	methylated	Low
ADH5	-0.250059	YTHDF2_KD	0	unmethylated	Zero
CHMP4C	-0.250028	YTHDF2_KD	0	unmethylated	Zero
XRN1	-0.250017	YTHDF2_KD	0	unmethylated	Zero
VRK2	-0.249805	YTHDF2_KD	1	methylated	Low
GDI2	-0.24962	YTHDF2_KD	5	methylated	Medium
SLBP	-0.249512	YTHDF2_KD	3	methylated	Medium
XIAP	-0.249421	YTHDF2_KD	2	methylated	Low
KIF11	-0.249002	YTHDF2_KD	2	methylated	Low
UCHL3	-0.248829	YTHDF2_KD	0	unmethylated	Zero
C12orf45	-0.248588	YTHDF2_KD	1	methylated	Low
MAK16	-0.248398	YTHDF2_KD	2	methylated	Low
PPA1	-0.248326	YTHDF2_KD	0	unmethylated	Zero
ERBIN	-0.248236	YTHDF2_KD	0	unmethylated	Zero
METTL7A	-0.248144	YTHDF2_KD	5	methylated	Medium
SCYL2	-0.248022	YTHDF2_KD	4	methylated	Medium
ACLY	-0.247874	YTHDF2_KD	4	methylated	Medium
YIPF6	-0.247745	YTHDF2_KD	5	methylated	Medium
CYCS	-0.247529	YTHDF2_KD	2	methylated	Low
NPM1	-0.246995	YTHDF2_KD	9	methylated	High
ZFP91	-0.246948	YTHDF2_KD	12	methylated	High
OSBPL9	-0.246612	YTHDF2_KD	3	methylated	Medium
ACBD5	-0.246248	YTHDF2_KD	2	methylated	Low
CLDN1	-0.245965	YTHDF2_KD	0	unmethylated	Zero
SNX4	-0.245934	YTHDF2_KD	0	unmethylated	Zero
AOX1	-0.245829	YTHDF2_KD	0	unmethylated	Zero
REXO2	-0.245777	YTHDF2_KD	0	unmethylated	Zero
MAGOHB	-0.245768	YTHDF2_KD	0	unmethylated	Zero
DECR1	-0.245664	YTHDF2_KD	1	methylated	Low
ALDH6A1	-0.245615	YTHDF2_KD	2	methylated	Low
CENPI	-0.245579	YTHDF2_KD	6	methylated	High
DIS3	-0.245013	YTHDF2_KD	4	methylated	Medium
BMPR1A	-0.244989	YTHDF2_KD	0	unmethylated	Zero
NDUFB4	-0.244913	YTHDF2_KD	0	unmethylated	Zero
SNRPD1	-0.244742	YTHDF2_KD	0	unmethylated	Zero
ITGAV	-0.244571	YTHDF2_KD	0	unmethylated	Zero
C5orf22	-0.2444	YTHDF2_KD	9	methylated	High
IPO11	-0.244223	YTHDF2_KD	0	unmethylated	Zero
CDC40	-0.244211	YTHDF2_KD	1	methylated	Low
CHORDC1	-0.244133	YTHDF2_KD	0	unmethylated	Zero
FAT4	-0.244112	YTHDF2_KD	0	unmethylated	Zero
PSPH	-0.24411	YTHDF2_KD	0	unmethylated	Zero
TMBIM4	-0.243905	YTHDF2_KD	2	methylated	Low
CMPK1	-0.243877	YTHDF2_KD	0	unmethylated	Zero
UTRN	-0.243865	YTHDF2_KD	0	unmethylated	Zero
RPL22L1	-0.243823	YTHDF2_KD	0	unmethylated	Zero
MGST1	-0.243589	YTHDF2_KD	1	methylated	Low
DHFR	-0.243452	YTHDF2_KD	0	unmethylated	Zero
CBX5	-0.243385	YTHDF2_KD	1	methylated	Low
NUP133	-0.243373	YTHDF2_KD	0	unmethylated	Zero
SRD5A1	-0.243159	YTHDF2_KD	0	unmethylated	Zero
NIT2	-0.243093	YTHDF2_KD	0	unmethylated	Zero
CCT8	-0.243058	YTHDF2_KD	0	unmethylated	Zero
FAM111B	-0.242381	YTHDF2_KD	19	methylated	High
MFAP3	-0.242343	YTHDF2_KD	19	methylated	High
STARD4	-0.242316	YTHDF2_KD	3	methylated	Medium
HSPA4L	-0.242307	YTHDF2_KD	5	methylated	Medium
TTC32	-0.242196	YTHDF2_KD	3	methylated	Medium
GCHFR	-0.242149	YTHDF2_KD	0	unmethylated	Zero
INIP	-0.241947	YTHDF2_KD	6	methylated	High
SCFD1	-0.241863	YTHDF2_KD	1	methylated	Low
TOPBP1	-0.241544	YTHDF2_KD	1	methylated	Low
NEK2	-0.241528	YTHDF2_KD	2	methylated	Low
MAP7D3	-0.241506	YTHDF2_KD	1	methylated	Low
NDUFA10	-0.241485	YTHDF2_KD	0	unmethylated	Zero
FAM160B1	-0.24135	YTHDF2_KD	3	methylated	Medium
NOC3L	-0.24134	YTHDF2_KD	3	methylated	Medium
ALG9	-0.241219	YTHDF2_KD	0	unmethylated	Zero
KLHL5	-0.240933	YTHDF2_KD	6	methylated	High
LMBR1	-0.240463	YTHDF2_KD	9	methylated	High
LDAH	-0.240403	YTHDF2_KD	0	unmethylated	Zero
PIN4	-0.240298	YTHDF2_KD	1	methylated	Low
KDELC2	-0.240177	YTHDF2_KD	1	methylated	Low
TAX1BP3	-0.239373	YTHDF2_KD	4	methylated	Medium
SAP30	-0.239364	YTHDF2_KD	0	unmethylated	Zero
MAP2K1	-0.239301	YTHDF2_KD	1	methylated	Low
ARL2	-0.239274	YTHDF2_KD	4	methylated	Medium
PPIL3	-0.239223	YTHDF2_KD	3	methylated	Medium
UPF3A	-0.239116	YTHDF2_KD	0	unmethylated	Zero
NUP54	-0.239071	YTHDF2_KD	0	unmethylated	Zero
HSPA9	-0.23894	YTHDF2_KD	1	methylated	Low
NNT	-0.2389	YTHDF2_KD	4	methylated	Medium
ZDHHC20	-0.238887	YTHDF2_KD	1	methylated	Low
STK38L	-0.238694	YTHDF2_KD	4	methylated	Medium
TPD52L1	-0.238517	YTHDF2_KD	2	methylated	Low
THAP5	-0.238476	YTHDF2_KD	2	methylated	Low
PSMD14	-0.238083	YTHDF2_KD	0	unmethylated	Zero
EPRS	-0.237923	YTHDF2_KD	4	methylated	Medium
ACTL6A	-0.237904	YTHDF2_KD	0	unmethylated	Zero
MTDH	-0.236676	YTHDF2_KD	8	methylated	High
TMPO	-0.236481	YTHDF2_KD	2	methylated	Low
MRPL22	-0.236339	YTHDF2_KD	0	unmethylated	Zero
PIR	-0.236338	YTHDF2_KD	0	unmethylated	Zero
SH3GLB1	-0.236326	YTHDF2_KD	3	methylated	Medium
ABI2	-0.236309	YTHDF2_KD	1	methylated	Low
HNRNPA1L2	-0.236291	YTHDF2_KD	0	unmethylated	Zero
DDIT4	-0.236162	YTHDF2_KD	16	methylated	High
SLC27A2	-0.236141	YTHDF2_KD	12	methylated	High
DENR	-0.236038	YTHDF2_KD	0	unmethylated	Zero
HNRNPLL	-0.235844	YTHDF2_KD	2	methylated	Low
ANKRD13C	-0.235592	YTHDF2_KD	3	methylated	Medium
PRKD3	-0.235558	YTHDF2_KD	15	methylated	High
NR2F1	-0.235439	YTHDF2_KD	11	methylated	High
SMARCAD1	-0.235202	YTHDF2_KD	3	methylated	Medium
PSENEN	-0.235045	YTHDF2_KD	0	unmethylated	Zero
IARS	-0.234788	YTHDF2_KD	0	unmethylated	Zero
ATP6V1H	-0.234406	YTHDF2_KD	0	unmethylated	Zero
BCKDHB	-0.233624	YTHDF2_KD	0	unmethylated	Zero
SLF1	-0.233602	YTHDF2_KD	0	unmethylated	Zero
DDX21	-0.2336	YTHDF2_KD	18	methylated	High
CACNA2D1	-0.233565	YTHDF2_KD	0	unmethylated	Zero
MUT	-0.233291	YTHDF2_KD	1	methylated	Low
PRPF4B	-0.233269	YTHDF2_KD	8	methylated	High
ATAD2	-0.232958	YTHDF2_KD	1	methylated	Low
HELZ	-0.232929	YTHDF2_KD	5	methylated	Medium
RAPGEF6	-0.232569	YTHDF2_KD	6	methylated	High
VPS29	-0.232388	YTHDF2_KD	1	methylated	Low
NDUFC2	-0.231982	YTHDF2_KD	0	unmethylated	Zero
MT-CYB	-0.231888	YTHDF2_KD	0	unmethylated	Zero
PUM2	-0.23155	YTHDF2_KD	3	methylated	Medium
SC5D	-0.231499	YTHDF2_KD	5	methylated	Medium
PTAR1	-0.231459	YTHDF2_KD	4	methylated	Medium
PRELID3B	-0.231332	YTHDF2_KD	0	unmethylated	Zero
GFM2	-0.231249	YTHDF2_KD	2	methylated	Low
RBMS1	-0.231172	YTHDF2_KD	0	unmethylated	Zero
NUB1	-0.230969	YTHDF2_KD	3	methylated	Medium
TRMT1L	-0.230724	YTHDF2_KD	0	unmethylated	Zero
ANAPC16	-0.230389	YTHDF2_KD	1	methylated	Low
USP22	-0.230364	YTHDF2_KD	8	methylated	High
PARPBP	-0.229981	YTHDF2_KD	3	methylated	Medium
ARGLU1	-0.229866	YTHDF2_KD	15	methylated	High
ACP1	-0.229791	YTHDF2_KD	0	unmethylated	Zero
AHCYL2	-0.229727	YTHDF2_KD	0	unmethylated	Zero
EIF4G2	-0.229212	YTHDF2_KD	1	methylated	Low
GTF2A2	-0.228937	YTHDF2_KD	0	unmethylated	Zero
HAUS3	-0.228825	YTHDF2_KD	5	methylated	Medium
TDRD3	-0.228315	YTHDF2_KD	2	methylated	Low
LETMD1	-0.227991	YTHDF2_KD	3	methylated	Medium
C21orf91	-0.227921	YTHDF2_KD	2	methylated	Low
ERO1A	-0.227874	YTHDF2_KD	0	unmethylated	Zero
COPB1	-0.227863	YTHDF2_KD	1	methylated	Low
MOSPD2	-0.227754	YTHDF2_KD	0	unmethylated	Zero
PRG4	-0.227368	YTHDF2_KD	0	unmethylated	Zero
KRT8	-0.227337	YTHDF2_KD	1	methylated	Low
PSMC2	-0.22731	YTHDF2_KD	0	unmethylated	Zero
HIST1H2BN	-0.227207	YTHDF2_KD	0	unmethylated	Zero
DDX3X	-0.227196	YTHDF2_KD	6	methylated	High
SLC38A2	-0.22717	YTHDF2_KD	6	methylated	High
MRPL3	-0.227157	YTHDF2_KD	0	unmethylated	Zero
HIST1H2AB	-0.227103	YTHDF2_KD	0	unmethylated	Zero
PPWD1	-0.226738	YTHDF2_KD	3	methylated	Medium
ALG8	-0.226693	YTHDF2_KD	0	unmethylated	Zero
MBD2	-0.226618	YTHDF2_KD	0	unmethylated	Zero
RNF2	-0.226578	YTHDF2_KD	3	methylated	Medium
TOMM70	-0.226542	YTHDF2_KD	0	unmethylated	Zero
EPDR1	-0.226482	YTHDF2_KD	7	methylated	High
RPL22	-0.226331	YTHDF2_KD	0	unmethylated	Zero
TOB1	-0.22625	YTHDF2_KD	13	methylated	High
FCHO2	-0.226238	YTHDF2_KD	0	unmethylated	Zero
ETAA1	-0.226145	YTHDF2_KD	11	methylated	High
DNAJC21	-0.226091	YTHDF2_KD	9	methylated	High
CUL4B	-0.225996	YTHDF2_KD	3	methylated	Medium
COL25A1	-0.225994	YTHDF2_KD	0	unmethylated	Zero
CARS2	-0.225962	YTHDF2_KD	0	unmethylated	Zero
SLC35A3	-0.225942	YTHDF2_KD	1	methylated	Low
TCP1	-0.225922	YTHDF2_KD	1	methylated	Low
XRN2	-0.225838	YTHDF2_KD	0	unmethylated	Zero
CKS1B	-0.225823	YTHDF2_KD	0	unmethylated	Zero
2022-03-07	-0.225751	YTHDF2_KD	9	methylated	High
MCM3	-0.225679	YTHDF2_KD	10	methylated	High
SPRTN	-0.225582	YTHDF2_KD	8	methylated	High
SLC5A3	-0.225574	YTHDF2_KD	16	methylated	High
CAT	-0.22553	YTHDF2_KD	0	unmethylated	Zero
CREG1	-0.225477	YTHDF2_KD	8	methylated	High
SYNM	-0.225362	YTHDF2_KD	8	methylated	High
VAMP3	-0.225292	YTHDF2_KD	0	unmethylated	Zero
FAM96A	-0.225268	YTHDF2_KD	2	methylated	Low
RBBP7	-0.225082	YTHDF2_KD	0	unmethylated	Zero
OSTF1	-0.225054	YTHDF2_KD	0	unmethylated	Zero
POLR2B	-0.224967	YTHDF2_KD	2	methylated	Low
BUB1B	-0.224819	YTHDF2_KD	0	unmethylated	Zero
DTWD1	-0.224797	YTHDF2_KD	0	unmethylated	Zero
CKS2	-0.224752	YTHDF2_KD	0	unmethylated	Zero
EFEMP1	-0.224715	YTHDF2_KD	6	methylated	High
PIKFYVE	-0.224631	YTHDF2_KD	9	methylated	High
SNRPN	-0.224472	YTHDF2_KD	0	unmethylated	Zero
ORC4	-0.224327	YTHDF2_KD	3	methylated	Medium
WDR11	-0.224196	YTHDF2_KD	4	methylated	Medium
GSK3B	-0.224155	YTHDF2_KD	7	methylated	High
UNC50	-0.224056	YTHDF2_KD	1	methylated	Low
DIAPH2	-0.223922	YTHDF2_KD	1	methylated	Low
CTBS	-0.223858	YTHDF2_KD	0	unmethylated	Zero
PPP1R2	-0.223737	YTHDF2_KD	0	unmethylated	Zero
RPL15	-0.223614	YTHDF2_KD	0	unmethylated	Zero
SRSF2	-0.223358	YTHDF2_KD	1	methylated	Low
AZIN1	-0.223357	YTHDF2_KD	1	methylated	Low
NFXL1	-0.223257	YTHDF2_KD	0	unmethylated	Zero
BNIP3L	-0.223237	YTHDF2_KD	0	unmethylated	Zero
CORO7	-0.22317	YTHDF2_KD	0	unmethylated	Zero
MRPL30	-0.223146	YTHDF2_KD	0	unmethylated	Zero
PERP	-0.22308	YTHDF2_KD	2	methylated	Low
LATS1	-0.223033	YTHDF2_KD	15	methylated	High
SELENOF	-0.222963	YTHDF2_KD	0	unmethylated	Zero
COL12A1	-0.222821	YTHDF2_KD	0	unmethylated	Zero
IPO7	-0.222702	YTHDF2_KD	4	methylated	Medium
NUP205	-0.222688	YTHDF2_KD	1	methylated	Low
CDC26	-0.22265	YTHDF2_KD	0	unmethylated	Zero
TANK	-0.222628	YTHDF2_KD	13	methylated	High
CAPN7	-0.222569	YTHDF2_KD	6	methylated	High
FASTKD3	-0.221466	YTHDF2_KD	11	methylated	High
SRSF3	-0.221386	YTHDF2_KD	0	unmethylated	Zero
TMED2	-0.221302	YTHDF2_KD	2	methylated	Low
ICE2	-0.221119	YTHDF2_KD	0	unmethylated	Zero
CSNK2A1	-0.221117	YTHDF2_KD	2	methylated	Low
QSER1	-0.220847	YTHDF2_KD	28	methylated	High
ELL2	-0.220784	YTHDF2_KD	4	methylated	Medium
SPTLC1	-0.220625	YTHDF2_KD	4	methylated	Medium
IQGAP1	-0.220534	YTHDF2_KD	8	methylated	High
IPP	-0.220408	YTHDF2_KD	1	methylated	Low
MRPL47	-0.220147	YTHDF2_KD	0	unmethylated	Zero
FBXO30	-0.220046	YTHDF2_KD	9	methylated	High
HEATR5B	-0.219921	YTHDF2_KD	0	unmethylated	Zero
THOC7	-0.219861	YTHDF2_KD	0	unmethylated	Zero
SYAP1	-0.219851	YTHDF2_KD	2	methylated	Low
CDC5L	-0.219812	YTHDF2_KD	6	methylated	High
DLG1	-0.21979	YTHDF2_KD	0	unmethylated	Zero
TMEM209	-0.219694	YTHDF2_KD	1	methylated	Low
HIST1H2BO	-0.219657	YTHDF2_KD	1	methylated	Low
RBM12B	-0.219643	YTHDF2_KD	24	methylated	High
TNKS2	-0.219252	YTHDF2_KD	1	methylated	Low
SNX13	-0.219201	YTHDF2_KD	4	methylated	Medium
CDC42	-0.21914	YTHDF2_KD	0	unmethylated	Zero
LGALS8	-0.219121	YTHDF2_KD	0	unmethylated	Zero
EBF1	-0.219111	YTHDF2_KD	0	unmethylated	Zero
HNRNPR	-0.218913	YTHDF2_KD	2	methylated	Low
CYBRD1	-0.218848	YTHDF2_KD	4	methylated	Medium
SEC23IP	-0.218593	YTHDF2_KD	9	methylated	High
TRAPPC11	-0.21847	YTHDF2_KD	0	unmethylated	Zero
MRPL50	-0.218401	YTHDF2_KD	7	methylated	High
CASP3	-0.218239	YTHDF2_KD	0	unmethylated	Zero
HIST1H2BB	-0.218051	YTHDF2_KD	0	unmethylated	Zero
ZNF451	-0.217918	YTHDF2_KD	19	methylated	High
FAM134B	-0.217897	YTHDF2_KD	3	methylated	Medium
UBE2K	-0.217887	YTHDF2_KD	2	methylated	Low
CCNA2	-0.217869	YTHDF2_KD	3	methylated	Medium
NMD3	-0.217803	YTHDF2_KD	2	methylated	Low
DDX18	-0.217754	YTHDF2_KD	4	methylated	Medium
TMEM14C	-0.217647	YTHDF2_KD	1	methylated	Low
DLGAP5	-0.217599	YTHDF2_KD	0	unmethylated	Zero
ATF7IP	-0.217591	YTHDF2_KD	6	methylated	High
SPAST	-0.217572	YTHDF2_KD	9	methylated	High
ZNF292	-0.21753	YTHDF2_KD	32	methylated	High
SLC25A12	-0.217344	YTHDF2_KD	0	unmethylated	Zero
TMEM192	-0.217323	YTHDF2_KD	2	methylated	Low
TMEM161B	-0.217126	YTHDF2_KD	0	unmethylated	Zero
SLC1A4	-0.217091	YTHDF2_KD	3	methylated	Medium
GLT8D2	-0.216997	YTHDF2_KD	3	methylated	Medium
SNRPE	-0.216889	YTHDF2_KD	0	unmethylated	Zero
IFI30	-0.216597	YTHDF2_KD	0	unmethylated	Zero
MAN2A2	-0.216558	YTHDF2_KD	4	methylated	Medium
NEK4	-0.216523	YTHDF2_KD	3	methylated	Medium
MIOS	-0.216488	YTHDF2_KD	12	methylated	High
FOPNL	-0.216367	YTHDF2_KD	0	unmethylated	Zero
IARS2	-0.216327	YTHDF2_KD	0	unmethylated	Zero
UBE2E1	-0.216325	YTHDF2_KD	3	methylated	Medium
SESN3	-0.216238	YTHDF2_KD	0	unmethylated	Zero
STAU2	-0.216201	YTHDF2_KD	0	unmethylated	Zero
PIAS1	-0.216132	YTHDF2_KD	5	methylated	Medium
BBS4	-0.216082	YTHDF2_KD	0	unmethylated	Zero
CCT6A	-0.216049	YTHDF2_KD	2	methylated	Low
DCAF6	-0.21596	YTHDF2_KD	0	unmethylated	Zero
KRAS	-0.215868	YTHDF2_KD	0	unmethylated	Zero
CRIPT	-0.215613	YTHDF2_KD	0	unmethylated	Zero
CANX	-0.21552	YTHDF2_KD	9	methylated	High
EPB41L2	-0.215442	YTHDF2_KD	2	methylated	Low
VPS45	-0.215277	YTHDF2_KD	1	methylated	Low
GNAI1	-0.215063	YTHDF2_KD	2	methylated	Low
RBBP8	-0.214834	YTHDF2_KD	11	methylated	High
EZH2	-0.214683	YTHDF2_KD	2	methylated	Low
KLHL9	-0.214312	YTHDF2_KD	13	methylated	High
SS18	-0.214228	YTHDF2_KD	9	methylated	High
SMARCC1	-0.214019	YTHDF2_KD	2	methylated	Low
TSPAN13	-0.213857	YTHDF2_KD	0	unmethylated	Zero
ISCA2	-0.213829	YTHDF2_KD	0	unmethylated	Zero
RAB3GAP2	-0.213802	YTHDF2_KD	1	methylated	Low
HEATR1	-0.213792	YTHDF2_KD	3	methylated	Medium
FZD1	-0.213763	YTHDF2_KD	0	unmethylated	Zero
ATG12	-0.21371	YTHDF2_KD	3	methylated	Medium
HIST1H2BF	-0.213685	YTHDF2_KD	0	unmethylated	Zero
PPAT	-0.213685	YTHDF2_KD	1	methylated	Low
USP14	-0.213573	YTHDF2_KD	1	methylated	Low
DNA2	-0.213522	YTHDF2_KD	0	unmethylated	Zero
CAP2	-0.213414	YTHDF2_KD	0	unmethylated	Zero
PCMT1	-0.213043	YTHDF2_KD	0	unmethylated	Zero
EIF3J	-0.21288	YTHDF2_KD	3	methylated	Medium
LSM3	-0.212872	YTHDF2_KD	0	unmethylated	Zero
BRWD1	-0.212226	YTHDF2_KD	14	methylated	High
PPFIBP1	-0.212104	YTHDF2_KD	0	unmethylated	Zero
AMZ2	-0.212051	YTHDF2_KD	0	unmethylated	Zero
STRAP	-0.212051	YTHDF2_KD	0	unmethylated	Zero
ZNF791	-0.211895	YTHDF2_KD	9	methylated	High
TMEM131	-0.211875	YTHDF2_KD	1	methylated	Low
EPS15	-0.211868	YTHDF2_KD	5	methylated	Medium
RNF114	-0.211829	YTHDF2_KD	2	methylated	Low
GLOD4	-0.211804	YTHDF2_KD	4	methylated	Medium
TNPO1	-0.211696	YTHDF2_KD	0	unmethylated	Zero
MDH1	-0.211679	YTHDF2_KD	0	unmethylated	Zero
RPS27L	-0.211519	YTHDF2_KD	0	unmethylated	Zero
TARDBP	-0.211416	YTHDF2_KD	1	methylated	Low
AP4E1	-0.211346	YTHDF2_KD	4	methylated	Medium
ACSL3	-0.211167	YTHDF2_KD	9	methylated	High
COG3	-0.21092	YTHDF2_KD	0	unmethylated	Zero
CD47	-0.21086	YTHDF2_KD	2	methylated	Low
MAT2B	-0.210819	YTHDF2_KD	0	unmethylated	Zero
PPP1R3C	-0.210741	YTHDF2_KD	0	unmethylated	Zero
TERF1	-0.210619	YTHDF2_KD	0	unmethylated	Zero
2022-03-06	-0.21055	YTHDF2_KD	7	methylated	High
GLUD2	-0.210141	YTHDF2_KD	0	unmethylated	Zero
MYL12A	-0.210048	YTHDF2_KD	5	methylated	Medium
TPM1	-0.209963	YTHDF2_KD	1	methylated	Low
TAF1D	-0.209925	YTHDF2_KD	6	methylated	High
SIAE	-0.209916	YTHDF2_KD	0	unmethylated	Zero
SF3B1	-0.209713	YTHDF2_KD	3	methylated	Medium
SH3GL2	-0.209688	YTHDF2_KD	0	unmethylated	Zero
ERCC4	-0.20956	YTHDF2_KD	6	methylated	High
UBE2G1	-0.20951	YTHDF2_KD	7	methylated	High
RAP1B	-0.209446	YTHDF2_KD	0	unmethylated	Zero
UBR5	-0.209397	YTHDF2_KD	1	methylated	Low
ANKMY2	-0.209253	YTHDF2_KD	2	methylated	Low
PBRM1	-0.20912	YTHDF2_KD	6	methylated	High
SMPDL3A	-0.209074	YTHDF2_KD	0	unmethylated	Zero
USP28	-0.20901	YTHDF2_KD	0	unmethylated	Zero
LGALS3	-0.208988	YTHDF2_KD	0	unmethylated	Zero
MEST	-0.208982	YTHDF2_KD	0	unmethylated	Zero
A2M	-0.208835	YTHDF2_KD	0	unmethylated	Zero
TMEM87A	-0.208727	YTHDF2_KD	5	methylated	Medium
RIF1	-0.208625	YTHDF2_KD	28	methylated	High
LPCAT3	-0.208427	YTHDF2_KD	0	unmethylated	Zero
KIAA0907	-0.208021	YTHDF2_KD	9	methylated	High
UBE2V1	-0.207908	YTHDF2_KD	1	methylated	Low
COPS3	-0.207789	YTHDF2_KD	0	unmethylated	Zero
KLHL12	-0.207785	YTHDF2_KD	0	unmethylated	Zero
COL4A3	-0.207694	YTHDF2_KD	0	unmethylated	Zero
LEMD3	-0.207531	YTHDF2_KD	17	methylated	High
COPG2	-0.207059	YTHDF2_KD	0	unmethylated	Zero
ANXA5	-0.206597	YTHDF2_KD	0	unmethylated	Zero
MICU2	-0.206591	YTHDF2_KD	0	unmethylated	Zero
USP33	-0.206546	YTHDF2_KD	1	methylated	Low
TM2D3	-0.206509	YTHDF2_KD	0	unmethylated	Zero
CSNK1A1	-0.206141	YTHDF2_KD	10	methylated	High
KIF18A	-0.206055	YTHDF2_KD	4	methylated	Medium
PDCD6IP	-0.206031	YTHDF2_KD	2	methylated	Low
FXR1	-0.206013	YTHDF2_KD	0	unmethylated	Zero
DHX29	-0.205964	YTHDF2_KD	6	methylated	High
TPP2	-0.205892	YTHDF2_KD	1	methylated	Low
PEX1	-0.205783	YTHDF2_KD	4	methylated	Medium
PAPOLA	-0.205708	YTHDF2_KD	10	methylated	High
MORF4L2	-0.20565	YTHDF2_KD	5	methylated	Medium
RIC1	-0.205449	YTHDF2_KD	0	unmethylated	Zero
NDUFB6	-0.205287	YTHDF2_KD	0	unmethylated	Zero
PDLIM5	-0.2052	YTHDF2_KD	1	methylated	Low
GGH	-0.205094	YTHDF2_KD	0	unmethylated	Zero
FNTA	-0.205008	YTHDF2_KD	3	methylated	Medium
RIOK3	-0.204952	YTHDF2_KD	0	unmethylated	Zero
WDR83OS	-0.20495	YTHDF2_KD	2	methylated	Low
CNTLN	-0.20476	YTHDF2_KD	0	unmethylated	Zero
AGGF1	-0.204706	YTHDF2_KD	4	methylated	Medium
MAN1A1	-0.204533	YTHDF2_KD	0	unmethylated	Zero
USP25	-0.204293	YTHDF2_KD	10	methylated	High
TTC19	-0.204257	YTHDF2_KD	0	unmethylated	Zero
FERMT1	-0.204252	YTHDF2_KD	2	methylated	Low
CCL2	-0.204229	YTHDF2_KD	0	unmethylated	Zero
COL4A4	-0.203984	YTHDF2_KD	0	unmethylated	Zero
ATAD5	-0.203829	YTHDF2_KD	7	methylated	High
MLF1	-0.203817	YTHDF2_KD	0	unmethylated	Zero
MRPS35	-0.203602	YTHDF2_KD	1	methylated	Low
ZFAND5	-0.203498	YTHDF2_KD	6	methylated	High
TPGS2	-0.203174	YTHDF2_KD	1	methylated	Low
CD74	-0.20288	YTHDF2_KD	0	unmethylated	Zero
PKN2	-0.20276	YTHDF2_KD	2	methylated	Low
UNG	-0.202327	YTHDF2_KD	0	unmethylated	Zero
CLCC1	-0.202316	YTHDF2_KD	4	methylated	Medium
UQCRC2	-0.20226	YTHDF2_KD	0	unmethylated	Zero
ORC5	-0.202232	YTHDF2_KD	4	methylated	Medium
CCDC91	-0.202121	YTHDF2_KD	0	unmethylated	Zero
DPP8	-0.202103	YTHDF2_KD	5	methylated	Medium
TMEM168	-0.202065	YTHDF2_KD	0	unmethylated	Zero
RAD21	-0.202036	YTHDF2_KD	8	methylated	High
CTR9	-0.201864	YTHDF2_KD	6	methylated	High
PPIL1	-0.201824	YTHDF2_KD	1	methylated	Low
FAM173B	-0.201685	YTHDF2_KD	1	methylated	Low
PTP4A2	-0.201388	YTHDF2_KD	4	methylated	Medium
TRA2B	-0.201325	YTHDF2_KD	0	unmethylated	Zero
TFDP2	-0.201271	YTHDF2_KD	0	unmethylated	Zero
ACBD3	-0.201161	YTHDF2_KD	9	methylated	High
TMEM256	-0.201131	YTHDF2_KD	0	unmethylated	Zero
RPS4X	-0.201099	YTHDF2_KD	0	unmethylated	Zero
MRPS10	-0.200953	YTHDF2_KD	1	methylated	Low
SEL1L	-0.200654	YTHDF2_KD	22	methylated	High
PRMT3	-0.200467	YTHDF2_KD	0	unmethylated	Zero
NDRG3	-0.200362	YTHDF2_KD	1	methylated	Low
PHGDH	-0.200294	YTHDF2_KD	0	unmethylated	Zero
ZCCHC11	-0.200285	YTHDF2_KD	14	methylated	High
HS2ST1	-0.200275	YTHDF2_KD	7	methylated	High
ZNF33A	-0.200107	YTHDF2_KD	2	methylated	Low
ATG3	-0.199985	YTHDF2_KD	0	unmethylated	Zero
FANCL	-0.199953	YTHDF2_KD	6	methylated	High
KIF20B	-0.199907	YTHDF2_KD	9	methylated	High
TRAPPC8	-0.199877	YTHDF2_KD	3	methylated	Medium
VAV3	-0.199855	YTHDF2_KD	0	unmethylated	Zero
ETV1	-0.199579	YTHDF2_KD	0	unmethylated	Zero
IREB2	-0.199507	YTHDF2_KD	10	methylated	High
CNOT1	-0.199355	YTHDF2_KD	4	methylated	Medium
LPCAT2	-0.199284	YTHDF2_KD	0	unmethylated	Zero
MIER3	-0.199144	YTHDF2_KD	5	methylated	Medium
NRAS	-0.199114	YTHDF2_KD	0	unmethylated	Zero
GABPA	-0.19889	YTHDF2_KD	0	unmethylated	Zero
ATM	-0.198833	YTHDF2_KD	4	methylated	Medium
TOP2A	-0.198788	YTHDF2_KD	8	methylated	High
GNAQ	-0.198536	YTHDF2_KD	0	unmethylated	Zero
AHCYL1	-0.198294	YTHDF2_KD	3	methylated	Medium
CIT	-0.198269	YTHDF2_KD	3	methylated	Medium
RAB10	-0.197679	YTHDF2_KD	0	unmethylated	Zero
RAD51C	-0.197387	YTHDF2_KD	0	unmethylated	Zero
FBXO32	-0.197357	YTHDF2_KD	0	unmethylated	Zero
CKAP2	-0.197137	YTHDF2_KD	18	methylated	High
PANK3	-0.196887	YTHDF2_KD	9	methylated	High
MRPL13	-0.196633	YTHDF2_KD	1	methylated	Low
SGTB	-0.196565	YTHDF2_KD	0	unmethylated	Zero
HIST1H3E	-0.196489	YTHDF2_KD	0	unmethylated	Zero
FANCM	-0.196369	YTHDF2_KD	7	methylated	High
ALDH18A1	-0.196076	YTHDF2_KD	5	methylated	Medium
SNTB2	-0.195713	YTHDF2_KD	3	methylated	Medium
MTCH2	-0.19544	YTHDF2_KD	0	unmethylated	Zero
AMD1	-0.195348	YTHDF2_KD	6	methylated	High
SMC2	-0.195218	YTHDF2_KD	2	methylated	Low
PDK4	-0.195196	YTHDF2_KD	12	methylated	High
UBE2E3	-0.195195	YTHDF2_KD	0	unmethylated	Zero
UBE2J1	-0.195184	YTHDF2_KD	1	methylated	Low
FARP1	-0.195117	YTHDF2_KD	0	unmethylated	Zero
NUP107	-0.195077	YTHDF2_KD	0	unmethylated	Zero
PHF14	-0.194906	YTHDF2_KD	1	methylated	Low
SLC30A6	-0.194739	YTHDF2_KD	14	methylated	High
PSMA3	-0.194716	YTHDF2_KD	0	unmethylated	Zero
ORC2	-0.194657	YTHDF2_KD	4	methylated	Medium
HADHB	-0.194544	YTHDF2_KD	0	unmethylated	Zero
MSI2	-0.1943	YTHDF2_KD	1	methylated	Low
ACSL1	-0.194299	YTHDF2_KD	2	methylated	Low
ANKRD13A	-0.194285	YTHDF2_KD	0	unmethylated	Zero
HEXB	-0.194262	YTHDF2_KD	0	unmethylated	Zero
CBR4	-0.194067	YTHDF2_KD	0	unmethylated	Zero
APOO	-0.193891	YTHDF2_KD	0	unmethylated	Zero
HEXA	-0.19384	YTHDF2_KD	0	unmethylated	Zero
BLM	-0.193747	YTHDF2_KD	15	methylated	High
EIF2S3	-0.193601	YTHDF2_KD	3	methylated	Medium
AKAP11	-0.19357	YTHDF2_KD	8	methylated	High
CPOX	-0.193564	YTHDF2_KD	0	unmethylated	Zero
DCAF12	-0.1935	YTHDF2_KD	0	unmethylated	Zero
RDH10	-0.193436	YTHDF2_KD	0	unmethylated	Zero
WASHC5	-0.193302	YTHDF2_KD	0	unmethylated	Zero
NUDT4	-0.193264	YTHDF2_KD	0	unmethylated	Zero
PRRC1	-0.193146	YTHDF2_KD	4	methylated	Medium
2022-09-07	-0.193137	YTHDF2_KD	1	methylated	Low
CREM	-0.193113	YTHDF2_KD	17	methylated	High
RTCA	-0.192987	YTHDF2_KD	0	unmethylated	Zero
EFCAB7	-0.192985	YTHDF2_KD	0	unmethylated	Zero
NCOA3	-0.192879	YTHDF2_KD	4	methylated	Medium
IFT81	-0.192508	YTHDF2_KD	0	unmethylated	Zero
BBS7	-0.192458	YTHDF2_KD	0	unmethylated	Zero
CREB1	-0.192388	YTHDF2_KD	6	methylated	High
GALNT3	-0.19233	YTHDF2_KD	0	unmethylated	Zero
DENND3	-0.19231	YTHDF2_KD	4	methylated	Medium
GGPS1	-0.192257	YTHDF2_KD	4	methylated	Medium
BEX3	-0.191947	YTHDF2_KD	0	unmethylated	Zero
EXOC4	-0.191897	YTHDF2_KD	2	methylated	Low
DDX6	-0.19179	YTHDF2_KD	8	methylated	High
CPSF2	-0.191763	YTHDF2_KD	7	methylated	High
RARS2	-0.191755	YTHDF2_KD	0	unmethylated	Zero
MAMDC2	-0.191525	YTHDF2_KD	1	methylated	Low
ALDH3A2	-0.191508	YTHDF2_KD	7	methylated	High
FKBP14	-0.191405	YTHDF2_KD	0	unmethylated	Zero
UTP4	-0.191387	YTHDF2_KD	0	unmethylated	Zero
TTC21B	-0.19126	YTHDF2_KD	0	unmethylated	Zero
DNAJB4	-0.191175	YTHDF2_KD	15	methylated	High
LYSMD3	-0.191126	YTHDF2_KD	6	methylated	High
FBXO33	-0.191044	YTHDF2_KD	7	methylated	High
RARS	-0.191024	YTHDF2_KD	0	unmethylated	Zero
LAMTOR5	-0.190724	YTHDF2_KD	0	unmethylated	Zero
MT-ND4	-0.190702	YTHDF2_KD	0	unmethylated	Zero
RPS6KA3	-0.190603	YTHDF2_KD	4	methylated	Medium
KHDRBS1	-0.190601	YTHDF2_KD	1	methylated	Low
RACGAP1	-0.190595	YTHDF2_KD	0	unmethylated	Zero
OXR1	-0.190159	YTHDF2_KD	4	methylated	Medium
MELK	-0.190148	YTHDF2_KD	2	methylated	Low
SEC22C	-0.190131	YTHDF2_KD	1	methylated	Low
CD24	-0.189797	YTHDF2_KD	0	unmethylated	Zero
POMP	-0.189769	YTHDF2_KD	1	methylated	Low
MAPK6	-0.18965	YTHDF2_KD	3	methylated	Medium
NDUFAF4	-0.189649	YTHDF2_KD	2	methylated	Low
SMCHD1	-0.18961	YTHDF2_KD	4	methylated	Medium
PTEN	-0.189486	YTHDF2_KD	4	methylated	Medium
UBA6	-0.189349	YTHDF2_KD	17	methylated	High
ZKSCAN1	-0.18933	YTHDF2_KD	11	methylated	High
CAST	-0.189277	YTHDF2_KD	7	methylated	High
LAPTM4B	-0.189264	YTHDF2_KD	0	unmethylated	Zero
ATR	-0.189181	YTHDF2_KD	3	methylated	Medium
CASK	-0.189168	YTHDF2_KD	0	unmethylated	Zero
WDR45B	-0.188802	YTHDF2_KD	8	methylated	High
MED21	-0.188584	YTHDF2_KD	3	methylated	Medium
C17orf80	-0.188419	YTHDF2_KD	11	methylated	High
MIA3	-0.188191	YTHDF2_KD	25	methylated	High
DPYSL2	-0.187888	YTHDF2_KD	0	unmethylated	Zero
TMEM70	-0.187577	YTHDF2_KD	4	methylated	Medium
IGFBP3	-0.187493	YTHDF2_KD	0	unmethylated	Zero
EAPP	-0.187338	YTHDF2_KD	2	methylated	Low
DIAPH3	-0.187237	YTHDF2_KD	1	methylated	Low
SLC1A1	-0.18716	YTHDF2_KD	0	unmethylated	Zero
TMEM59	-0.187119	YTHDF2_KD	2	methylated	Low
SDHC	-0.186882	YTHDF2_KD	0	unmethylated	Zero
PTP4A1	-0.18676	YTHDF2_KD	5	methylated	Medium
GOLM1	-0.1865	YTHDF2_KD	9	methylated	High
H2AFV	-0.186141	YTHDF2_KD	2	methylated	Low
NR1D2	-0.186136	YTHDF2_KD	6	methylated	High
NMU	-0.186078	YTHDF2_KD	0	unmethylated	Zero
FTL	-0.185753	YTHDF2_KD	0	unmethylated	Zero
LPIN1	-0.185738	YTHDF2_KD	2	methylated	Low
AGK	-0.185571	YTHDF2_KD	2	methylated	Low
ANKH	-0.185343	YTHDF2_KD	20	methylated	High
CDC42BPA	-0.185296	YTHDF2_KD	8	methylated	High
GPATCH2L	-0.185226	YTHDF2_KD	6	methylated	High
MTX2	-0.184829	YTHDF2_KD	2	methylated	Low
UGCG	-0.184755	YTHDF2_KD	1	methylated	Low
HIST1H2BG	-0.184734	YTHDF2_KD	0	unmethylated	Zero
MCUR1	-0.184647	YTHDF2_KD	0	unmethylated	Zero
PDS5B	-0.184537	YTHDF2_KD	2	methylated	Low
ARL8B	-0.184516	YTHDF2_KD	0	unmethylated	Zero
ABCD3	-0.184147	YTHDF2_KD	0	unmethylated	Zero
CEP192	-0.184125	YTHDF2_KD	15	methylated	High
NEK9	-0.184123	YTHDF2_KD	1	methylated	Low
PPP2R5C	-0.183641	YTHDF2_KD	1	methylated	Low
RAD51AP1	-0.183605	YTHDF2_KD	0	unmethylated	Zero
CCNT1	-0.183596	YTHDF2_KD	20	methylated	High
SEC31A	-0.183213	YTHDF2_KD	3	methylated	Medium
DNPH1	-0.183204	YTHDF2_KD	0	unmethylated	Zero
SECISBP2L	-0.183061	YTHDF2_KD	6	methylated	High
RP11-701H24.9	-0.182984	YTHDF2_KD	0	unmethylated	Zero
FAHD2B	-0.182908	YTHDF2_KD	0	unmethylated	Zero
CAP1	-0.182758	YTHDF2_KD	1	methylated	Low
TBC1D5	-0.182568	YTHDF2_KD	2	methylated	Low
GLRX3	-0.182325	YTHDF2_KD	0	unmethylated	Zero
HIST1H2AJ	-0.182229	YTHDF2_KD	0	unmethylated	Zero
MPHOSPH6	-0.182176	YTHDF2_KD	0	unmethylated	Zero
AARSD1	-0.181965	YTHDF2_KD	0	unmethylated	Zero
CDC73	-0.181924	YTHDF2_KD	2	methylated	Low
MTO1	-0.181897	YTHDF2_KD	2	methylated	Low
SFT2D1	-0.181615	YTHDF2_KD	0	unmethylated	Zero
MACROD1	-0.181559	YTHDF2_KD	0	unmethylated	Zero
DDX1	-0.181536	YTHDF2_KD	0	unmethylated	Zero
MTHFD1	-0.181492	YTHDF2_KD	0	unmethylated	Zero
KTN1	-0.181419	YTHDF2_KD	3	methylated	Medium
G3BP1	-0.181371	YTHDF2_KD	2	methylated	Low
THOC2	-0.181288	YTHDF2_KD	1	methylated	Low
RAB11A	-0.181269	YTHDF2_KD	2	methylated	Low
PIK3C3	-0.181055	YTHDF2_KD	0	unmethylated	Zero
PRC1	-0.18105	YTHDF2_KD	5	methylated	Medium
C1orf198	-0.181029	YTHDF2_KD	2	methylated	Low
TRIM37	-0.180826	YTHDF2_KD	5	methylated	Medium
DSC3	-0.180572	YTHDF2_KD	0	unmethylated	Zero
GABARAPL2	-0.180556	YTHDF2_KD	0	unmethylated	Zero
MLEC	-0.180369	YTHDF2_KD	5	methylated	Medium
PRKCI	-0.180338	YTHDF2_KD	0	unmethylated	Zero
TMEM109	-0.180201	YTHDF2_KD	1	methylated	Low
STAM2	-0.179954	YTHDF2_KD	0	unmethylated	Zero
UAP1	-0.179954	YTHDF2_KD	5	methylated	Medium
ITGA1	-0.179663	YTHDF2_KD	0	unmethylated	Zero
PRDX4	-0.179209	YTHDF2_KD	1	methylated	Low
PALM2	-0.179199	YTHDF2_KD	0	unmethylated	Zero
CAPRIN1	-0.17905	YTHDF2_KD	2	methylated	Low
PPP1R7	-0.178999	YTHDF2_KD	0	unmethylated	Zero
BRCA2	-0.17825	YTHDF2_KD	5	methylated	Medium
VPS4B	-0.178188	YTHDF2_KD	0	unmethylated	Zero
PBK	-0.178069	YTHDF2_KD	3	methylated	Medium
GULP1	-0.177928	YTHDF2_KD	0	unmethylated	Zero
AURKA	-0.177913	YTHDF2_KD	7	methylated	High
TM2D1	-0.177761	YTHDF2_KD	0	unmethylated	Zero
ANKRD28	-0.177663	YTHDF2_KD	11	methylated	High
RLF	-0.177476	YTHDF2_KD	37	methylated	High
TVP23B	-0.177464	YTHDF2_KD	0	unmethylated	Zero
RPF2	-0.177228	YTHDF2_KD	0	unmethylated	Zero
DNAJC3	-0.177128	YTHDF2_KD	6	methylated	High
HSD17B4	-0.176996	YTHDF2_KD	0	unmethylated	Zero
NDUFA5	-0.176995	YTHDF2_KD	0	unmethylated	Zero
PABPC4L	-0.176947	YTHDF2_KD	0	unmethylated	Zero
EIF3M	-0.176616	YTHDF2_KD	0	unmethylated	Zero
SMARCA5	-0.176341	YTHDF2_KD	1	methylated	Low
AP3B1	-0.176277	YTHDF2_KD	3	methylated	Medium
TEX10	-0.176157	YTHDF2_KD	9	methylated	High
GEMIN2	-0.175931	YTHDF2_KD	0	unmethylated	Zero
CENPE	-0.175842	YTHDF2_KD	3	methylated	Medium
ZNF830	-0.175819	YTHDF2_KD	9	methylated	High
RPA3	-0.175719	YTHDF2_KD	0	unmethylated	Zero
POLB	-0.175629	YTHDF2_KD	0	unmethylated	Zero
TGS1	-0.175597	YTHDF2_KD	7	methylated	High
PAFAH1B2	-0.175564	YTHDF2_KD	5	methylated	Medium
SORT1	-0.175475	YTHDF2_KD	0	unmethylated	Zero
CCDC82	-0.175441	YTHDF2_KD	3	methylated	Medium
SEMA3C	-0.175381	YTHDF2_KD	4	methylated	Medium
XPO1	-0.175281	YTHDF2_KD	0	unmethylated	Zero
DNAJC19	-0.175192	YTHDF2_KD	0	unmethylated	Zero
LEPR	-0.175151	YTHDF2_KD	0	unmethylated	Zero
IKBKAP	-0.174775	YTHDF2_KD	1	methylated	Low
MFF	-0.174572	YTHDF2_KD	0	unmethylated	Zero
DSN1	-0.174486	YTHDF2_KD	7	methylated	High
STAMBP	-0.174426	YTHDF2_KD	0	unmethylated	Zero
RAB3GAP1	-0.17434	YTHDF2_KD	3	methylated	Medium
PHC3	-0.17417	YTHDF2_KD	3	methylated	Medium
MED4	-0.174164	YTHDF2_KD	0	unmethylated	Zero
ATP1B1	-0.174057	YTHDF2_KD	3	methylated	Medium
TPRKB	-0.173935	YTHDF2_KD	0	unmethylated	Zero
ZNF326	-0.173934	YTHDF2_KD	0	unmethylated	Zero
THUMPD1	-0.173822	YTHDF2_KD	18	methylated	High
PTRHD1	-0.173696	YTHDF2_KD	0	unmethylated	Zero
LRIF1	-0.173438	YTHDF2_KD	14	methylated	High
ALDH9A1	-0.173438	YTHDF2_KD	0	unmethylated	Zero
SMAD5	-0.173429	YTHDF2_KD	20	methylated	High
PTCD3	-0.173346	YTHDF2_KD	5	methylated	Medium
HIST1H2BK	-0.173269	YTHDF2_KD	3	methylated	Medium
MOCS2	-0.173188	YTHDF2_KD	1	methylated	Low
REPS1	-0.173178	YTHDF2_KD	0	unmethylated	Zero
RBBP5	-0.173068	YTHDF2_KD	2	methylated	Low
U2SURP	-0.173068	YTHDF2_KD	1	methylated	Low
PPIA	-0.172925	YTHDF2_KD	0	unmethylated	Zero
PSME4	-0.172883	YTHDF2_KD	7	methylated	High
IDH3A	-0.172853	YTHDF2_KD	3	methylated	Medium
NDUFAF1	-0.172458	YTHDF2_KD	2	methylated	Low
CCNH	-0.172107	YTHDF2_KD	0	unmethylated	Zero
CKAP5	-0.172086	YTHDF2_KD	7	methylated	High
TMEM30A	-0.171988	YTHDF2_KD	9	methylated	High
MPP6	-0.171799	YTHDF2_KD	6	methylated	High
NUDCD2	-0.171701	YTHDF2_KD	9	methylated	High
TCERG1	-0.171644	YTHDF2_KD	14	methylated	High
ANXA1	-0.171551	YTHDF2_KD	0	unmethylated	Zero
AMMECR1	-0.171532	YTHDF2_KD	0	unmethylated	Zero
KRT18	-0.171488	YTHDF2_KD	0	unmethylated	Zero
ATE1	-0.171004	YTHDF2_KD	0	unmethylated	Zero
UBR2	-0.170873	YTHDF2_KD	2	methylated	Low
PPP2R2A	-0.170846	YTHDF2_KD	4	methylated	Medium
UQCR11	-0.170678	YTHDF2_KD	2	methylated	Low
GTF2F2	-0.170638	YTHDF2_KD	0	unmethylated	Zero
MATR3	-0.17035	YTHDF2_KD	2	methylated	Low
UBQLN1	-0.170309	YTHDF2_KD	1	methylated	Low
SESTD1	-0.170292	YTHDF2_KD	0	unmethylated	Zero
STK4	-0.170252	YTHDF2_KD	1	methylated	Low
GLUD1	-0.170122	YTHDF2_KD	0	unmethylated	Zero
HNRNPH1	-0.170095	YTHDF2_KD	0	unmethylated	Zero
PPP6C	-0.169794	YTHDF2_KD	2	methylated	Low
MFSD14B	-0.169483	YTHDF2_KD	0	unmethylated	Zero
RAD18	-0.169482	YTHDF2_KD	0	unmethylated	Zero
MTMR12	-0.169309	YTHDF2_KD	4	methylated	Medium
PABPC1	-0.169248	YTHDF2_KD	0	unmethylated	Zero
ZBED5	-0.169201	YTHDF2_KD	28	methylated	High
NR3C1	-0.169123	YTHDF2_KD	23	methylated	High
KLHL7	-0.169085	YTHDF2_KD	2	methylated	Low
GCLC	-0.16895	YTHDF2_KD	4	methylated	Medium
ELP4	-0.168903	YTHDF2_KD	0	unmethylated	Zero
USP34	-0.168843	YTHDF2_KD	18	methylated	High
FBXO5	-0.16876	YTHDF2_KD	16	methylated	High
SMC5	-0.168636	YTHDF2_KD	0	unmethylated	Zero
SMC6	-0.168463	YTHDF2_KD	1	methylated	Low
HIBCH	-0.168436	YTHDF2_KD	0	unmethylated	Zero
ATP2B4	-0.168422	YTHDF2_KD	21	methylated	High
PPP2CB	-0.168185	YTHDF2_KD	1	methylated	Low
CLK1	-0.168074	YTHDF2_KD	0	unmethylated	Zero
NAA25	-0.168015	YTHDF2_KD	0	unmethylated	Zero
LSM14A	-0.167933	YTHDF2_KD	1	methylated	Low
OTUD6B	-0.167881	YTHDF2_KD	1	methylated	Low
RDH14	-0.167838	YTHDF2_KD	13	methylated	High
IVNS1ABP	-0.167807	YTHDF2_KD	3	methylated	Medium
OCIAD1	-0.167779	YTHDF2_KD	0	unmethylated	Zero
ASF1B	-0.167699	YTHDF2_KD	8	methylated	High
SWAP70	-0.167476	YTHDF2_KD	1	methylated	Low
FERMT2	-0.167405	YTHDF2_KD	0	unmethylated	Zero
SREK1	-0.167292	YTHDF2_KD	11	methylated	High
WSB1	-0.167179	YTHDF2_KD	5	methylated	Medium
SMNDC1	-0.167158	YTHDF2_KD	0	unmethylated	Zero
FANCD2	-0.166958	YTHDF2_KD	2	methylated	Low
GOLIM4	-0.166816	YTHDF2_KD	13	methylated	High
PHKA1	-0.16648	YTHDF2_KD	3	methylated	Medium
PNISR	-0.166432	YTHDF2_KD	3	methylated	Medium
CYFIP1	-0.16643	YTHDF2_KD	1	methylated	Low
FRAS1	-0.166362	YTHDF2_KD	0	unmethylated	Zero
PROSC	-0.166329	YTHDF2_KD	1	methylated	Low
GTF2B	-0.166172	YTHDF2_KD	0	unmethylated	Zero
IK	-0.16581	YTHDF2_KD	0	unmethylated	Zero
SASS6	-0.165761	YTHDF2_KD	1	methylated	Low
SF3B6	-0.165748	YTHDF2_KD	0	unmethylated	Zero
SLC39A9	-0.165724	YTHDF2_KD	12	methylated	High
KIAA1109	-0.16557	YTHDF2_KD	1	methylated	Low
PRUNE2	-0.165478	YTHDF2_KD	0	unmethylated	Zero
CSNK1G3	-0.165442	YTHDF2_KD	10	methylated	High
HNRNPU	-0.165277	YTHDF2_KD	9	methylated	High
TXLNA	-0.165167	YTHDF2_KD	12	methylated	High
RMI1	-0.165156	YTHDF2_KD	10	methylated	High
EOGT	-0.165012	YTHDF2_KD	0	unmethylated	Zero
ZNF460	-0.164756	YTHDF2_KD	19	methylated	High
CDC123	-0.16447	YTHDF2_KD	2	methylated	Low
CHEK1	-0.164356	YTHDF2_KD	1	methylated	Low
TMEM41B	-0.164272	YTHDF2_KD	5	methylated	Medium
TBC1D15	-0.164152	YTHDF2_KD	1	methylated	Low
R3HDM1	-0.164134	YTHDF2_KD	1	methylated	Low
CCT2	-0.163911	YTHDF2_KD	0	unmethylated	Zero
CNOT9	-0.163821	YTHDF2_KD	0	unmethylated	Zero
RMND1	-0.163773	YTHDF2_KD	2	methylated	Low
FLVCR1	-0.163759	YTHDF2_KD	1	methylated	Low
TGFBR3	-0.163734	YTHDF2_KD	2	methylated	Low
ANXA4	-0.163579	YTHDF2_KD	0	unmethylated	Zero
ATP7A	-0.163486	YTHDF2_KD	7	methylated	High
RTTN	-0.163418	YTHDF2_KD	0	unmethylated	Zero
EIF4A2	-0.163354	YTHDF2_KD	2	methylated	Low
2022-09-10	-0.163329	YTHDF2_KD	0	unmethylated	Zero
RBM12	-0.163176	YTHDF2_KD	34	methylated	High
ENY2	-0.163158	YTHDF2_KD	0	unmethylated	Zero
CEP350	-0.163116	YTHDF2_KD	16	methylated	High
COQ3	-0.162969	YTHDF2_KD	1	methylated	Low
PLEKHA5	-0.1628	YTHDF2_KD	1	methylated	Low
FSTL1	-0.162777	YTHDF2_KD	0	unmethylated	Zero
PRIM2	-0.162613	YTHDF2_KD	0	unmethylated	Zero
RIOK1	-0.162521	YTHDF2_KD	0	unmethylated	Zero
ZNF330	-0.162265	YTHDF2_KD	0	unmethylated	Zero
ZNF644	-0.162256	YTHDF2_KD	35	methylated	High
WDR41	-0.162185	YTHDF2_KD	1	methylated	Low
HNRNPK	-0.161846	YTHDF2_KD	0	unmethylated	Zero
PRKAG1	-0.161827	YTHDF2_KD	0	unmethylated	Zero
SLC22A5	-0.161825	YTHDF2_KD	6	methylated	High
SPG21	-0.161729	YTHDF2_KD	2	methylated	Low
TMEM237	-0.161607	YTHDF2_KD	0	unmethylated	Zero
TMEM141	-0.161578	YTHDF2_KD	1	methylated	Low
WDR44	-0.161443	YTHDF2_KD	2	methylated	Low
ALG13	-0.161403	YTHDF2_KD	1	methylated	Low
CNOT7	-0.161227	YTHDF2_KD	1	methylated	Low
TTF2	-0.161097	YTHDF2_KD	8	methylated	High
MTMR1	-0.161039	YTHDF2_KD	4	methylated	Medium
TMEM263	-0.160792	YTHDF2_KD	0	unmethylated	Zero
GNAI3	-0.160704	YTHDF2_KD	9	methylated	High
COQ2	-0.160542	YTHDF2_KD	0	unmethylated	Zero
TMEM14B	-0.160491	YTHDF2_KD	0	unmethylated	Zero
VPS50	-0.160442	YTHDF2_KD	0	unmethylated	Zero
TIGAR	-0.160405	YTHDF2_KD	0	unmethylated	Zero
DDX5	-0.16031	YTHDF2_KD	5	methylated	Medium
COPZ1	-0.160306	YTHDF2_KD	0	unmethylated	Zero
ZNHIT1	-0.160058	YTHDF2_KD	1	methylated	Low
MAPK14	-0.159815	YTHDF2_KD	4	methylated	Medium
PNPLA8	-0.15978	YTHDF2_KD	11	methylated	High
SPCS2	-0.159775	YTHDF2_KD	0	unmethylated	Zero
CCZ1	-0.159726	YTHDF2_KD	0	unmethylated	Zero
GIGYF2	-0.159695	YTHDF2_KD	5	methylated	Medium
MXI1	-0.159496	YTHDF2_KD	1	methylated	Low
ZNF207	-0.159468	YTHDF2_KD	3	methylated	Medium
APMAP	-0.159449	YTHDF2_KD	1	methylated	Low
PON2	-0.159397	YTHDF2_KD	1	methylated	Low
WDR75	-0.15935	YTHDF2_KD	4	methylated	Medium
THEM6	-0.159263	YTHDF2_KD	8	methylated	High
GLS	-0.159259	YTHDF2_KD	3	methylated	Medium
CDC16	-0.159123	YTHDF2_KD	2	methylated	Low
SNAP29	-0.159035	YTHDF2_KD	0	unmethylated	Zero
ELF3	-0.159018	YTHDF2_KD	12	methylated	High
MFSD11	-0.158621	YTHDF2_KD	1	methylated	Low
LYPLAL1	-0.158531	YTHDF2_KD	1	methylated	Low
SGCB	-0.158485	YTHDF2_KD	0	unmethylated	Zero
CERK	-0.158395	YTHDF2_KD	1	methylated	Low
EIF3L	-0.158354	YTHDF2_KD	1	methylated	Low
COG2	-0.158242	YTHDF2_KD	2	methylated	Low
PGGT1B	-0.158156	YTHDF2_KD	0	unmethylated	Zero
RWDD1	-0.158106	YTHDF2_KD	1	methylated	Low
GMPS	-0.157816	YTHDF2_KD	1	methylated	Low
MAGEF1	-0.15777	YTHDF2_KD	14	methylated	High
HIST1H3H	-0.157767	YTHDF2_KD	0	unmethylated	Zero
NDUFB8	-0.157642	YTHDF2_KD	1	methylated	Low
UBE2T	-0.1576	YTHDF2_KD	1	methylated	Low
SOAT1	-0.157576	YTHDF2_KD	6	methylated	High
PDHX	-0.157568	YTHDF2_KD	3	methylated	Medium
PFDN4	-0.157546	YTHDF2_KD	0	unmethylated	Zero
SAR1B	-0.157486	YTHDF2_KD	7	methylated	High
MLH1	-0.15713	YTHDF2_KD	0	unmethylated	Zero
MRPL35	-0.1571	YTHDF2_KD	13	methylated	High
ST7	-0.156735	YTHDF2_KD	2	methylated	Low
PAPSS1	-0.156535	YTHDF2_KD	0	unmethylated	Zero
KCMF1	-0.156403	YTHDF2_KD	0	unmethylated	Zero
SMYD3	-0.156373	YTHDF2_KD	0	unmethylated	Zero
PCNA	-0.156244	YTHDF2_KD	1	methylated	Low
NCAPD3	-0.156067	YTHDF2_KD	0	unmethylated	Zero
SEC62	-0.155891	YTHDF2_KD	18	methylated	High
DCAF1	-0.155795	YTHDF2_KD	0	unmethylated	Zero
EEF1A1	-0.155399	YTHDF2_KD	0	unmethylated	Zero
ST7L	-0.155315	YTHDF2_KD	0	unmethylated	Zero
INTS6	-0.155034	YTHDF2_KD	0	unmethylated	Zero
TRAPPC9	-0.154474	YTHDF2_KD	13	methylated	High
ZNF12	-0.154284	YTHDF2_KD	22	methylated	High
FASTKD2	-0.154188	YTHDF2_KD	20	methylated	High
ANXA7	-0.154017	YTHDF2_KD	0	unmethylated	Zero
CCDC47	-0.15392	YTHDF2_KD	6	methylated	High
ZFR	-0.15383	YTHDF2_KD	2	methylated	Low
COX5A	-0.153791	YTHDF2_KD	0	unmethylated	Zero
EMC3	-0.153722	YTHDF2_KD	0	unmethylated	Zero
S100PBP	-0.153651	YTHDF2_KD	11	methylated	High
HIST1H2AD	-0.153614	YTHDF2_KD	0	unmethylated	Zero
C1orf109	-0.153465	YTHDF2_KD	3	methylated	Medium
GOLGA1	-0.153429	YTHDF2_KD	0	unmethylated	Zero
USP1	-0.153414	YTHDF2_KD	25	methylated	High
APLP1	-0.153294	YTHDF2_KD	0	unmethylated	Zero
CSRP2	-0.153249	YTHDF2_KD	0	unmethylated	Zero
HDAC8	-0.153221	YTHDF2_KD	0	unmethylated	Zero
PAXBP1	-0.153141	YTHDF2_KD	3	methylated	Medium
PRPF40A	-0.153084	YTHDF2_KD	4	methylated	Medium
CBWD1	-0.15305	YTHDF2_KD	0	unmethylated	Zero
LMO4	-0.152873	YTHDF2_KD	3	methylated	Medium
AP3S2	-0.152858	YTHDF2_KD	6	methylated	High
MON2	-0.152547	YTHDF2_KD	3	methylated	Medium
MAOB	-0.15224	YTHDF2_KD	0	unmethylated	Zero
YME1L1	-0.151983	YTHDF2_KD	2	methylated	Low
SHTN1	-0.151822	YTHDF2_KD	0	unmethylated	Zero
CNOT10	-0.151778	YTHDF2_KD	0	unmethylated	Zero
CNOT8	-0.15177	YTHDF2_KD	5	methylated	Medium
DLD	-0.151701	YTHDF2_KD	4	methylated	Medium
MRPS30	-0.151644	YTHDF2_KD	4	methylated	Medium
WASHC4	-0.151626	YTHDF2_KD	0	unmethylated	Zero
FRYL	-0.151349	YTHDF2_KD	10	methylated	High
ID2	-0.151309	YTHDF2_KD	0	unmethylated	Zero
SRSF5	-0.150897	YTHDF2_KD	4	methylated	Medium
COL14A1	-0.150889	YTHDF2_KD	0	unmethylated	Zero
PTPRJ	-0.150706	YTHDF2_KD	1	methylated	Low
GTF2E1	-0.150698	YTHDF2_KD	11	methylated	High
VPS37A	-0.150387	YTHDF2_KD	0	unmethylated	Zero
CENPQ	-0.149995	YTHDF2_KD	0	unmethylated	Zero
CDK7	-0.149948	YTHDF2_KD	0	unmethylated	Zero
COIL	-0.149785	YTHDF2_KD	0	unmethylated	Zero
KIF14	-0.149615	YTHDF2_KD	13	methylated	High
SNRPD2	-0.149591	YTHDF2_KD	2	methylated	Low
SKA3	-0.149579	YTHDF2_KD	4	methylated	Medium
BTBD10	-0.149512	YTHDF2_KD	0	unmethylated	Zero
COX11	-0.149471	YTHDF2_KD	1	methylated	Low
SEPHS1	-0.14939	YTHDF2_KD	3	methylated	Medium
EIF2D	-0.14935	YTHDF2_KD	2	methylated	Low
CEP295	-0.149253	YTHDF2_KD	0	unmethylated	Zero
EYA4	-0.1491	YTHDF2_KD	10	methylated	High
COQ10B	-0.148734	YTHDF2_KD	2	methylated	Low
SUN2	-0.148732	YTHDF2_KD	0	unmethylated	Zero
YY1	-0.148678	YTHDF2_KD	11	methylated	High
THYN1	-0.148613	YTHDF2_KD	0	unmethylated	Zero
HACD1	-0.148181	YTHDF2_KD	0	unmethylated	Zero
TAF1	-0.148159	YTHDF2_KD	4	methylated	Medium
NEDD4	-0.147999	YTHDF2_KD	1	methylated	Low
PAICS	-0.147942	YTHDF2_KD	0	unmethylated	Zero
CEP78	-0.14791	YTHDF2_KD	3	methylated	Medium
COX7A2L	-0.147738	YTHDF2_KD	6	methylated	High
MCCC1	-0.147702	YTHDF2_KD	0	unmethylated	Zero
REST	-0.147656	YTHDF2_KD	19	methylated	High
CAMLG	-0.147622	YTHDF2_KD	12	methylated	High
PPCS	-0.147486	YTHDF2_KD	10	methylated	High
HDDC2	-0.147391	YTHDF2_KD	0	unmethylated	Zero
MEGF9	-0.147299	YTHDF2_KD	11	methylated	High
RB1CC1	-0.147257	YTHDF2_KD	34	methylated	High
CYB5R1	-0.147181	YTHDF2_KD	0	unmethylated	Zero
TTC17	-0.147173	YTHDF2_KD	3	methylated	Medium
BLMH	-0.146808	YTHDF2_KD	4	methylated	Medium
TFB2M	-0.14679	YTHDF2_KD	3	methylated	Medium
CLDND1	-0.146657	YTHDF2_KD	1	methylated	Low
VPS13B	-0.146576	YTHDF2_KD	0	unmethylated	Zero
TPM4	-0.146555	YTHDF2_KD	1	methylated	Low
ERI1	-0.146461	YTHDF2_KD	6	methylated	High
GNL3	-0.146441	YTHDF2_KD	3	methylated	Medium
RP11-286N22.8	-0.146438	YTHDF2_KD	8	methylated	High
PDCD4	-0.146396	YTHDF2_KD	3	methylated	Medium
MRPS22	-0.14614	YTHDF2_KD	0	unmethylated	Zero
USP39	-0.145795	YTHDF2_KD	0	unmethylated	Zero
NAMPT	-0.145765	YTHDF2_KD	0	unmethylated	Zero
PBX1	-0.145738	YTHDF2_KD	4	methylated	Medium
FBXW11	-0.145662	YTHDF2_KD	2	methylated	Low
FABP5	-0.145651	YTHDF2_KD	0	unmethylated	Zero
CDK6	-0.145508	YTHDF2_KD	0	unmethylated	Zero
NUS1	-0.145474	YTHDF2_KD	0	unmethylated	Zero
EMP2	-0.145331	YTHDF2_KD	4	methylated	Medium
HNRNPDL	-0.145274	YTHDF2_KD	7	methylated	High
ZYG11B	-0.145195	YTHDF2_KD	7	methylated	High
AIMP1	-0.145013	YTHDF2_KD	3	methylated	Medium
GYG1	-0.144887	YTHDF2_KD	0	unmethylated	Zero
2022-09-08	-0.144731	YTHDF2_KD	7	methylated	High
RFWD2	-0.144603	YTHDF2_KD	0	unmethylated	Zero
PTCD2	-0.144515	YTHDF2_KD	2	methylated	Low
C15orf41	-0.144508	YTHDF2_KD	0	unmethylated	Zero
ZNF580	-0.144487	YTHDF2_KD	0	unmethylated	Zero
IBTK	-0.144345	YTHDF2_KD	10	methylated	High
ARRB2	-0.144327	YTHDF2_KD	0	unmethylated	Zero
ADGRD1	-0.143913	YTHDF2_KD	0	unmethylated	Zero
[truncated: 4,817 more rows]

## Sheet: Table 4 DF3 KD Translated
gene_name	L2FC	condition	freq_m6A	m6A_binary	m6A_categorical
OSTM1	-1.24311	YTHDF3_KD	0	unmethylated	Zero
BZW1	-1.04228	YTHDF3_KD	1	methylated	Low
PZP	-1.03536	YTHDF3_KD	0	unmethylated	Zero
YTHDF3	-0.989032	YTHDF3_KD	32	methylated	High
VAMP3	-0.883721	YTHDF3_KD	0	unmethylated	Zero
APOOL	-0.868528	YTHDF3_KD	0	unmethylated	Zero
SCG2	-0.861912	YTHDF3_KD	1	methylated	Low
FZD6	-0.856961	YTHDF3_KD	2	methylated	Low
TSPAN8	-0.832221	YTHDF3_KD	0	unmethylated	Zero
THAP12	-0.814381	YTHDF3_KD	0	unmethylated	Zero
GNG12	-0.802649	YTHDF3_KD	6	methylated	High
UMAD1	-0.777098	YTHDF3_KD	0	unmethylated	Zero
FTH1	-0.747746	YTHDF3_KD	5	methylated	Medium
FAM129A	-0.747012	YTHDF3_KD	0	unmethylated	Zero
DDX60	-0.734014	YTHDF3_KD	0	unmethylated	Zero
GPNMB	-0.728436	YTHDF3_KD	0	unmethylated	Zero
PPP2R1B	-0.71636	YTHDF3_KD	4	methylated	Medium
CALD1	-0.715129	YTHDF3_KD	6	methylated	High
TMBIM6	-0.705463	YTHDF3_KD	0	unmethylated	Zero
CCNG1	-0.700092	YTHDF3_KD	4	methylated	Medium
SLC7A11	-0.694709	YTHDF3_KD	7	methylated	High
ASNS	-0.666886	YTHDF3_KD	0	unmethylated	Zero
UBL3	-0.648587	YTHDF3_KD	6	methylated	High
GJA1	-0.644556	YTHDF3_KD	0	unmethylated	Zero
ACAP2	-0.64173	YTHDF3_KD	0	unmethylated	Zero
TMEM87B	-0.635836	YTHDF3_KD	0	unmethylated	Zero
SERPINI1	-0.625088	YTHDF3_KD	1	methylated	Low
CDK6	-0.620537	YTHDF3_KD	0	unmethylated	Zero
DCTN4	-0.615822	YTHDF3_KD	1	methylated	Low
IDI1	-0.614397	YTHDF3_KD	3	methylated	Medium
TDG	-0.603046	YTHDF3_KD	0	unmethylated	Zero
GPR89B	-0.601306	YTHDF3_KD	0	unmethylated	Zero
C5orf15	-0.597491	YTHDF3_KD	9	methylated	High
TMEM45A	-0.589647	YTHDF3_KD	0	unmethylated	Zero
MOSPD1	-0.588242	YTHDF3_KD	3	methylated	Medium
GTF2H2	-0.585812	YTHDF3_KD	0	unmethylated	Zero
FBXO32	-0.582178	YTHDF3_KD	0	unmethylated	Zero
AL928654.7	-0.579155	YTHDF3_KD	0	unmethylated	Zero
RB1CC1	-0.578591	YTHDF3_KD	34	methylated	High
ARMT1	-0.578258	YTHDF3_KD	0	unmethylated	Zero
DOCK11	-0.575567	YTHDF3_KD	0	unmethylated	Zero
GADD45A	-0.567404	YTHDF3_KD	0	unmethylated	Zero
MRPL13	-0.558023	YTHDF3_KD	1	methylated	Low
ACAA2	-0.557133	YTHDF3_KD	1	methylated	Low
IL18	-0.556846	YTHDF3_KD	2	methylated	Low
MFSD14B	-0.553498	YTHDF3_KD	0	unmethylated	Zero
KLHL24	-0.547375	YTHDF3_KD	12	methylated	High
DAZAP2	-0.547194	YTHDF3_KD	8	methylated	High
ABCB10	-0.546089	YTHDF3_KD	4	methylated	Medium
SLK	-0.543651	YTHDF3_KD	15	methylated	High
NDUFA7	-0.53605	YTHDF3_KD	1	methylated	Low
SKAP2	-0.535631	YTHDF3_KD	0	unmethylated	Zero
IL6ST	-0.534555	YTHDF3_KD	5	methylated	Medium
LAMP2	-0.534083	YTHDF3_KD	0	unmethylated	Zero
SRP54	-0.529147	YTHDF3_KD	0	unmethylated	Zero
MTDH	-0.527628	YTHDF3_KD	8	methylated	High
IGFBP3	-0.527208	YTHDF3_KD	0	unmethylated	Zero
C1orf198	-0.52187	YTHDF3_KD	2	methylated	Low
DEK	-0.521718	YTHDF3_KD	7	methylated	High
PSMD10	-0.521615	YTHDF3_KD	1	methylated	Low
ARPC5	-0.51883	YTHDF3_KD	3	methylated	Medium
NARS	-0.518603	YTHDF3_KD	0	unmethylated	Zero
SECISBP2L	-0.516374	YTHDF3_KD	6	methylated	High
ANKMY2	-0.512927	YTHDF3_KD	2	methylated	Low
PRNP	-0.512038	YTHDF3_KD	14	methylated	High
PROS1	-0.511896	YTHDF3_KD	0	unmethylated	Zero
SLC25A24	-0.511843	YTHDF3_KD	8	methylated	High
NAP1L1	-0.511184	YTHDF3_KD	0	unmethylated	Zero
MBNL3	-0.508838	YTHDF3_KD	1	methylated	Low
TWSG1	-0.508083	YTHDF3_KD	2	methylated	Low
DAB2	-0.506184	YTHDF3_KD	10	methylated	High
SPPL2A	-0.505749	YTHDF3_KD	3	methylated	Medium
SCOC	-0.503293	YTHDF3_KD	0	unmethylated	Zero
INSIG1	-0.502729	YTHDF3_KD	5	methylated	Medium
METAP2	-0.500718	YTHDF3_KD	12	methylated	High
TGFBR2	-0.497837	YTHDF3_KD	1	methylated	Low
SLC1A1	-0.496523	YTHDF3_KD	0	unmethylated	Zero
BICC1	-0.493487	YTHDF3_KD	0	unmethylated	Zero
HACD2	-0.489079	YTHDF3_KD	0	unmethylated	Zero
DDX1	-0.48872	YTHDF3_KD	0	unmethylated	Zero
SKP2	-0.487816	YTHDF3_KD	1	methylated	Low
ACTA2	-0.486178	YTHDF3_KD	0	unmethylated	Zero
KIF4B	-0.485356	YTHDF3_KD	0	unmethylated	Zero
CASK	-0.484771	YTHDF3_KD	0	unmethylated	Zero
TMSB4X	-0.483194	YTHDF3_KD	5	methylated	Medium
COMMD10	-0.482943	YTHDF3_KD	1	methylated	Low
LZIC	-0.480641	YTHDF3_KD	2	methylated	Low
DDX52	-0.47964	YTHDF3_KD	4	methylated	Medium
TIPRL	-0.476903	YTHDF3_KD	2	methylated	Low
TRUB1	-0.476268	YTHDF3_KD	3	methylated	Medium
SNX7	-0.476136	YTHDF3_KD	0	unmethylated	Zero
EFEMP1	-0.475765	YTHDF3_KD	6	methylated	High
TPM1	-0.475625	YTHDF3_KD	1	methylated	Low
CAV1	-0.475303	YTHDF3_KD	3	methylated	Medium
KLHL9	-0.473999	YTHDF3_KD	13	methylated	High
SLC26A2	-0.473019	YTHDF3_KD	3	methylated	Medium
LEPROT	-0.472047	YTHDF3_KD	0	unmethylated	Zero
TTC33	-0.469709	YTHDF3_KD	3	methylated	Medium
LDAH	-0.467204	YTHDF3_KD	0	unmethylated	Zero
IPP	-0.463988	YTHDF3_KD	1	methylated	Low
AHNAK	-0.463719	YTHDF3_KD	136	methylated	High
MUT	-0.460772	YTHDF3_KD	1	methylated	Low
ARPP19	-0.460763	YTHDF3_KD	1	methylated	Low
DPY19L3	-0.460658	YTHDF3_KD	0	unmethylated	Zero
NACA2	-0.459529	YTHDF3_KD	0	unmethylated	Zero
GEMIN2	-0.458021	YTHDF3_KD	0	unmethylated	Zero
TSC22D3	-0.456875	YTHDF3_KD	2	methylated	Low
MDM2	-0.454484	YTHDF3_KD	4	methylated	Medium
CYP51A1	-0.451977	YTHDF3_KD	0	unmethylated	Zero
HMGN1	-0.45076	YTHDF3_KD	0	unmethylated	Zero
PATJ	-0.450675	YTHDF3_KD	0	unmethylated	Zero
TMEM38B	-0.450373	YTHDF3_KD	0	unmethylated	Zero
GALNT3	-0.450221	YTHDF3_KD	0	unmethylated	Zero
LYPLAL1	-0.450114	YTHDF3_KD	1	methylated	Low
DSTN	-0.450005	YTHDF3_KD	0	unmethylated	Zero
GFPT1	-0.448688	YTHDF3_KD	1	methylated	Low
ATP6V1D	-0.447793	YTHDF3_KD	1	methylated	Low
MYL12B	-0.447317	YTHDF3_KD	4	methylated	Medium
MFAP5	-0.445988	YTHDF3_KD	0	unmethylated	Zero
PLEKHB2	-0.445753	YTHDF3_KD	0	unmethylated	Zero
DEPDC1B	-0.44535	YTHDF3_KD	2	methylated	Low
CRK	-0.44281	YTHDF3_KD	19	methylated	High
EEF1A1	-0.440389	YTHDF3_KD	0	unmethylated	Zero
CHMP5	-0.440378	YTHDF3_KD	0	unmethylated	Zero
PI4K2B	-0.439652	YTHDF3_KD	2	methylated	Low
CDKN2AIP	-0.439284	YTHDF3_KD	10	methylated	High
METTL5	-0.439027	YTHDF3_KD	0	unmethylated	Zero
CBFB	-0.438364	YTHDF3_KD	0	unmethylated	Zero
COL12A1	-0.437658	YTHDF3_KD	0	unmethylated	Zero
UBE2J1	-0.436017	YTHDF3_KD	1	methylated	Low
SWAP70	-0.43431	YTHDF3_KD	1	methylated	Low
PLCB1	-0.432547	YTHDF3_KD	0	unmethylated	Zero
PIK3R3	-0.431637	YTHDF3_KD	1	methylated	Low
C3orf38	-0.430923	YTHDF3_KD	6	methylated	High
SYPL1	-0.430679	YTHDF3_KD	0	unmethylated	Zero
NCBP2	-0.429978	YTHDF3_KD	6	methylated	High
KLHL11	-0.429778	YTHDF3_KD	13	methylated	High
FAM134B	-0.42968	YTHDF3_KD	3	methylated	Medium
NELL2	-0.429406	YTHDF3_KD	0	unmethylated	Zero
TCEAL1	-0.42929	YTHDF3_KD	5	methylated	Medium
SETD7	-0.429147	YTHDF3_KD	13	methylated	High
CBLB	-0.42845	YTHDF3_KD	2	methylated	Low
AMACR	-0.428247	YTHDF3_KD	3	methylated	Medium
MPP5	-0.427436	YTHDF3_KD	5	methylated	Medium
PCLAF	-0.427272	YTHDF3_KD	0	unmethylated	Zero
ZKSCAN1	-0.426119	YTHDF3_KD	11	methylated	High
MIGA1	-0.425156	YTHDF3_KD	0	unmethylated	Zero
TMEM106B	-0.425106	YTHDF3_KD	0	unmethylated	Zero
ARPC3	-0.425015	YTHDF3_KD	0	unmethylated	Zero
PDCD4	-0.424269	YTHDF3_KD	3	methylated	Medium
LTA4H	-0.423164	YTHDF3_KD	0	unmethylated	Zero
ITGA1	-0.422863	YTHDF3_KD	0	unmethylated	Zero
HLA-DRA	-0.422374	YTHDF3_KD	0	unmethylated	Zero
CPD	-0.421413	YTHDF3_KD	8	methylated	High
SELENOT	-0.420734	YTHDF3_KD	0	unmethylated	Zero
EPPK1	-0.420644	YTHDF3_KD	68	methylated	High
MNAT1	-0.420102	YTHDF3_KD	1	methylated	Low
EPS15	-0.420061	YTHDF3_KD	5	methylated	Medium
DCAF13	-0.419938	YTHDF3_KD	0	unmethylated	Zero
SNX6	-0.419373	YTHDF3_KD	0	unmethylated	Zero
ALG5	-0.419306	YTHDF3_KD	0	unmethylated	Zero
RPL22	-0.418592	YTHDF3_KD	0	unmethylated	Zero
ATP13A3	-0.418395	YTHDF3_KD	0	unmethylated	Zero
GNAI1	-0.418391	YTHDF3_KD	2	methylated	Low
SPAG16	-0.417421	YTHDF3_KD	1	methylated	Low
CACNA2D1	-0.416572	YTHDF3_KD	0	unmethylated	Zero
MIER3	-0.416272	YTHDF3_KD	5	methylated	Medium
CAB39	-0.415225	YTHDF3_KD	1	methylated	Low
RNF20	-0.415167	YTHDF3_KD	3	methylated	Medium
AFF4	-0.41498	YTHDF3_KD	12	methylated	High
FAT4	-0.414548	YTHDF3_KD	0	unmethylated	Zero
ATXN10	-0.414134	YTHDF3_KD	1	methylated	Low
STARD3NL	-0.413084	YTHDF3_KD	0	unmethylated	Zero
COMMD8	-0.413033	YTHDF3_KD	0	unmethylated	Zero
COL25A1	-0.412797	YTHDF3_KD	0	unmethylated	Zero
YTHDF2	-0.412792	YTHDF3_KD	9	methylated	High
COL4A3	-0.41251	YTHDF3_KD	0	unmethylated	Zero
EXOSC8	-0.41203	YTHDF3_KD	0	unmethylated	Zero
THBS1	-0.411951	YTHDF3_KD	0	unmethylated	Zero
LEPR	-0.411763	YTHDF3_KD	0	unmethylated	Zero
PGRMC2	-0.411604	YTHDF3_KD	11	methylated	High
EIF5	-0.411577	YTHDF3_KD	0	unmethylated	Zero
EMG1	-0.411292	YTHDF3_KD	8	methylated	High
EIF3M	-0.410926	YTHDF3_KD	0	unmethylated	Zero
MAN1A1	-0.408955	YTHDF3_KD	0	unmethylated	Zero
HIGD1A	-0.408914	YTHDF3_KD	0	unmethylated	Zero
HEATR5A	-0.408634	YTHDF3_KD	5	methylated	Medium
CENPH	-0.407398	YTHDF3_KD	0	unmethylated	Zero
RCHY1	-0.407229	YTHDF3_KD	0	unmethylated	Zero
ANP32A	-0.406938	YTHDF3_KD	2	methylated	Low
AZI2	-0.405775	YTHDF3_KD	9	methylated	High
COL4A4	-0.405441	YTHDF3_KD	0	unmethylated	Zero
PAGR1	-0.404828	YTHDF3_KD	6	methylated	High
SYF2	-0.403164	YTHDF3_KD	2	methylated	Low
EPM2AIP1	-0.402991	YTHDF3_KD	15	methylated	High
TM4SF1	-0.402459	YTHDF3_KD	10	methylated	High
TLR3	-0.40045	YTHDF3_KD	7	methylated	High
ATF4	-0.400095	YTHDF3_KD	1	methylated	Low
XPA	-0.399663	YTHDF3_KD	1	methylated	Low
TMEM87A	-0.39736	YTHDF3_KD	5	methylated	Medium
RNF13	-0.396466	YTHDF3_KD	2	methylated	Low
SEPHS2	-0.396275	YTHDF3_KD	17	methylated	High
WISP2	-0.396264	YTHDF3_KD	2	methylated	Low
ASAP2	-0.39574	YTHDF3_KD	0	unmethylated	Zero
CAV2	-0.395684	YTHDF3_KD	0	unmethylated	Zero
MEGF9	-0.395528	YTHDF3_KD	11	methylated	High
BNIP2	-0.394802	YTHDF3_KD	3	methylated	Medium
SLC35F5	-0.393772	YTHDF3_KD	4	methylated	Medium
CYBRD1	-0.393756	YTHDF3_KD	4	methylated	Medium
HSD17B12	-0.39341	YTHDF3_KD	0	unmethylated	Zero
TRAM1	-0.391085	YTHDF3_KD	0	unmethylated	Zero
CDKN1C	-0.390764	YTHDF3_KD	0	unmethylated	Zero
SPTY2D1	-0.390109	YTHDF3_KD	8	methylated	High
MAD2L1	-0.390091	YTHDF3_KD	1	methylated	Low
NSMCE4A	-0.389498	YTHDF3_KD	0	unmethylated	Zero
RPS7	-0.388958	YTHDF3_KD	0	unmethylated	Zero
RPL5	-0.38834	YTHDF3_KD	0	unmethylated	Zero
GCLM	-0.387718	YTHDF3_KD	0	unmethylated	Zero
PURA	-0.38582	YTHDF3_KD	12	methylated	High
EXOC1	-0.385298	YTHDF3_KD	0	unmethylated	Zero
SLC25A36	-0.384979	YTHDF3_KD	13	methylated	High
ATP6V1E1	-0.384464	YTHDF3_KD	0	unmethylated	Zero
PCGF6	-0.383915	YTHDF3_KD	0	unmethylated	Zero
EIF4B	-0.383325	YTHDF3_KD	1	methylated	Low
NDC80	-0.381113	YTHDF3_KD	0	unmethylated	Zero
TXNRD1	-0.380735	YTHDF3_KD	3	methylated	Medium
SLAIN2	-0.379596	YTHDF3_KD	3	methylated	Medium
MITF	-0.378632	YTHDF3_KD	2	methylated	Low
NEK7	-0.378218	YTHDF3_KD	5	methylated	Medium
C14orf166	-0.378157	YTHDF3_KD	0	unmethylated	Zero
TMEM59	-0.377181	YTHDF3_KD	2	methylated	Low
TGOLN2	-0.376562	YTHDF3_KD	3	methylated	Medium
COPB1	-0.376363	YTHDF3_KD	1	methylated	Low
ADAM9	-0.376254	YTHDF3_KD	1	methylated	Low
KIF1BP	-0.375648	YTHDF3_KD	0	unmethylated	Zero
ETNK1	-0.375579	YTHDF3_KD	3	methylated	Medium
PSMC2	-0.375183	YTHDF3_KD	0	unmethylated	Zero
GPALPP1	-0.375095	YTHDF3_KD	0	unmethylated	Zero
MRPL42	-0.375059	YTHDF3_KD	0	unmethylated	Zero
RNF149	-0.37501	YTHDF3_KD	4	methylated	Medium
RPS27A	-0.373685	YTHDF3_KD	0	unmethylated	Zero
ZNF302	-0.373639	YTHDF3_KD	0	unmethylated	Zero
SEC23A	-0.373165	YTHDF3_KD	0	unmethylated	Zero
BCAT1	-0.372914	YTHDF3_KD	0	unmethylated	Zero
PBRM1	-0.372823	YTHDF3_KD	6	methylated	High
DDX5	-0.372755	YTHDF3_KD	5	methylated	Medium
PRUNE2	-0.371729	YTHDF3_KD	0	unmethylated	Zero
PRKAR1A	-0.371166	YTHDF3_KD	0	unmethylated	Zero
STK17B	-0.370981	YTHDF3_KD	1	methylated	Low
MMADHC	-0.370978	YTHDF3_KD	0	unmethylated	Zero
NADK2	-0.370509	YTHDF3_KD	0	unmethylated	Zero
CALM2	-0.370395	YTHDF3_KD	0	unmethylated	Zero
KIAA0391	-0.370253	YTHDF3_KD	9	methylated	High
ACTR3	-0.369913	YTHDF3_KD	0	unmethylated	Zero
MAP3K20	-0.369634	YTHDF3_KD	0	unmethylated	Zero
TCEA1	-0.368417	YTHDF3_KD	0	unmethylated	Zero
MFSD1	-0.368029	YTHDF3_KD	1	methylated	Low
DDX50	-0.366826	YTHDF3_KD	0	unmethylated	Zero
MICU2	-0.366565	YTHDF3_KD	0	unmethylated	Zero
DSN1	-0.366383	YTHDF3_KD	7	methylated	High
MFSD14A	-0.365922	YTHDF3_KD	0	unmethylated	Zero
TFB2M	-0.365023	YTHDF3_KD	3	methylated	Medium
SMARCA5	-0.363634	YTHDF3_KD	1	methylated	Low
SEC23IP	-0.363209	YTHDF3_KD	9	methylated	High
RPS6	-0.362737	YTHDF3_KD	3	methylated	Medium
SMARCA1	-0.362105	YTHDF3_KD	0	unmethylated	Zero
MTHFD2	-0.362011	YTHDF3_KD	0	unmethylated	Zero
C9orf40	-0.360046	YTHDF3_KD	4	methylated	Medium
RCN2	-0.359876	YTHDF3_KD	1	methylated	Low
SNX14	-0.359382	YTHDF3_KD	0	unmethylated	Zero
AMIGO2	-0.359354	YTHDF3_KD	0	unmethylated	Zero
NCOA4	-0.358681	YTHDF3_KD	2	methylated	Low
CEP44	-0.358327	YTHDF3_KD	3	methylated	Medium
HGSNAT	-0.357705	YTHDF3_KD	2	methylated	Low
FASTKD2	-0.357213	YTHDF3_KD	20	methylated	High
ABHD10	-0.356894	YTHDF3_KD	3	methylated	Medium
KCTD12	-0.356623	YTHDF3_KD	0	unmethylated	Zero
CD24	-0.355778	YTHDF3_KD	0	unmethylated	Zero
FSTL1	-0.355632	YTHDF3_KD	0	unmethylated	Zero
COL14A1	-0.355606	YTHDF3_KD	0	unmethylated	Zero
APPL1	-0.355461	YTHDF3_KD	0	unmethylated	Zero
PTTG1IP	-0.355383	YTHDF3_KD	18	methylated	High
ANKRD13C	-0.3548	YTHDF3_KD	3	methylated	Medium
C5orf24	-0.353308	YTHDF3_KD	17	methylated	High
MRPL1	-0.352958	YTHDF3_KD	0	unmethylated	Zero
RPEL1	-0.352005	YTHDF3_KD	0	unmethylated	Zero
TMEM56	-0.351984	YTHDF3_KD	0	unmethylated	Zero
RPE	-0.351412	YTHDF3_KD	2	methylated	Low
TMEM106C	-0.351354	YTHDF3_KD	2	methylated	Low
FNBP1L	-0.35094	YTHDF3_KD	5	methylated	Medium
TMEM168	-0.350931	YTHDF3_KD	0	unmethylated	Zero
MSH6	-0.350927	YTHDF3_KD	39	methylated	High
GNB5	-0.350811	YTHDF3_KD	2	methylated	Low
FAM103A1	-0.35004	YTHDF3_KD	0	unmethylated	Zero
TRIT1	-0.347585	YTHDF3_KD	3	methylated	Medium
ATP6V1C1	-0.347295	YTHDF3_KD	3	methylated	Medium
NUP107	-0.346769	YTHDF3_KD	0	unmethylated	Zero
RECQL	-0.346683	YTHDF3_KD	0	unmethylated	Zero
STOM	-0.345758	YTHDF3_KD	0	unmethylated	Zero
ARHGEF10	-0.345427	YTHDF3_KD	2	methylated	Low
VLDLR	-0.344782	YTHDF3_KD	3	methylated	Medium
STX7	-0.3442	YTHDF3_KD	0	unmethylated	Zero
KLHL23	-0.344169	YTHDF3_KD	14	methylated	High
PPP1R2	-0.344044	YTHDF3_KD	0	unmethylated	Zero
MALT1	-0.343943	YTHDF3_KD	1	methylated	Low
WASHC2C	-0.343734	YTHDF3_KD	0	unmethylated	Zero
DNAJB14	-0.343431	YTHDF3_KD	0	unmethylated	Zero
ACOT13	-0.343288	YTHDF3_KD	9	methylated	High
MCM6	-0.343136	YTHDF3_KD	1	methylated	Low
SPCS3	-0.342432	YTHDF3_KD	1	methylated	Low
VPS41	-0.342334	YTHDF3_KD	2	methylated	Low
BTF3	-0.341898	YTHDF3_KD	1	methylated	Low
RPS27L	-0.341068	YTHDF3_KD	0	unmethylated	Zero
TMEM18	-0.340828	YTHDF3_KD	1	methylated	Low
C5orf42	-0.340589	YTHDF3_KD	8	methylated	High
PIK3C2A	-0.340476	YTHDF3_KD	4	methylated	Medium
FAM172A	-0.340322	YTHDF3_KD	1	methylated	Low
LNPEP	-0.340274	YTHDF3_KD	6	methylated	High
ANAPC13	-0.340039	YTHDF3_KD	1	methylated	Low
GMNN	-0.33999	YTHDF3_KD	2	methylated	Low
LRRC40	-0.339086	YTHDF3_KD	1	methylated	Low
HMOX1	-0.338349	YTHDF3_KD	1	methylated	Low
SNTB2	-0.338129	YTHDF3_KD	3	methylated	Medium
ARFGEF2	-0.337225	YTHDF3_KD	0	unmethylated	Zero
RP11-156P1.2	-0.336895	YTHDF3_KD	2	methylated	Low
ADAM17	-0.33646	YTHDF3_KD	10	methylated	High
ZNF460	-0.335144	YTHDF3_KD	19	methylated	High
ZCCHC9	-0.334872	YTHDF3_KD	1	methylated	Low
FEM1B	-0.334794	YTHDF3_KD	43	methylated	High
PDE2A	-0.33471	YTHDF3_KD	5	methylated	Medium
NMD3	-0.334144	YTHDF3_KD	2	methylated	Low
EAPP	-0.333788	YTHDF3_KD	2	methylated	Low
CLTC	-0.333713	YTHDF3_KD	4	methylated	Medium
TMTC3	-0.333336	YTHDF3_KD	16	methylated	High
FAM91A1	-0.33174	YTHDF3_KD	0	unmethylated	Zero
PPAT	-0.331329	YTHDF3_KD	1	methylated	Low
PIGK	-0.330402	YTHDF3_KD	2	methylated	Low
TEX30	-0.330377	YTHDF3_KD	0	unmethylated	Zero
SUCLG2	-0.330348	YTHDF3_KD	0	unmethylated	Zero
TMEM126B	-0.330163	YTHDF3_KD	5	methylated	Medium
RPRD1A	-0.3297	YTHDF3_KD	1	methylated	Low
TCEAL9	-0.329613	YTHDF3_KD	0	unmethylated	Zero
TAF7	-0.329559	YTHDF3_KD	35	methylated	High
NCEH1	-0.329319	YTHDF3_KD	17	methylated	High
PIK3C3	-0.329278	YTHDF3_KD	0	unmethylated	Zero
WASHC2A	-0.328938	YTHDF3_KD	0	unmethylated	Zero
ZDHHC13	-0.328489	YTHDF3_KD	1	methylated	Low
NCBP3	-0.328371	YTHDF3_KD	0	unmethylated	Zero
MRPL50	-0.327914	YTHDF3_KD	7	methylated	High
PPP1CB	-0.326246	YTHDF3_KD	2	methylated	Low
PRR14L	-0.325715	YTHDF3_KD	18	methylated	High
PITPNB	-0.325422	YTHDF3_KD	0	unmethylated	Zero
FERMT1	-0.324373	YTHDF3_KD	2	methylated	Low
EDIL3	-0.323565	YTHDF3_KD	0	unmethylated	Zero
VMA21	-0.323306	YTHDF3_KD	0	unmethylated	Zero
GCFC2	-0.32147	YTHDF3_KD	0	unmethylated	Zero
RMI1	-0.321462	YTHDF3_KD	10	methylated	High
BZW2	-0.320834	YTHDF3_KD	1	methylated	Low
S100PBP	-0.320617	YTHDF3_KD	11	methylated	High
SLC38A1	-0.320469	YTHDF3_KD	14	methylated	High
POMP	-0.320291	YTHDF3_KD	1	methylated	Low
ALDH3A2	-0.319954	YTHDF3_KD	7	methylated	High
FBXL3	-0.31988	YTHDF3_KD	15	methylated	High
CCT6A	-0.319007	YTHDF3_KD	2	methylated	Low
CAMLG	-0.319002	YTHDF3_KD	12	methylated	High
SRSF3	-0.318883	YTHDF3_KD	0	unmethylated	Zero
ZNF791	-0.318589	YTHDF3_KD	9	methylated	High
NR1D2	-0.318536	YTHDF3_KD	6	methylated	High
HMGN3	-0.318292	YTHDF3_KD	2	methylated	Low
SPTLC1	-0.31793	YTHDF3_KD	4	methylated	Medium
SPC25	-0.317546	YTHDF3_KD	0	unmethylated	Zero
LARS	-0.317238	YTHDF3_KD	2	methylated	Low
HMGCR	-0.316613	YTHDF3_KD	6	methylated	High
SORBS2	-0.31641	YTHDF3_KD	0	unmethylated	Zero
ATP6V1H	-0.315798	YTHDF3_KD	0	unmethylated	Zero
FAHD1	-0.315724	YTHDF3_KD	8	methylated	High
LAMA5	-0.315415	YTHDF3_KD	0	unmethylated	Zero
PPP1R3C	-0.315363	YTHDF3_KD	0	unmethylated	Zero
PDE8B	-0.314914	YTHDF3_KD	4	methylated	Medium
SEC11C	-0.314584	YTHDF3_KD	0	unmethylated	Zero
OSBPL9	-0.314579	YTHDF3_KD	3	methylated	Medium
FAM162A	-0.314164	YTHDF3_KD	0	unmethylated	Zero
PLRG1	-0.314113	YTHDF3_KD	0	unmethylated	Zero
SFT2D2	-0.313862	YTHDF3_KD	8	methylated	High
BLM	-0.313596	YTHDF3_KD	15	methylated	High
MEMO1	-0.313531	YTHDF3_KD	0	unmethylated	Zero
U2AF1L5	-0.312493	YTHDF3_KD	0	unmethylated	Zero
GPM6B	-0.311705	YTHDF3_KD	0	unmethylated	Zero
GTPBP8	-0.311602	YTHDF3_KD	1	methylated	Low
MRE11	-0.311051	YTHDF3_KD	0	unmethylated	Zero
MCMBP	-0.311032	YTHDF3_KD	2	methylated	Low
ANAPC4	-0.310456	YTHDF3_KD	1	methylated	Low
NDUFAF4	-0.310438	YTHDF3_KD	2	methylated	Low
EFCAB14	-0.310406	YTHDF3_KD	1	methylated	Low
SRP9	-0.310174	YTHDF3_KD	0	unmethylated	Zero
CFL2	-0.309922	YTHDF3_KD	1	methylated	Low
TXNDC16	-0.309572	YTHDF3_KD	0	unmethylated	Zero
NOL10	-0.309323	YTHDF3_KD	1	methylated	Low
HPF1	-0.309183	YTHDF3_KD	0	unmethylated	Zero
DYNC1LI2	-0.309114	YTHDF3_KD	0	unmethylated	Zero
MSMO1	-0.308861	YTHDF3_KD	13	methylated	High
CT83	-0.308785	YTHDF3_KD	0	unmethylated	Zero
SNAP29	-0.308551	YTHDF3_KD	0	unmethylated	Zero
IMPA1	-0.30823	YTHDF3_KD	0	unmethylated	Zero
NOL7	-0.307958	YTHDF3_KD	2	methylated	Low
NPEPPS	-0.307952	YTHDF3_KD	1	methylated	Low
KATNBL1	-0.307585	YTHDF3_KD	2	methylated	Low
EGLN3	-0.30736	YTHDF3_KD	8	methylated	High
BBS10	-0.307214	YTHDF3_KD	1	methylated	Low
SYNE1	-0.306749	YTHDF3_KD	0	unmethylated	Zero
EFR3A	-0.306677	YTHDF3_KD	0	unmethylated	Zero
CTBS	-0.306669	YTHDF3_KD	0	unmethylated	Zero
PANK3	-0.305642	YTHDF3_KD	9	methylated	High
GOLT1B	-0.304619	YTHDF3_KD	7	methylated	High
HSD17B11	-0.30457	YTHDF3_KD	1	methylated	Low
ZNF845	-0.304151	YTHDF3_KD	2	methylated	Low
ARMCX2	-0.304048	YTHDF3_KD	0	unmethylated	Zero
SORL1	-0.303788	YTHDF3_KD	0	unmethylated	Zero
KNTC1	-0.303766	YTHDF3_KD	1	methylated	Low
MBTPS1	-0.303717	YTHDF3_KD	20	methylated	High
EIF4A2	-0.302982	YTHDF3_KD	2	methylated	Low
ACYP1	-0.302448	YTHDF3_KD	6	methylated	High
MTMR12	-0.302259	YTHDF3_KD	4	methylated	Medium
CAPZA2	-0.302127	YTHDF3_KD	1	methylated	Low
LUM	-0.302056	YTHDF3_KD	1	methylated	Low
TNRC6B	-0.301751	YTHDF3_KD	17	methylated	High
UBR7	-0.301045	YTHDF3_KD	0	unmethylated	Zero
PPCS	-0.300974	YTHDF3_KD	10	methylated	High
VPS50	-0.300756	YTHDF3_KD	0	unmethylated	Zero
KATNA1	-0.300395	YTHDF3_KD	0	unmethylated	Zero
API5	-0.30036	YTHDF3_KD	0	unmethylated	Zero
B4GALT5	-0.300204	YTHDF3_KD	9	methylated	High
ORC5	-0.299942	YTHDF3_KD	4	methylated	Medium
EPS8	-0.29991	YTHDF3_KD	0	unmethylated	Zero
LINC00998	-0.299807	YTHDF3_KD	0	unmethylated	Zero
SET	-0.299711	YTHDF3_KD	4	methylated	Medium
ARMC1	-0.299528	YTHDF3_KD	1	methylated	Low
AK3	-0.299514	YTHDF3_KD	0	unmethylated	Zero
SGMS2	-0.29907	YTHDF3_KD	7	methylated	High
FAM3C	-0.298895	YTHDF3_KD	0	unmethylated	Zero
GTF2E1	-0.29884	YTHDF3_KD	11	methylated	High
HARS2	-0.298839	YTHDF3_KD	7	methylated	High
RPS4X	-0.297582	YTHDF3_KD	0	unmethylated	Zero
CXorf56	-0.297555	YTHDF3_KD	0	unmethylated	Zero
LACTB	-0.297283	YTHDF3_KD	8	methylated	High
GSTM3	-0.297146	YTHDF3_KD	4	methylated	Medium
OSTC	-0.296588	YTHDF3_KD	1	methylated	Low
2022-09-10	-0.295863	YTHDF3_KD	0	unmethylated	Zero
CDCA7L	-0.295793	YTHDF3_KD	3	methylated	Medium
AVL9	-0.295461	YTHDF3_KD	4	methylated	Medium
RBL2	-0.295066	YTHDF3_KD	1	methylated	Low
CDH13	-0.294299	YTHDF3_KD	0	unmethylated	Zero
STK38L	-0.294026	YTHDF3_KD	4	methylated	Medium
SARNP	-0.293983	YTHDF3_KD	1	methylated	Low
RPAP2	-0.293286	YTHDF3_KD	0	unmethylated	Zero
HNRNPA1L2	-0.293278	YTHDF3_KD	0	unmethylated	Zero
A2M	-0.292913	YTHDF3_KD	0	unmethylated	Zero
IKBKB	-0.292832	YTHDF3_KD	1	methylated	Low
SLC44A1	-0.292757	YTHDF3_KD	4	methylated	Medium
BBS4	-0.29207	YTHDF3_KD	0	unmethylated	Zero
GNA13	-0.292014	YTHDF3_KD	15	methylated	High
CHEK1	-0.291698	YTHDF3_KD	1	methylated	Low
SHOC2	-0.291382	YTHDF3_KD	16	methylated	High
CTSL	-0.291168	YTHDF3_KD	2	methylated	Low
MAGT1	-0.290764	YTHDF3_KD	0	unmethylated	Zero
ADK	-0.290424	YTHDF3_KD	1	methylated	Low
RNF103	-0.29035	YTHDF3_KD	11	methylated	High
VPS4B	-0.289561	YTHDF3_KD	0	unmethylated	Zero
HAUS3	-0.289408	YTHDF3_KD	5	methylated	Medium
CCT8	-0.289318	YTHDF3_KD	0	unmethylated	Zero
E2F6	-0.289312	YTHDF3_KD	0	unmethylated	Zero
USP37	-0.288803	YTHDF3_KD	3	methylated	Medium
CTNNAL1	-0.288699	YTHDF3_KD	0	unmethylated	Zero
RRP15	-0.288437	YTHDF3_KD	3	methylated	Medium
INA	-0.288353	YTHDF3_KD	0	unmethylated	Zero
CDK7	-0.288315	YTHDF3_KD	0	unmethylated	Zero
LAMTOR3	-0.287748	YTHDF3_KD	1	methylated	Low
NME7	-0.287727	YTHDF3_KD	0	unmethylated	Zero
HNRNPLL	-0.287645	YTHDF3_KD	2	methylated	Low
TMEM123	-0.287345	YTHDF3_KD	0	unmethylated	Zero
LAMA4	-0.287331	YTHDF3_KD	0	unmethylated	Zero
WDR11	-0.287296	YTHDF3_KD	4	methylated	Medium
DSCC1	-0.286793	YTHDF3_KD	0	unmethylated	Zero
PDCD6IP	-0.286772	YTHDF3_KD	2	methylated	Low
RAB12	-0.286544	YTHDF3_KD	1	methylated	Low
INIP	-0.286489	YTHDF3_KD	6	methylated	High
MIS12	-0.286278	YTHDF3_KD	18	methylated	High
CACNA2D3	-0.286013	YTHDF3_KD	0	unmethylated	Zero
FRAS1	-0.285788	YTHDF3_KD	0	unmethylated	Zero
VBP1	-0.285433	YTHDF3_KD	0	unmethylated	Zero
SNRPD1	-0.28535	YTHDF3_KD	0	unmethylated	Zero
HIBCH	-0.285259	YTHDF3_KD	0	unmethylated	Zero
CHMP1B	-0.284743	YTHDF3_KD	23	methylated	High
COPS4	-0.284572	YTHDF3_KD	1	methylated	Low
AASDHPPT	-0.284422	YTHDF3_KD	0	unmethylated	Zero
TCP1	-0.284165	YTHDF3_KD	1	methylated	Low
TFDP2	-0.284115	YTHDF3_KD	0	unmethylated	Zero
SCCPDH	-0.283986	YTHDF3_KD	0	unmethylated	Zero
IFT52	-0.283814	YTHDF3_KD	0	unmethylated	Zero
WDR36	-0.283618	YTHDF3_KD	3	methylated	Medium
RPS3A	-0.283388	YTHDF3_KD	1	methylated	Low
UBA3	-0.283191	YTHDF3_KD	0	unmethylated	Zero
VDAC3	-0.283029	YTHDF3_KD	3	methylated	Medium
PMS2	-0.282852	YTHDF3_KD	1	methylated	Low
CYCS	-0.282552	YTHDF3_KD	2	methylated	Low
LRRFIP1	-0.282401	YTHDF3_KD	6	methylated	High
NUPR1	-0.282148	YTHDF3_KD	3	methylated	Medium
ATP6V1A	-0.281342	YTHDF3_KD	0	unmethylated	Zero
DECR1	-0.280944	YTHDF3_KD	1	methylated	Low
GLP2R	-0.280786	YTHDF3_KD	3	methylated	Medium
C15orf41	-0.280304	YTHDF3_KD	0	unmethylated	Zero
TMEM135	-0.280022	YTHDF3_KD	1	methylated	Low
HSF2	-0.279936	YTHDF3_KD	2	methylated	Low
CHUK	-0.279788	YTHDF3_KD	0	unmethylated	Zero
ARMC9	-0.279346	YTHDF3_KD	0	unmethylated	Zero
NBR1	-0.279275	YTHDF3_KD	5	methylated	Medium
AGA	-0.278958	YTHDF3_KD	0	unmethylated	Zero
HS2ST1	-0.278889	YTHDF3_KD	7	methylated	High
RBL1	-0.278653	YTHDF3_KD	2	methylated	Low
PSMD6	-0.277981	YTHDF3_KD	0	unmethylated	Zero
PAIP1	-0.277925	YTHDF3_KD	0	unmethylated	Zero
OPTN	-0.277882	YTHDF3_KD	0	unmethylated	Zero
STK38	-0.277282	YTHDF3_KD	10	methylated	High
SELENOF	-0.27683	YTHDF3_KD	0	unmethylated	Zero
MAP1LC3B	-0.276533	YTHDF3_KD	0	unmethylated	Zero
PSMC6	-0.276527	YTHDF3_KD	0	unmethylated	Zero
BBS2	-0.276223	YTHDF3_KD	0	unmethylated	Zero
GINM1	-0.276033	YTHDF3_KD	9	methylated	High
TSNAX	-0.275186	YTHDF3_KD	0	unmethylated	Zero
H2AFY	-0.274757	YTHDF3_KD	0	unmethylated	Zero
KRT8	-0.27459	YTHDF3_KD	1	methylated	Low
LRPPRC	-0.273928	YTHDF3_KD	0	unmethylated	Zero
ANKRD28	-0.273751	YTHDF3_KD	11	methylated	High
UGP2	-0.273608	YTHDF3_KD	4	methylated	Medium
CMC1	-0.27346	YTHDF3_KD	3	methylated	Medium
RBM3	-0.27334	YTHDF3_KD	0	unmethylated	Zero
ATP6V0A2	-0.273109	YTHDF3_KD	1	methylated	Low
TAGLN	-0.273109	YTHDF3_KD	0	unmethylated	Zero
CPSF3	-0.272706	YTHDF3_KD	2	methylated	Low
QKI	-0.272543	YTHDF3_KD	1	methylated	Low
PFDN4	-0.272049	YTHDF3_KD	0	unmethylated	Zero
MED17	-0.271869	YTHDF3_KD	0	unmethylated	Zero
ICE2	-0.271734	YTHDF3_KD	0	unmethylated	Zero
HAUS1	-0.271562	YTHDF3_KD	0	unmethylated	Zero
RNMT	-0.2715	YTHDF3_KD	11	methylated	High
COMMD2	-0.271481	YTHDF3_KD	3	methylated	Medium
FBXO38	-0.271436	YTHDF3_KD	2	methylated	Low
NUDT21	-0.271395	YTHDF3_KD	0	unmethylated	Zero
ACADM	-0.271361	YTHDF3_KD	2	methylated	Low
MFF	-0.271221	YTHDF3_KD	0	unmethylated	Zero
CRBN	-0.271013	YTHDF3_KD	0	unmethylated	Zero
CBX3	-0.270701	YTHDF3_KD	0	unmethylated	Zero
NDUFAF1	-0.270504	YTHDF3_KD	2	methylated	Low
HAUS2	-0.269994	YTHDF3_KD	0	unmethylated	Zero
SIRT1	-0.269585	YTHDF3_KD	8	methylated	High
SKP1	-0.269489	YTHDF3_KD	0	unmethylated	Zero
DDTL	-0.269376	YTHDF3_KD	1	methylated	Low
STT3B	-0.269298	YTHDF3_KD	12	methylated	High
SFXN1	-0.269095	YTHDF3_KD	1	methylated	Low
CFD	-0.26905	YTHDF3_KD	0	unmethylated	Zero
G2E3	-0.268911	YTHDF3_KD	0	unmethylated	Zero
PMAIP1	-0.268725	YTHDF3_KD	7	methylated	High
BTBD3	-0.268714	YTHDF3_KD	28	methylated	High
UBE4B	-0.268151	YTHDF3_KD	7	methylated	High
ANO6	-0.268136	YTHDF3_KD	0	unmethylated	Zero
PPA2	-0.268073	YTHDF3_KD	0	unmethylated	Zero
ESYT2	-0.267673	YTHDF3_KD	0	unmethylated	Zero
IPO11	-0.267404	YTHDF3_KD	0	unmethylated	Zero
HNRNPH2	-0.267164	YTHDF3_KD	3	methylated	Medium
TMCO3	-0.267129	YTHDF3_KD	7	methylated	High
HMG20A	-0.266998	YTHDF3_KD	2	methylated	Low
DSG2	-0.266721	YTHDF3_KD	4	methylated	Medium
UTP18	-0.266354	YTHDF3_KD	1	methylated	Low
IARS	-0.266247	YTHDF3_KD	0	unmethylated	Zero
WNT5A	-0.266159	YTHDF3_KD	0	unmethylated	Zero
LITAF	-0.266066	YTHDF3_KD	7	methylated	High
ALG6	-0.266016	YTHDF3_KD	3	methylated	Medium
SLC2A13	-0.265874	YTHDF3_KD	0	unmethylated	Zero
CCNT1	-0.265425	YTHDF3_KD	20	methylated	High
DENND6A	-0.265306	YTHDF3_KD	3	methylated	Medium
COMMD3	-0.265285	YTHDF3_KD	2	methylated	Low
UFM1	-0.265114	YTHDF3_KD	0	unmethylated	Zero
CALM1	-0.264958	YTHDF3_KD	2	methylated	Low
JAK1	-0.264746	YTHDF3_KD	7	methylated	High
MYO9A	-0.2647	YTHDF3_KD	3	methylated	Medium
BUB3	-0.264686	YTHDF3_KD	0	unmethylated	Zero
VPS39	-0.264605	YTHDF3_KD	7	methylated	High
RPS23	-0.264396	YTHDF3_KD	0	unmethylated	Zero
OAT	-0.264053	YTHDF3_KD	0	unmethylated	Zero
LRP11	-0.263946	YTHDF3_KD	0	unmethylated	Zero
SMNDC1	-0.263939	YTHDF3_KD	0	unmethylated	Zero
HMGN4	-0.263546	YTHDF3_KD	18	methylated	High
GOLGA1	-0.263248	YTHDF3_KD	0	unmethylated	Zero
NAE1	-0.263068	YTHDF3_KD	0	unmethylated	Zero
FCF1	-0.262958	YTHDF3_KD	2	methylated	Low
PTCD2	-0.262811	YTHDF3_KD	2	methylated	Low
CHM	-0.262707	YTHDF3_KD	3	methylated	Medium
SACS	-0.262379	YTHDF3_KD	36	methylated	High
USP38	-0.26208	YTHDF3_KD	14	methylated	High
GARS	-0.261349	YTHDF3_KD	7	methylated	High
FERMT2	-0.261112	YTHDF3_KD	0	unmethylated	Zero
ACP1	-0.260576	YTHDF3_KD	0	unmethylated	Zero
PSMA3	-0.260545	YTHDF3_KD	0	unmethylated	Zero
MED10	-0.260538	YTHDF3_KD	0	unmethylated	Zero
CDK1	-0.260142	YTHDF3_KD	0	unmethylated	Zero
FOXN2	-0.260087	YTHDF3_KD	7	methylated	High
PDE7B	-0.26006	YTHDF3_KD	4	methylated	Medium
FAM107B	-0.26002	YTHDF3_KD	14	methylated	High
CYR61	-0.259838	YTHDF3_KD	4	methylated	Medium
GLUD2	-0.259212	YTHDF3_KD	0	unmethylated	Zero
GTF2H2C	-0.259054	YTHDF3_KD	0	unmethylated	Zero
BPNT1	-0.25881	YTHDF3_KD	2	methylated	Low
TIA1	-0.258628	YTHDF3_KD	0	unmethylated	Zero
RBMX	-0.25856	YTHDF3_KD	0	unmethylated	Zero
MAGEF1	-0.258423	YTHDF3_KD	14	methylated	High
MRPL19	-0.258207	YTHDF3_KD	3	methylated	Medium
AMFR	-0.257954	YTHDF3_KD	2	methylated	Low
FHL1	-0.257598	YTHDF3_KD	0	unmethylated	Zero
C1GALT1	-0.257476	YTHDF3_KD	9	methylated	High
KLHL13	-0.257475	YTHDF3_KD	3	methylated	Medium
DNAJC10	-0.256926	YTHDF3_KD	8	methylated	High
POLR3C	-0.256481	YTHDF3_KD	0	unmethylated	Zero
NPM1	-0.256457	YTHDF3_KD	9	methylated	High
TTC14	-0.256325	YTHDF3_KD	0	unmethylated	Zero
HSPA14	-0.256	YTHDF3_KD	6	methylated	High
ATP2B4	-0.255633	YTHDF3_KD	21	methylated	High
KLHL7	-0.255458	YTHDF3_KD	2	methylated	Low
RSF1	-0.255252	YTHDF3_KD	12	methylated	High
SPRTN	-0.255117	YTHDF3_KD	8	methylated	High
RAPGEF6	-0.254996	YTHDF3_KD	6	methylated	High
RDH10	-0.25496	YTHDF3_KD	0	unmethylated	Zero
CD164	-0.254881	YTHDF3_KD	6	methylated	High
CTGF	-0.25478	YTHDF3_KD	0	unmethylated	Zero
FECH	-0.254737	YTHDF3_KD	1	methylated	Low
ANXA5	-0.254666	YTHDF3_KD	0	unmethylated	Zero
GBAS	-0.254424	YTHDF3_KD	1	methylated	Low
HTATSF1	-0.254268	YTHDF3_KD	2	methylated	Low
FAM46A	-0.254261	YTHDF3_KD	24	methylated	High
CCT4	-0.254176	YTHDF3_KD	3	methylated	Medium
GBP2	-0.253827	YTHDF3_KD	0	unmethylated	Zero
TPD52	-0.25382	YTHDF3_KD	2	methylated	Low
GMFB	-0.253676	YTHDF3_KD	0	unmethylated	Zero
LAMB3	-0.253601	YTHDF3_KD	3	methylated	Medium
PGM2	-0.252944	YTHDF3_KD	0	unmethylated	Zero
LRRC58	-0.252866	YTHDF3_KD	7	methylated	High
ATL2	-0.252853	YTHDF3_KD	8	methylated	High
LANCL1	-0.252673	YTHDF3_KD	3	methylated	Medium
BARD1	-0.252539	YTHDF3_KD	9	methylated	High
NSMCE2	-0.252295	YTHDF3_KD	1	methylated	Low
UTRN	-0.252114	YTHDF3_KD	0	unmethylated	Zero
LPGAT1	-0.251971	YTHDF3_KD	0	unmethylated	Zero
KLHL5	-0.251583	YTHDF3_KD	6	methylated	High
EXOC8	-0.251433	YTHDF3_KD	15	methylated	High
GLRX3	-0.251319	YTHDF3_KD	0	unmethylated	Zero
RC3H2	-0.251267	YTHDF3_KD	5	methylated	Medium
EXOC2	-0.251212	YTHDF3_KD	2	methylated	Low
AKR1C3	-0.251184	YTHDF3_KD	0	unmethylated	Zero
TRMT1L	-0.251105	YTHDF3_KD	0	unmethylated	Zero
TRIAP1	-0.250814	YTHDF3_KD	11	methylated	High
FASTKD1	-0.25022	YTHDF3_KD	9	methylated	High
NIPSNAP3A	-0.25014	YTHDF3_KD	0	unmethylated	Zero
PRKAA1	-0.249735	YTHDF3_KD	3	methylated	Medium
FBN2	-0.249678	YTHDF3_KD	0	unmethylated	Zero
MGAT2	-0.249438	YTHDF3_KD	32	methylated	High
PMPCB	-0.249307	YTHDF3_KD	0	unmethylated	Zero
MDH1	-0.249143	YTHDF3_KD	0	unmethylated	Zero
EIF2S3L	-0.249094	YTHDF3_KD	0	unmethylated	Zero
DYNC1LI1	-0.248923	YTHDF3_KD	0	unmethylated	Zero
ERLEC1	-0.248334	YTHDF3_KD	1	methylated	Low
PLK2	-0.248211	YTHDF3_KD	10	methylated	High
PRPF40A	-0.248154	YTHDF3_KD	4	methylated	Medium
FAT1	-0.247899	YTHDF3_KD	171	methylated	High
ZFAND5	-0.247649	YTHDF3_KD	6	methylated	High
BRCA1	-0.247498	YTHDF3_KD	11	methylated	High
IFT81	-0.247416	YTHDF3_KD	0	unmethylated	Zero
CMSS1	-0.24728	YTHDF3_KD	1	methylated	Low
HPRT1	-0.247208	YTHDF3_KD	0	unmethylated	Zero
ARL1	-0.246972	YTHDF3_KD	0	unmethylated	Zero
PHYH	-0.24675	YTHDF3_KD	0	unmethylated	Zero
CEBPZOS	-0.246641	YTHDF3_KD	0	unmethylated	Zero
BRI3BP	-0.246607	YTHDF3_KD	17	methylated	High
KYNU	-0.246485	YTHDF3_KD	0	unmethylated	Zero
TIMMDC1	-0.245787	YTHDF3_KD	7	methylated	High
CAST	-0.24572	YTHDF3_KD	7	methylated	High
DDX20	-0.245203	YTHDF3_KD	17	methylated	High
ZFX	-0.244605	YTHDF3_KD	25	methylated	High
REXO2	-0.244505	YTHDF3_KD	0	unmethylated	Zero
ACBD3	-0.244504	YTHDF3_KD	9	methylated	High
THOC3	-0.244501	YTHDF3_KD	0	unmethylated	Zero
CAND1	-0.244204	YTHDF3_KD	21	methylated	High
TMCO1	-0.244109	YTHDF3_KD	2	methylated	Low
CUL5	-0.244105	YTHDF3_KD	5	methylated	Medium
SP140L	-0.243896	YTHDF3_KD	0	unmethylated	Zero
MRPL39	-0.243878	YTHDF3_KD	0	unmethylated	Zero
CAPN7	-0.243812	YTHDF3_KD	6	methylated	High
VPS8	-0.243594	YTHDF3_KD	2	methylated	Low
SCP2	-0.243476	YTHDF3_KD	0	unmethylated	Zero
CALCOCO2	-0.243426	YTHDF3_KD	0	unmethylated	Zero
NUDT12	-0.243152	YTHDF3_KD	7	methylated	High
GBP1	-0.243111	YTHDF3_KD	0	unmethylated	Zero
NLN	-0.242714	YTHDF3_KD	3	methylated	Medium
NUP133	-0.242539	YTHDF3_KD	0	unmethylated	Zero
RNASEH1	-0.242406	YTHDF3_KD	2	methylated	Low
PCNX4	-0.242367	YTHDF3_KD	0	unmethylated	Zero
JKAMP	-0.242244	YTHDF3_KD	3	methylated	Medium
CEP192	-0.24207	YTHDF3_KD	15	methylated	High
PIR	-0.242066	YTHDF3_KD	0	unmethylated	Zero
GNPNAT1	-0.24161	YTHDF3_KD	3	methylated	Medium
GLS	-0.24137	YTHDF3_KD	3	methylated	Medium
ARL6IP6	-0.241171	YTHDF3_KD	0	unmethylated	Zero
LAPTM4B	-0.240915	YTHDF3_KD	0	unmethylated	Zero
IGBP1	-0.240899	YTHDF3_KD	5	methylated	Medium
PCSK1	-0.240898	YTHDF3_KD	2	methylated	Low
SEL1L	-0.240639	YTHDF3_KD	22	methylated	High
VRK2	-0.240467	YTHDF3_KD	1	methylated	Low
ZBED5	-0.240209	YTHDF3_KD	28	methylated	High
SLC35G2	-0.240139	YTHDF3_KD	6	methylated	High
FAM111A	-0.239825	YTHDF3_KD	10	methylated	High
BTG3	-0.239692	YTHDF3_KD	0	unmethylated	Zero
SFXN4	-0.239691	YTHDF3_KD	0	unmethylated	Zero
NBAS	-0.23958	YTHDF3_KD	2	methylated	Low
ERAP1	-0.239546	YTHDF3_KD	5	methylated	Medium
RANBP9	-0.239133	YTHDF3_KD	0	unmethylated	Zero
GPD2	-0.239105	YTHDF3_KD	6	methylated	High
BCAS2	-0.239067	YTHDF3_KD	7	methylated	High
ARL8B	-0.238673	YTHDF3_KD	0	unmethylated	Zero
AOX1	-0.238439	YTHDF3_KD	0	unmethylated	Zero
HSPD1	-0.238349	YTHDF3_KD	2	methylated	Low
CCNDBP1	-0.23832	YTHDF3_KD	1	methylated	Low
PIEZO2	-0.238205	YTHDF3_KD	0	unmethylated	Zero
SLC38A9	-0.238036	YTHDF3_KD	0	unmethylated	Zero
DYNC1I2	-0.238011	YTHDF3_KD	0	unmethylated	Zero
CENPI	-0.237735	YTHDF3_KD	6	methylated	High
MORC4	-0.237692	YTHDF3_KD	2	methylated	Low
NOV	-0.237596	YTHDF3_KD	0	unmethylated	Zero
PNRC1	-0.237171	YTHDF3_KD	16	methylated	High
TOM1L1	-0.236735	YTHDF3_KD	1	methylated	Low
RFK	-0.236694	YTHDF3_KD	0	unmethylated	Zero
C18orf25	-0.236358	YTHDF3_KD	3	methylated	Medium
RPRD1B	-0.23575	YTHDF3_KD	3	methylated	Medium
SNX19	-0.235279	YTHDF3_KD	1	methylated	Low
TSPAN6	-0.235276	YTHDF3_KD	0	unmethylated	Zero
TARS	-0.234865	YTHDF3_KD	4	methylated	Medium
TMPO	-0.234765	YTHDF3_KD	2	methylated	Low
USP33	-0.234621	YTHDF3_KD	1	methylated	Low
ARMCX3	-0.234611	YTHDF3_KD	0	unmethylated	Zero
ATP6AP2	-0.234542	YTHDF3_KD	0	unmethylated	Zero
CDCA7	-0.234534	YTHDF3_KD	0	unmethylated	Zero
CCNT2	-0.234502	YTHDF3_KD	10	methylated	High
ANKRD13A	-0.234396	YTHDF3_KD	0	unmethylated	Zero
MLH1	-0.234339	YTHDF3_KD	0	unmethylated	Zero
MSRB3	-0.234302	YTHDF3_KD	3	methylated	Medium
ATE1	-0.23418	YTHDF3_KD	0	unmethylated	Zero
WASHC5	-0.233933	YTHDF3_KD	0	unmethylated	Zero
GLT8D2	-0.233643	YTHDF3_KD	3	methylated	Medium
PLPP3	-0.233304	YTHDF3_KD	0	unmethylated	Zero
MORF4L2	-0.233135	YTHDF3_KD	5	methylated	Medium
STRN	-0.232999	YTHDF3_KD	2	methylated	Low
DSC2	-0.232991	YTHDF3_KD	0	unmethylated	Zero
AHR	-0.232844	YTHDF3_KD	15	methylated	High
STAU2	-0.232838	YTHDF3_KD	0	unmethylated	Zero
TCEAL8	-0.23221	YTHDF3_KD	4	methylated	Medium
NCBP1	-0.232033	YTHDF3_KD	0	unmethylated	Zero
MCTS1	-0.232022	YTHDF3_KD	0	unmethylated	Zero
ZNF830	-0.231963	YTHDF3_KD	9	methylated	High
ANXA4	-0.231783	YTHDF3_KD	0	unmethylated	Zero
WDR41	-0.231672	YTHDF3_KD	1	methylated	Low
FNIP1	-0.23158	YTHDF3_KD	10	methylated	High
PCM1	-0.231275	YTHDF3_KD	0	unmethylated	Zero
FMR1	-0.230884	YTHDF3_KD	0	unmethylated	Zero
RNF113A	-0.230679	YTHDF3_KD	8	methylated	High
MAOB	-0.230635	YTHDF3_KD	0	unmethylated	Zero
PFN2	-0.230385	YTHDF3_KD	2	methylated	Low
IDE	-0.230288	YTHDF3_KD	0	unmethylated	Zero
RBM12B	-0.230217	YTHDF3_KD	24	methylated	High
SNRPB2	-0.229984	YTHDF3_KD	2	methylated	Low
ZBTB33	-0.229731	YTHDF3_KD	6	methylated	High
KIF3B	-0.229464	YTHDF3_KD	24	methylated	High
C12orf29	-0.229348	YTHDF3_KD	0	unmethylated	Zero
TMEM62	-0.229071	YTHDF3_KD	1	methylated	Low
FAM60A	-0.228811	YTHDF3_KD	1	methylated	Low
MSX1	-0.228762	YTHDF3_KD	1	methylated	Low
CAAP1	-0.228661	YTHDF3_KD	6	methylated	High
CKS1B	-0.228283	YTHDF3_KD	0	unmethylated	Zero
ERCC6	-0.228012	YTHDF3_KD	5	methylated	Medium
ACAT1	-0.227889	YTHDF3_KD	0	unmethylated	Zero
2022-09-02	-0.227721	YTHDF3_KD	0	unmethylated	Zero
CREG1	-0.227525	YTHDF3_KD	8	methylated	High
SASH1	-0.227214	YTHDF3_KD	1	methylated	Low
C17orf49	-0.227212	YTHDF3_KD	2	methylated	Low
KRT17	-0.227162	YTHDF3_KD	2	methylated	Low
ATAD1	-0.226824	YTHDF3_KD	0	unmethylated	Zero
RRAGC	-0.226753	YTHDF3_KD	10	methylated	High
ACTR8	-0.226736	YTHDF3_KD	1	methylated	Low
IFRD1	-0.2263	YTHDF3_KD	0	unmethylated	Zero
TRAPPC11	-0.226066	YTHDF3_KD	0	unmethylated	Zero
HIST1H2BE	-0.225865	YTHDF3_KD	0	unmethylated	Zero
NAA35	-0.225724	YTHDF3_KD	0	unmethylated	Zero
MTHFD1L	-0.225515	YTHDF3_KD	3	methylated	Medium
SEH1L	-0.225404	YTHDF3_KD	1	methylated	Low
STXBP3	-0.225392	YTHDF3_KD	0	unmethylated	Zero
HACL1	-0.225389	YTHDF3_KD	0	unmethylated	Zero
ALG10B	-0.225145	YTHDF3_KD	0	unmethylated	Zero
NNT	-0.225043	YTHDF3_KD	4	methylated	Medium
HAT1	-0.224407	YTHDF3_KD	3	methylated	Medium
ACSL3	-0.224279	YTHDF3_KD	9	methylated	High
RPL6	-0.224273	YTHDF3_KD	3	methylated	Medium
RNF111	-0.224197	YTHDF3_KD	6	methylated	High
WDFY1	-0.224113	YTHDF3_KD	1	methylated	Low
PDE6D	-0.224049	YTHDF3_KD	0	unmethylated	Zero
MTX3	-0.223729	YTHDF3_KD	1	methylated	Low
ITPR1	-0.223101	YTHDF3_KD	2	methylated	Low
FRG1	-0.223005	YTHDF3_KD	0	unmethylated	Zero
NCKAP1	-0.22296	YTHDF3_KD	2	methylated	Low
ATP7A	-0.222888	YTHDF3_KD	7	methylated	High
BAG1	-0.222808	YTHDF3_KD	3	methylated	Medium
PRKAG1	-0.222656	YTHDF3_KD	0	unmethylated	Zero
GTF2H3	-0.222576	YTHDF3_KD	2	methylated	Low
NDUFA13	-0.22257	YTHDF3_KD	1	methylated	Low
ENOSF1	-0.22212	YTHDF3_KD	1	methylated	Low
ITGA6	-0.221776	YTHDF3_KD	4	methylated	Medium
DCBLD2	-0.221747	YTHDF3_KD	4	methylated	Medium
PPP1R7	-0.221642	YTHDF3_KD	0	unmethylated	Zero
COG6	-0.221291	YTHDF3_KD	0	unmethylated	Zero
GGH	-0.221201	YTHDF3_KD	0	unmethylated	Zero
THOC7	-0.221061	YTHDF3_KD	0	unmethylated	Zero
GOLGA5	-0.220971	YTHDF3_KD	12	methylated	High
TC2N	-0.22076	YTHDF3_KD	2	methylated	Low
NFXL1	-0.220491	YTHDF3_KD	0	unmethylated	Zero
TMEM33	-0.220421	YTHDF3_KD	0	unmethylated	Zero
YEATS4	-0.220323	YTHDF3_KD	6	methylated	High
ARHGAP21	-0.220319	YTHDF3_KD	2	methylated	Low
SNAPC3	-0.22013	YTHDF3_KD	1	methylated	Low
FOPNL	-0.219788	YTHDF3_KD	0	unmethylated	Zero
YWHAQ	-0.219669	YTHDF3_KD	0	unmethylated	Zero
ACAT2	-0.219636	YTHDF3_KD	0	unmethylated	Zero
PAIP2	-0.219227	YTHDF3_KD	3	methylated	Medium
HERC1	-0.219168	YTHDF3_KD	19	methylated	High
PTGES3	-0.21897	YTHDF3_KD	0	unmethylated	Zero
PRCP	-0.218908	YTHDF3_KD	1	methylated	Low
NPNT	-0.218872	YTHDF3_KD	0	unmethylated	Zero
COPS5	-0.218692	YTHDF3_KD	0	unmethylated	Zero
PAWR	-0.218062	YTHDF3_KD	0	unmethylated	Zero
FAM114A2	-0.217981	YTHDF3_KD	1	methylated	Low
PERP	-0.217927	YTHDF3_KD	2	methylated	Low
DCLRE1A	-0.217653	YTHDF3_KD	10	methylated	High
DHX40	-0.21732	YTHDF3_KD	5	methylated	Medium
LIMD1	-0.217108	YTHDF3_KD	5	methylated	Medium
OSBPL11	-0.217044	YTHDF3_KD	9	methylated	High
HEXB	-0.21702	YTHDF3_KD	0	unmethylated	Zero
LYRM7	-0.217018	YTHDF3_KD	2	methylated	Low
YAE1D1	-0.216986	YTHDF3_KD	3	methylated	Medium
C21orf91	-0.216779	YTHDF3_KD	2	methylated	Low
SPARCL1	-0.21672	YTHDF3_KD	0	unmethylated	Zero
SENP1	-0.216694	YTHDF3_KD	1	methylated	Low
GFAP	-0.216569	YTHDF3_KD	0	unmethylated	Zero
HPS3	-0.216441	YTHDF3_KD	11	methylated	High
DDHD2	-0.216217	YTHDF3_KD	0	unmethylated	Zero
MAT2B	-0.215833	YTHDF3_KD	0	unmethylated	Zero
SSBP2	-0.2158	YTHDF3_KD	0	unmethylated	Zero
CNBP	-0.215567	YTHDF3_KD	0	unmethylated	Zero
GON7	-0.215562	YTHDF3_KD	0	unmethylated	Zero
NDFIP2	-0.215362	YTHDF3_KD	0	unmethylated	Zero
NCOA3	-0.215211	YTHDF3_KD	4	methylated	Medium
FAM98B	-0.215127	YTHDF3_KD	0	unmethylated	Zero
DNAJC9	-0.214907	YTHDF3_KD	0	unmethylated	Zero
MRPL47	-0.214858	YTHDF3_KD	0	unmethylated	Zero
NPC2	-0.214831	YTHDF3_KD	0	unmethylated	Zero
LPCAT2	-0.214827	YTHDF3_KD	0	unmethylated	Zero
ISCU	-0.214824	YTHDF3_KD	2	methylated	Low
CFAP97	-0.214812	YTHDF3_KD	0	unmethylated	Zero
HPS5	-0.214716	YTHDF3_KD	7	methylated	High
PSME4	-0.214559	YTHDF3_KD	7	methylated	High
RIOK3	-0.214496	YTHDF3_KD	0	unmethylated	Zero
GNPAT	-0.214488	YTHDF3_KD	4	methylated	Medium
XRN2	-0.214343	YTHDF3_KD	0	unmethylated	Zero
KCTD9	-0.214153	YTHDF3_KD	0	unmethylated	Zero
ATG16L1	-0.213408	YTHDF3_KD	2	methylated	Low
WDR47	-0.212959	YTHDF3_KD	4	methylated	Medium
ECHDC1	-0.212925	YTHDF3_KD	5	methylated	Medium
MCFD2	-0.212922	YTHDF3_KD	2	methylated	Low
SLC6A15	-0.212091	YTHDF3_KD	0	unmethylated	Zero
MBIP	-0.211884	YTHDF3_KD	0	unmethylated	Zero
CCDC93	-0.211777	YTHDF3_KD	1	methylated	Low
PIKFYVE	-0.211124	YTHDF3_KD	9	methylated	High
ACTR6	-0.211123	YTHDF3_KD	0	unmethylated	Zero
ADGRD1	-0.211043	YTHDF3_KD	0	unmethylated	Zero
POLR2B	-0.210897	YTHDF3_KD	2	methylated	Low
DPP8	-0.210756	YTHDF3_KD	5	methylated	Medium
CLIP4	-0.210329	YTHDF3_KD	0	unmethylated	Zero
TMEM19	-0.210184	YTHDF3_KD	4	methylated	Medium
RAB23	-0.210151	YTHDF3_KD	4	methylated	Medium
PPA1	-0.210121	YTHDF3_KD	0	unmethylated	Zero
FOLR1	-0.209892	YTHDF3_KD	0	unmethylated	Zero
THUMPD2	-0.209849	YTHDF3_KD	4	methylated	Medium
RPL26	-0.209653	YTHDF3_KD	0	unmethylated	Zero
AHNAK2	-0.20947	YTHDF3_KD	47	methylated	High
ATP5A1	-0.209321	YTHDF3_KD	1	methylated	Low
RAD54B	-0.209238	YTHDF3_KD	0	unmethylated	Zero
EIF3E	-0.209179	YTHDF3_KD	0	unmethylated	Zero
TMOD3	-0.209097	YTHDF3_KD	1	methylated	Low
EFL1	-0.208925	YTHDF3_KD	0	unmethylated	Zero
ME1	-0.208909	YTHDF3_KD	0	unmethylated	Zero
ARHGEF12	-0.208875	YTHDF3_KD	10	methylated	High
FGFR1OP2	-0.208875	YTHDF3_KD	1	methylated	Low
CLPX	-0.208776	YTHDF3_KD	3	methylated	Medium
WASHC3	-0.208228	YTHDF3_KD	0	unmethylated	Zero
GTPBP10	-0.207777	YTHDF3_KD	2	methylated	Low
RALGAPA1	-0.207715	YTHDF3_KD	0	unmethylated	Zero
UQCRFS1	-0.20763	YTHDF3_KD	1	methylated	Low
CYTH1	-0.207625	YTHDF3_KD	0	unmethylated	Zero
TMOD1	-0.20759	YTHDF3_KD	0	unmethylated	Zero
DISP1	-0.207041	YTHDF3_KD	2	methylated	Low
LRBA	-0.206901	YTHDF3_KD	11	methylated	High
PRKAA2	-0.206523	YTHDF3_KD	3	methylated	Medium
CDC16	-0.206517	YTHDF3_KD	2	methylated	Low
WEE1	-0.206166	YTHDF3_KD	5	methylated	Medium
ARHGAP18	-0.206126	YTHDF3_KD	2	methylated	Low
CSNK2A1	-0.205992	YTHDF3_KD	2	methylated	Low
GCSH	-0.205686	YTHDF3_KD	0	unmethylated	Zero
SHTN1	-0.205622	YTHDF3_KD	0	unmethylated	Zero
NECAP1	-0.20558	YTHDF3_KD	0	unmethylated	Zero
FNBP1	-0.205371	YTHDF3_KD	6	methylated	High
DSP	-0.205359	YTHDF3_KD	45	methylated	High
G3BP1	-0.205162	YTHDF3_KD	2	methylated	Low
KCTD3	-0.205023	YTHDF3_KD	6	methylated	High
SDC2	-0.204885	YTHDF3_KD	0	unmethylated	Zero
PTPN11	-0.204797	YTHDF3_KD	1	methylated	Low
TM9SF2	-0.204396	YTHDF3_KD	0	unmethylated	Zero
RAD17	-0.203897	YTHDF3_KD	3	methylated	Medium
ELOVL5	-0.203894	YTHDF3_KD	2	methylated	Low
ISY1	-0.20372	YTHDF3_KD	1	methylated	Low
CDC123	-0.203629	YTHDF3_KD	2	methylated	Low
LSM8	-0.203523	YTHDF3_KD	0	unmethylated	Zero
CCPG1	-0.203518	YTHDF3_KD	19	methylated	High
HOOK3	-0.203402	YTHDF3_KD	0	unmethylated	Zero
STON2	-0.203326	YTHDF3_KD	9	methylated	High
TAF1B	-0.20317	YTHDF3_KD	4	methylated	Medium
HSP90B1	-0.203145	YTHDF3_KD	14	methylated	High
HELLS	-0.20264	YTHDF3_KD	0	unmethylated	Zero
B3GLCT	-0.20258	YTHDF3_KD	0	unmethylated	Zero
PDXDC1	-0.202455	YTHDF3_KD	5	methylated	Medium
VCL	-0.202147	YTHDF3_KD	6	methylated	High
SENP2	-0.202116	YTHDF3_KD	8	methylated	High
HERC5	-0.202071	YTHDF3_KD	0	unmethylated	Zero
NR3C1	-0.201809	YTHDF3_KD	23	methylated	High
EEF1E1	-0.201775	YTHDF3_KD	3	methylated	Medium
MRPL48	-0.201761	YTHDF3_KD	0	unmethylated	Zero
BAG2	-0.201753	YTHDF3_KD	3	methylated	Medium
NEMP1	-0.201689	YTHDF3_KD	0	unmethylated	Zero
FKBP7	-0.201487	YTHDF3_KD	0	unmethylated	Zero
DPY30	-0.201448	YTHDF3_KD	0	unmethylated	Zero
PFKP	-0.201259	YTHDF3_KD	2	methylated	Low
MYOF	-0.201135	YTHDF3_KD	0	unmethylated	Zero
2022-03-05	-0.20106	YTHDF3_KD	0	unmethylated	Zero
NSL1	-0.200675	YTHDF3_KD	11	methylated	High
VAPA	-0.200276	YTHDF3_KD	0	unmethylated	Zero
ETFA	-0.199744	YTHDF3_KD	0	unmethylated	Zero
GGPS1	-0.199691	YTHDF3_KD	4	methylated	Medium
PTGR1	-0.199651	YTHDF3_KD	2	methylated	Low
BMI1	-0.199566	YTHDF3_KD	13	methylated	High
ACY1	-0.199276	YTHDF3_KD	0	unmethylated	Zero
CASP3	-0.19914	YTHDF3_KD	0	unmethylated	Zero
XPC	-0.199106	YTHDF3_KD	5	methylated	Medium
TGFBR1	-0.199063	YTHDF3_KD	8	methylated	High
TSC22D1	-0.198798	YTHDF3_KD	27	methylated	High
UBE2Z	-0.198689	YTHDF3_KD	3	methylated	Medium
PALMD	-0.19857	YTHDF3_KD	6	methylated	High
DARS	-0.198559	YTHDF3_KD	0	unmethylated	Zero
AGPAT5	-0.198495	YTHDF3_KD	6	methylated	High
EXO1	-0.198197	YTHDF3_KD	6	methylated	High
BRWD1	-0.198036	YTHDF3_KD	14	methylated	High
GDE1	-0.19798	YTHDF3_KD	8	methylated	High
EID1	-0.197919	YTHDF3_KD	34	methylated	High
CHMP4C	-0.197732	YTHDF3_KD	0	unmethylated	Zero
IBTK	-0.197656	YTHDF3_KD	10	methylated	High
SLC30A7	-0.19764	YTHDF3_KD	0	unmethylated	Zero
ARFIP1	-0.197634	YTHDF3_KD	0	unmethylated	Zero
SMN2	-0.197471	YTHDF3_KD	0	unmethylated	Zero
ZCRB1	-0.197402	YTHDF3_KD	0	unmethylated	Zero
MCM3	-0.197355	YTHDF3_KD	10	methylated	High
MRPS35	-0.197247	YTHDF3_KD	1	methylated	Low
SSR1	-0.197153	YTHDF3_KD	4	methylated	Medium
SECTM1	-0.197033	YTHDF3_KD	3	methylated	Medium
DIABLO	-0.196586	YTHDF3_KD	2	methylated	Low
RTCA	-0.196532	YTHDF3_KD	0	unmethylated	Zero
SCO1	-0.19647	YTHDF3_KD	7	methylated	High
SNRPA1	-0.196252	YTHDF3_KD	1	methylated	Low
SLC4A1AP	-0.196219	YTHDF3_KD	1	methylated	Low
LGALS3	-0.196151	YTHDF3_KD	0	unmethylated	Zero
MAP3K7	-0.195905	YTHDF3_KD	10	methylated	High
FBXO30	-0.195755	YTHDF3_KD	9	methylated	High
PARN	-0.195637	YTHDF3_KD	0	unmethylated	Zero
SF3B1	-0.195586	YTHDF3_KD	3	methylated	Medium
SNW1	-0.195555	YTHDF3_KD	1	methylated	Low
WDR70	-0.195416	YTHDF3_KD	0	unmethylated	Zero
PRKDC	-0.195412	YTHDF3_KD	4	methylated	Medium
ESD	-0.195291	YTHDF3_KD	0	unmethylated	Zero
TMEM245	-0.195209	YTHDF3_KD	2	methylated	Low
MON2	-0.195158	YTHDF3_KD	3	methylated	Medium
LATS1	-0.195095	YTHDF3_KD	15	methylated	High
CLASP2	-0.194976	YTHDF3_KD	0	unmethylated	Zero
EPRS	-0.194788	YTHDF3_KD	4	methylated	Medium
RHOT1	-0.194601	YTHDF3_KD	0	unmethylated	Zero
DDX18	-0.194551	YTHDF3_KD	4	methylated	Medium
RALBP1	-0.194186	YTHDF3_KD	5	methylated	Medium
RANBP6	-0.194088	YTHDF3_KD	13	methylated	High
INTS7	-0.193867	YTHDF3_KD	4	methylated	Medium
DOCK5	-0.193801	YTHDF3_KD	8	methylated	High
SLC36A4	-0.19344	YTHDF3_KD	0	unmethylated	Zero
STAG1	-0.193438	YTHDF3_KD	3	methylated	Medium
AP3S1	-0.193281	YTHDF3_KD	0	unmethylated	Zero
C19orf33	-0.19318	YTHDF3_KD	0	unmethylated	Zero
CTNNB1	-0.193134	YTHDF3_KD	6	methylated	High
MCUR1	-0.19306	YTHDF3_KD	0	unmethylated	Zero
FHL2	-0.192965	YTHDF3_KD	0	unmethylated	Zero
TBC1D5	-0.192958	YTHDF3_KD	2	methylated	Low
C18orf32	-0.192923	YTHDF3_KD	4	methylated	Medium
TTC21B	-0.192908	YTHDF3_KD	0	unmethylated	Zero
SPG11	-0.192783	YTHDF3_KD	10	methylated	High
CSNK1A1	-0.192583	YTHDF3_KD	10	methylated	High
QRSL1	-0.192309	YTHDF3_KD	3	methylated	Medium
MRPL45	-0.19224	YTHDF3_KD	12	methylated	High
APBB2	-0.192049	YTHDF3_KD	5	methylated	Medium
VPS45	-0.192011	YTHDF3_KD	1	methylated	Low
GPR89A	-0.191972	YTHDF3_KD	0	unmethylated	Zero
GLMN	-0.191862	YTHDF3_KD	0	unmethylated	Zero
SLC25A4	-0.191788	YTHDF3_KD	1	methylated	Low
HLTF	-0.191185	YTHDF3_KD	0	unmethylated	Zero
MTMR6	-0.191137	YTHDF3_KD	0	unmethylated	Zero
UBLCP1	-0.19111	YTHDF3_KD	1	methylated	Low
MRPS23	-0.190963	YTHDF3_KD	1	methylated	Low
ARGLU1	-0.190848	YTHDF3_KD	15	methylated	High
GTF2B	-0.190562	YTHDF3_KD	0	unmethylated	Zero
MBTPS2	-0.190546	YTHDF3_KD	3	methylated	Medium
PLGRKT	-0.190193	YTHDF3_KD	0	unmethylated	Zero
TXNDC9	-0.190159	YTHDF3_KD	0	unmethylated	Zero
IWS1	-0.18993	YTHDF3_KD	16	methylated	High
MUC16	-0.189767	YTHDF3_KD	0	unmethylated	Zero
ATRIP	-0.189766	YTHDF3_KD	1	methylated	Low
TNS3	-0.189348	YTHDF3_KD	7	methylated	High
CSRP2	-0.189323	YTHDF3_KD	0	unmethylated	Zero
PPP1R15B	-0.189142	YTHDF3_KD	43	methylated	High
KIF11	-0.189034	YTHDF3_KD	2	methylated	Low
AP3B1	-0.188698	YTHDF3_KD	3	methylated	Medium
ATP6V1G1	-0.188521	YTHDF3_KD	0	unmethylated	Zero
GHITM	-0.188446	YTHDF3_KD	0	unmethylated	Zero
LIMA1	-0.187965	YTHDF3_KD	19	methylated	High
IMMP2L	-0.187759	YTHDF3_KD	0	unmethylated	Zero
PSMD5	-0.187521	YTHDF3_KD	14	methylated	High
GNL3	-0.186572	YTHDF3_KD	3	methylated	Medium
GTF2I	-0.186568	YTHDF3_KD	0	unmethylated	Zero
NT5C2	-0.186498	YTHDF3_KD	3	methylated	Medium
TTF1	-0.186487	YTHDF3_KD	4	methylated	Medium
TMEM14C	-0.186452	YTHDF3_KD	1	methylated	Low
DSC3	-0.186106	YTHDF3_KD	0	unmethylated	Zero
MRPL30	-0.185746	YTHDF3_KD	0	unmethylated	Zero
PPP1CC	-0.185441	YTHDF3_KD	5	methylated	Medium
CCNC	-0.18525	YTHDF3_KD	1	methylated	Low
OTUD4	-0.184942	YTHDF3_KD	1	methylated	Low
ASAH1	-0.18458	YTHDF3_KD	1	methylated	Low
YIF1A	-0.184521	YTHDF3_KD	0	unmethylated	Zero
DCN	-0.184364	YTHDF3_KD	0	unmethylated	Zero
TUBGCP5	-0.184097	YTHDF3_KD	0	unmethylated	Zero
KCNK1	-0.183982	YTHDF3_KD	8	methylated	High
YWHAZ	-0.183933	YTHDF3_KD	0	unmethylated	Zero
TIFA	-0.183823	YTHDF3_KD	7	methylated	High
FNTA	-0.183779	YTHDF3_KD	3	methylated	Medium
TRIP4	-0.183731	YTHDF3_KD	0	unmethylated	Zero
TPM4	-0.183645	YTHDF3_KD	1	methylated	Low
KIFAP3	-0.183445	YTHDF3_KD	0	unmethylated	Zero
MAGEA6	-0.18332	YTHDF3_KD	0	unmethylated	Zero
VIM	-0.183219	YTHDF3_KD	0	unmethylated	Zero
BEX3	-0.18316	YTHDF3_KD	0	unmethylated	Zero
CEP97	-0.183128	YTHDF3_KD	6	methylated	High
UBE2G2	-0.18287	YTHDF3_KD	14	methylated	High
IDH3A	-0.182743	YTHDF3_KD	3	methylated	Medium
LAPTM4A	-0.182613	YTHDF3_KD	0	unmethylated	Zero
RABGGTB	-0.182107	YTHDF3_KD	0	unmethylated	Zero
IQGAP2	-0.182004	YTHDF3_KD	0	unmethylated	Zero
HIPK3	-0.181945	YTHDF3_KD	19	methylated	High
SOS1	-0.181718	YTHDF3_KD	22	methylated	High
RNF115	-0.181659	YTHDF3_KD	2	methylated	Low
CPNE3	-0.181459	YTHDF3_KD	0	unmethylated	Zero
RAB8B	-0.181413	YTHDF3_KD	3	methylated	Medium
SRGN	-0.181411	YTHDF3_KD	3	methylated	Medium
NUP58	-0.181401	YTHDF3_KD	0	unmethylated	Zero
EIF2AK4	-0.181328	YTHDF3_KD	5	methylated	Medium
CENPU	-0.181321	YTHDF3_KD	0	unmethylated	Zero
KRIT1	-0.181219	YTHDF3_KD	1	methylated	Low
DFNA5	-0.18114	YTHDF3_KD	4	methylated	Medium
TFRC	-0.181067	YTHDF3_KD	7	methylated	High
ACTG2	-0.181032	YTHDF3_KD	0	unmethylated	Zero
GLUD1	-0.180736	YTHDF3_KD	0	unmethylated	Zero
MTBP	-0.180683	YTHDF3_KD	0	unmethylated	Zero
PLXDC2	-0.180437	YTHDF3_KD	0	unmethylated	Zero
NDUFS4	-0.180369	YTHDF3_KD	0	unmethylated	Zero
COG2	-0.180276	YTHDF3_KD	2	methylated	Low
BDP1	-0.179954	YTHDF3_KD	2	methylated	Low
CAPN2	-0.179949	YTHDF3_KD	10	methylated	High
MTIF2	-0.179817	YTHDF3_KD	1	methylated	Low
SPTAN1	-0.179799	YTHDF3_KD	4	methylated	Medium
EIF2A	-0.179641	YTHDF3_KD	10	methylated	High
AZIN1	-0.179636	YTHDF3_KD	1	methylated	Low
TMX3	-0.179609	YTHDF3_KD	2	methylated	Low
CARS	-0.179533	YTHDF3_KD	2	methylated	Low
UXS1	-0.179474	YTHDF3_KD	1	methylated	Low
FGF2	-0.179455	YTHDF3_KD	2	methylated	Low
RPL7	-0.179418	YTHDF3_KD	1	methylated	Low
KLF3	-0.179353	YTHDF3_KD	4	methylated	Medium
MYL12A	-0.179294	YTHDF3_KD	5	methylated	Medium
NFU1	-0.178925	YTHDF3_KD	0	unmethylated	Zero
PAM	-0.178809	YTHDF3_KD	0	unmethylated	Zero
NSA2	-0.178663	YTHDF3_KD	1	methylated	Low
PRKACB	-0.178577	YTHDF3_KD	0	unmethylated	Zero
GLO1	-0.178135	YTHDF3_KD	2	methylated	Low
STAMBP	-0.178099	YTHDF3_KD	0	unmethylated	Zero
PDIA5	-0.177877	YTHDF3_KD	0	unmethylated	Zero
DUT	-0.177751	YTHDF3_KD	1	methylated	Low
TPD52L1	-0.177638	YTHDF3_KD	2	methylated	Low
PPIC	-0.177468	YTHDF3_KD	0	unmethylated	Zero
TARBP1	-0.177436	YTHDF3_KD	0	unmethylated	Zero
CLCC1	-0.17731	YTHDF3_KD	4	methylated	Medium
CD9	-0.177182	YTHDF3_KD	0	unmethylated	Zero
PDCL3	-0.177112	YTHDF3_KD	0	unmethylated	Zero
POLR2J3	-0.176983	YTHDF3_KD	0	unmethylated	Zero
NDUFC2	-0.176847	YTHDF3_KD	0	unmethylated	Zero
TRMO	-0.176758	YTHDF3_KD	0	unmethylated	Zero
CDC40	-0.176684	YTHDF3_KD	1	methylated	Low
ACKR3	-0.176655	YTHDF3_KD	0	unmethylated	Zero
SMARCC1	-0.176461	YTHDF3_KD	2	methylated	Low
KANSL2	-0.176258	YTHDF3_KD	3	methylated	Medium
TIPIN	-0.176223	YTHDF3_KD	3	methylated	Medium
RRM1	-0.176053	YTHDF3_KD	2	methylated	Low
ZNF106	-0.175948	YTHDF3_KD	21	methylated	High
NDUFS1	-0.175887	YTHDF3_KD	0	unmethylated	Zero
SLC17A5	-0.175838	YTHDF3_KD	0	unmethylated	Zero
MICU1	-0.175772	YTHDF3_KD	5	methylated	Medium
AKR1C1	-0.175494	YTHDF3_KD	0	unmethylated	Zero
DCUN1D4	-0.175485	YTHDF3_KD	0	unmethylated	Zero
SEC22C	-0.175264	YTHDF3_KD	1	methylated	Low
KIF4A	-0.175244	YTHDF3_KD	3	methylated	Medium
GLRB	-0.175222	YTHDF3_KD	0	unmethylated	Zero
PABPC3	-0.175038	YTHDF3_KD	0	unmethylated	Zero
ERBIN	-0.174887	YTHDF3_KD	0	unmethylated	Zero
TMEM128	-0.174793	YTHDF3_KD	0	unmethylated	Zero
SQLE	-0.174469	YTHDF3_KD	10	methylated	High
C16orf72	-0.174399	YTHDF3_KD	14	methylated	High
USP1	-0.174364	YTHDF3_KD	25	methylated	High
PPL	-0.174308	YTHDF3_KD	12	methylated	High
NUCKS1	-0.174288	YTHDF3_KD	7	methylated	High
EIF4G2	-0.174195	YTHDF3_KD	1	methylated	Low
PABPC1	-0.17393	YTHDF3_KD	0	unmethylated	Zero
STRAP	-0.173797	YTHDF3_KD	0	unmethylated	Zero
ARL6IP5	-0.173499	YTHDF3_KD	10	methylated	High
DNAJC15	-0.173221	YTHDF3_KD	0	unmethylated	Zero
AIMP1	-0.173183	YTHDF3_KD	3	methylated	Medium
RCN1	-0.173128	YTHDF3_KD	0	unmethylated	Zero
FH	-0.17311	YTHDF3_KD	0	unmethylated	Zero
TTC19	-0.172974	YTHDF3_KD	0	unmethylated	Zero
TFAM	-0.172914	YTHDF3_KD	2	methylated	Low
CARD6	-0.172855	YTHDF3_KD	1	methylated	Low
RNF219	-0.172794	YTHDF3_KD	8	methylated	High
TOMM20	-0.172774	YTHDF3_KD	0	unmethylated	Zero
NUP88	-0.17198	YTHDF3_KD	2	methylated	Low
SLC30A9	-0.171787	YTHDF3_KD	5	methylated	Medium
PCNP	-0.171779	YTHDF3_KD	1	methylated	Low
DTWD1	-0.171687	YTHDF3_KD	0	unmethylated	Zero
TCEAL4	-0.171666	YTHDF3_KD	9	methylated	High
GBE1	-0.171662	YTHDF3_KD	0	unmethylated	Zero
METTL14	-0.171517	YTHDF3_KD	4	methylated	Medium
SLC35A5	-0.171304	YTHDF3_KD	3	methylated	Medium
HDAC2	-0.171298	YTHDF3_KD	6	methylated	High
DENND3	-0.171237	YTHDF3_KD	4	methylated	Medium
NDUFV3	-0.1712	YTHDF3_KD	13	methylated	High
WDR12	-0.171131	YTHDF3_KD	0	unmethylated	Zero
PIGM	-0.170997	YTHDF3_KD	2	methylated	Low
TTC1	-0.170912	YTHDF3_KD	5	methylated	Medium
RRN3	-0.170831	YTHDF3_KD	3	methylated	Medium
CD47	-0.170765	YTHDF3_KD	2	methylated	Low
PCK2	-0.170598	YTHDF3_KD	9	methylated	High
PSMG2	-0.170529	YTHDF3_KD	0	unmethylated	Zero
TJP2	-0.170446	YTHDF3_KD	3	methylated	Medium
UTP14A	-0.170358	YTHDF3_KD	0	unmethylated	Zero
SLC25A46	-0.170311	YTHDF3_KD	3	methylated	Medium
SNX2	-0.169982	YTHDF3_KD	0	unmethylated	Zero
SMAD4	-0.169935	YTHDF3_KD	5	methylated	Medium
CDKN1B	-0.169887	YTHDF3_KD	11	methylated	High
MRPS10	-0.169828	YTHDF3_KD	1	methylated	Low
RAB3GAP1	-0.169335	YTHDF3_KD	3	methylated	Medium
VPS26A	-0.16923	YTHDF3_KD	1	methylated	Low
NFX1	-0.169067	YTHDF3_KD	18	methylated	High
FAM96A	-0.16897	YTHDF3_KD	2	methylated	Low
PHKB	-0.1688	YTHDF3_KD	1	methylated	Low
CLDN12	-0.168728	YTHDF3_KD	6	methylated	High
ZC3HAV1L	-0.168702	YTHDF3_KD	1	methylated	Low
RARS	-0.168507	YTHDF3_KD	0	unmethylated	Zero
KRAS	-0.168338	YTHDF3_KD	0	unmethylated	Zero
HECTD2	-0.168035	YTHDF3_KD	0	unmethylated	Zero
ETS2	-0.168035	YTHDF3_KD	14	methylated	High
RIC1	-0.167986	YTHDF3_KD	0	unmethylated	Zero
MED7	-0.167807	YTHDF3_KD	9	methylated	High
SKIL	-0.167803	YTHDF3_KD	23	methylated	High
DIS3L	-0.167789	YTHDF3_KD	10	methylated	High
RDH14	-0.167762	YTHDF3_KD	13	methylated	High
MTERF3	-0.167717	YTHDF3_KD	0	unmethylated	Zero
PIGF	-0.167699	YTHDF3_KD	0	unmethylated	Zero
CHMP2B	-0.167485	YTHDF3_KD	0	unmethylated	Zero
TPT1	-0.167198	YTHDF3_KD	8	methylated	High
CRCP	-0.16697	YTHDF3_KD	3	methylated	Medium
VTA1	-0.166738	YTHDF3_KD	3	methylated	Medium
SAR1B	-0.166673	YTHDF3_KD	7	methylated	High
WDR76	-0.16653	YTHDF3_KD	0	unmethylated	Zero
TM2D1	-0.166437	YTHDF3_KD	0	unmethylated	Zero
SON	-0.16643	YTHDF3_KD	56	methylated	High
USP25	-0.166051	YTHDF3_KD	10	methylated	High
RABGAP1	-0.166012	YTHDF3_KD	0	unmethylated	Zero
DHFR	-0.165961	YTHDF3_KD	0	unmethylated	Zero
PSMD14	-0.165803	YTHDF3_KD	0	unmethylated	Zero
SSR3	-0.16579	YTHDF3_KD	0	unmethylated	Zero
PCNA	-0.165749	YTHDF3_KD	1	methylated	Low
BUB1	-0.165666	YTHDF3_KD	0	unmethylated	Zero
GPC5	-0.165585	YTHDF3_KD	0	unmethylated	Zero
ANXA7	-0.165579	YTHDF3_KD	0	unmethylated	Zero
CASC4	-0.165528	YTHDF3_KD	0	unmethylated	Zero
ATP6V0E1	-0.165077	YTHDF3_KD	10	methylated	High
YIPF6	-0.164977	YTHDF3_KD	5	methylated	Medium
EDEM1	-0.16486	YTHDF3_KD	0	unmethylated	Zero
LSG1	-0.164722	YTHDF3_KD	15	methylated	High
ATP5O	-0.164566	YTHDF3_KD	0	unmethylated	Zero
SRGAP2B	-0.164536	YTHDF3_KD	0	unmethylated	Zero
KLF6	-0.164435	YTHDF3_KD	8	methylated	High
STK17A	-0.164264	YTHDF3_KD	10	methylated	High
PRPF3	-0.163998	YTHDF3_KD	1	methylated	Low
RMND1	-0.16373	YTHDF3_KD	2	methylated	Low
PEX13	-0.163668	YTHDF3_KD	3	methylated	Medium
LIMS1	-0.163562	YTHDF3_KD	0	unmethylated	Zero
ALG10	-0.163377	YTHDF3_KD	0	unmethylated	Zero
BRIP1	-0.163118	YTHDF3_KD	6	methylated	High
VPS13C	-0.162969	YTHDF3_KD	2	methylated	Low
CD46	-0.162833	YTHDF3_KD	0	unmethylated	Zero
PWP1	-0.162616	YTHDF3_KD	3	methylated	Medium
C1GALT1C1	-0.162471	YTHDF3_KD	9	methylated	High
ABL2	-0.162396	YTHDF3_KD	0	unmethylated	Zero
EIF3H	-0.162381	YTHDF3_KD	4	methylated	Medium
NSRP1	-0.162299	YTHDF3_KD	0	unmethylated	Zero
NUB1	-0.162267	YTHDF3_KD	3	methylated	Medium
C9orf64	-0.162203	YTHDF3_KD	2	methylated	Low
SLC7A2	-0.162049	YTHDF3_KD	2	methylated	Low
HAUS4	-0.161922	YTHDF3_KD	0	unmethylated	Zero
PIK3CA	-0.161791	YTHDF3_KD	8	methylated	High
SUGT1	-0.16178	YTHDF3_KD	0	unmethylated	Zero
SEC24A	-0.161759	YTHDF3_KD	2	methylated	Low
AP3D1	-0.161594	YTHDF3_KD	6	methylated	High
RPS20	-0.161455	YTHDF3_KD	0	unmethylated	Zero
IK	-0.161433	YTHDF3_KD	0	unmethylated	Zero
SPECC1	-0.161426	YTHDF3_KD	30	methylated	High
RPL13A	-0.161421	YTHDF3_KD	4	methylated	Medium
CEBPG	-0.161229	YTHDF3_KD	14	methylated	High
YAP1	-0.161087	YTHDF3_KD	7	methylated	High
RAD21	-0.160855	YTHDF3_KD	8	methylated	High
DYM	-0.160512	YTHDF3_KD	0	unmethylated	Zero
SMIM15	-0.160353	YTHDF3_KD	11	methylated	High
RPL7L1	-0.160267	YTHDF3_KD	1	methylated	Low
ASXL2	-0.160168	YTHDF3_KD	21	methylated	High
GEN1	-0.160164	YTHDF3_KD	10	methylated	High
OSER1	-0.16016	YTHDF3_KD	6	methylated	High
ATP1B1	-0.160049	YTHDF3_KD	3	methylated	Medium
MSH2	-0.15981	YTHDF3_KD	11	methylated	High
PPP4R2	-0.159669	YTHDF3_KD	3	methylated	Medium
FBXO3	-0.159572	YTHDF3_KD	1	methylated	Low
STAM2	-0.159393	YTHDF3_KD	0	unmethylated	Zero
CETN3	-0.159322	YTHDF3_KD	0	unmethylated	Zero
KDM1A	-0.159291	YTHDF3_KD	1	methylated	Low
ITGB1BP1	-0.15922	YTHDF3_KD	0	unmethylated	Zero
KCNK15	-0.159175	YTHDF3_KD	0	unmethylated	Zero
MGA	-0.159089	YTHDF3_KD	61	methylated	High
PRIM1	-0.159068	YTHDF3_KD	1	methylated	Low
BRIX1	-0.159052	YTHDF3_KD	7	methylated	High
ME2	-0.159025	YTHDF3_KD	0	unmethylated	Zero
XRCC5	-0.15881	YTHDF3_KD	0	unmethylated	Zero
WLS	-0.158762	YTHDF3_KD	1	methylated	Low
RPP30	-0.158723	YTHDF3_KD	0	unmethylated	Zero
COPS3	-0.158566	YTHDF3_KD	0	unmethylated	Zero
RPL4	-0.158426	YTHDF3_KD	1	methylated	Low
FAM160B1	-0.158302	YTHDF3_KD	3	methylated	Medium
CPS1	-0.158163	YTHDF3_KD	8	methylated	High
BAG5	-0.158141	YTHDF3_KD	23	methylated	High
AGGF1	-0.158079	YTHDF3_KD	4	methylated	Medium
DNAJA1	-0.158069	YTHDF3_KD	5	methylated	Medium
GSN	-0.158034	YTHDF3_KD	0	unmethylated	Zero
GATAD1	-0.157983	YTHDF3_KD	2	methylated	Low
KCTD20	-0.157976	YTHDF3_KD	13	methylated	High
IPO5	-0.157958	YTHDF3_KD	8	methylated	High
RPL9	-0.157915	YTHDF3_KD	1	methylated	Low
STAMBPL1	-0.15781	YTHDF3_KD	1	methylated	Low
FBXO33	-0.157808	YTHDF3_KD	7	methylated	High
TOP2B	-0.157784	YTHDF3_KD	0	unmethylated	Zero
DHFR2	-0.157703	YTHDF3_KD	0	unmethylated	Zero
MTUS1	-0.157687	YTHDF3_KD	7	methylated	High
MRPL15	-0.157327	YTHDF3_KD	3	methylated	Medium
TAF9	-0.157307	YTHDF3_KD	2	methylated	Low
TSPAN13	-0.157031	YTHDF3_KD	0	unmethylated	Zero
DCAF8	-0.156817	YTHDF3_KD	14	methylated	High
ATG12	-0.156714	YTHDF3_KD	3	methylated	Medium
TOB1	-0.156702	YTHDF3_KD	13	methylated	High
DEPDC1	-0.156701	YTHDF3_KD	3	methylated	Medium
KIAA1217	-0.156639	YTHDF3_KD	1	methylated	Low
PSMG1	-0.156487	YTHDF3_KD	1	methylated	Low
CMTM6	-0.156388	YTHDF3_KD	1	methylated	Low
RHOB	-0.156232	YTHDF3_KD	35	methylated	High
LMNB1	-0.156216	YTHDF3_KD	0	unmethylated	Zero
FANCD2	-0.156215	YTHDF3_KD	2	methylated	Low
SNX5	-0.15617	YTHDF3_KD	5	methylated	Medium
ATP2C1	-0.156061	YTHDF3_KD	6	methylated	High
EI24	-0.156002	YTHDF3_KD	0	unmethylated	Zero
MAP3K2	-0.155747	YTHDF3_KD	1	methylated	Low
CKAP2	-0.155734	YTHDF3_KD	18	methylated	High
TRIP11	-0.1554	YTHDF3_KD	12	methylated	High
BLOC1S6	-0.155191	YTHDF3_KD	0	unmethylated	Zero
SSFA2	-0.155136	YTHDF3_KD	29	methylated	High
SNX9	-0.155052	YTHDF3_KD	1	methylated	Low
OFD1	-0.154796	YTHDF3_KD	0	unmethylated	Zero
SLBP	-0.154785	YTHDF3_KD	3	methylated	Medium
IST1	-0.154683	YTHDF3_KD	5	methylated	Medium
DENND4C	-0.154064	YTHDF3_KD	11	methylated	High
COQ2	-0.154047	YTHDF3_KD	0	unmethylated	Zero
ZBTB8OS	-0.153904	YTHDF3_KD	2	methylated	Low
ARL4A	-0.153862	YTHDF3_KD	2	methylated	Low
SYNM	-0.153699	YTHDF3_KD	8	methylated	High
SYNJ2	-0.153678	YTHDF3_KD	5	methylated	Medium
P4HA1	-0.153672	YTHDF3_KD	0	unmethylated	Zero
UPF3A	-0.153551	YTHDF3_KD	0	unmethylated	Zero
CFH	-0.153373	YTHDF3_KD	0	unmethylated	Zero
UTP23	-0.153308	YTHDF3_KD	7	methylated	High
C11orf54	-0.1532	YTHDF3_KD	0	unmethylated	Zero
COX7A2L	-0.153089	YTHDF3_KD	6	methylated	High
CHMP4A	-0.153037	YTHDF3_KD	2	methylated	Low
SH3BP4	-0.152951	YTHDF3_KD	30	methylated	High
FAM20B	-0.152809	YTHDF3_KD	14	methylated	High
FAM102B	-0.15245	YTHDF3_KD	4	methylated	Medium
LBR	-0.152426	YTHDF3_KD	1	methylated	Low
CRY1	-0.152406	YTHDF3_KD	0	unmethylated	Zero
RPS10	-0.152247	YTHDF3_KD	0	unmethylated	Zero
ZMYM1	-0.152217	YTHDF3_KD	21	methylated	High
SLC39A8	-0.152204	YTHDF3_KD	4	methylated	Medium
PDZD8	-0.152063	YTHDF3_KD	22	methylated	High
GLOD4	-0.152057	YTHDF3_KD	4	methylated	Medium
EXOC6	-0.152031	YTHDF3_KD	0	unmethylated	Zero
GSR	-0.152023	YTHDF3_KD	2	methylated	Low
RBM14-RBM4	-0.151494	YTHDF3_KD	2	methylated	Low
TXN	-0.151493	YTHDF3_KD	0	unmethylated	Zero
DSTYK	-0.151435	YTHDF3_KD	5	methylated	Medium
HADHB	-0.151331	YTHDF3_KD	0	unmethylated	Zero
TSPYL4	-0.151268	YTHDF3_KD	5	methylated	Medium
MOB4	-0.151267	YTHDF3_KD	0	unmethylated	Zero
NCOA2	-0.151167	YTHDF3_KD	4	methylated	Medium
SEL1L3	-0.151094	YTHDF3_KD	9	methylated	High
STC2	-0.150996	YTHDF3_KD	15	methylated	High
KANK2	-0.150489	YTHDF3_KD	5	methylated	Medium
SLC6A6	-0.15033	YTHDF3_KD	4	methylated	Medium
ELL2	-0.150216	YTHDF3_KD	4	methylated	Medium
DERA	-0.150154	YTHDF3_KD	5	methylated	Medium
EML4	-0.150051	YTHDF3_KD	16	methylated	High
PAICS	-0.150005	YTHDF3_KD	0	unmethylated	Zero
RHEB	-0.149832	YTHDF3_KD	0	unmethylated	Zero
LNPK	-0.149752	YTHDF3_KD	0	unmethylated	Zero
KIF13A	-0.149728	YTHDF3_KD	9	methylated	High
IMPACT	-0.149687	YTHDF3_KD	3	methylated	Medium
TUBA1A	-0.149604	YTHDF3_KD	0	unmethylated	Zero
USP28	-0.149461	YTHDF3_KD	0	unmethylated	Zero
DDI2	-0.149028	YTHDF3_KD	9	methylated	High
MAPK14	-0.149015	YTHDF3_KD	4	methylated	Medium
LRIG2	-0.148978	YTHDF3_KD	1	methylated	Low
PSMD1	-0.148933	YTHDF3_KD	2	methylated	Low
PPP1R12A	-0.148927	YTHDF3_KD	1	methylated	Low
SNRPE	-0.148784	YTHDF3_KD	0	unmethylated	Zero
CYLD	-0.148773	YTHDF3_KD	7	methylated	High
TCIRG1	-0.148664	YTHDF3_KD	0	unmethylated	Zero
RMND5A	-0.148653	YTHDF3_KD	13	methylated	High
ITCH	-0.148619	YTHDF3_KD	1	methylated	Low
ATP5C1	-0.148412	YTHDF3_KD	0	unmethylated	Zero
HSPA13	-0.148411	YTHDF3_KD	19	methylated	High
SYNE2	-0.148298	YTHDF3_KD	6	methylated	High
ALPL	-0.148233	YTHDF3_KD	6	methylated	High
CHD1L	-0.14814	YTHDF3_KD	0	unmethylated	Zero
STX6	-0.147924	YTHDF3_KD	10	methylated	High
CTAGE5	-0.147682	YTHDF3_KD	0	unmethylated	Zero
SLC22A3	-0.147672	YTHDF3_KD	2	methylated	Low
TRAPPC2B	-0.14719	YTHDF3_KD	0	unmethylated	Zero
HERPUD1	-0.146953	YTHDF3_KD	5	methylated	Medium
RAB3GAP2	-0.146868	YTHDF3_KD	1	methylated	Low
AGL	-0.146814	YTHDF3_KD	2	methylated	Low
CHML	-0.146498	YTHDF3_KD	16	methylated	High
WRB	-0.146489	YTHDF3_KD	1	methylated	Low
TMEM126A	-0.146412	YTHDF3_KD	0	unmethylated	Zero
DRG1	-0.14641	YTHDF3_KD	1	methylated	Low
ZYG11B	-0.146328	YTHDF3_KD	7	methylated	High
ATP1B3	-0.146325	YTHDF3_KD	0	unmethylated	Zero
WSB1	-0.146319	YTHDF3_KD	5	methylated	Medium
PREPL	-0.146265	YTHDF3_KD	2	methylated	Low
TATDN1	-0.1462	YTHDF3_KD	0	unmethylated	Zero
LETMD1	-0.146181	YTHDF3_KD	3	methylated	Medium
LSM1	-0.146154	YTHDF3_KD	4	methylated	Medium
SCAND1	-0.145907	YTHDF3_KD	3	methylated	Medium
PJA2	-0.145863	YTHDF3_KD	3	methylated	Medium
RMDN1	-0.145765	YTHDF3_KD	0	unmethylated	Zero
CASP7	-0.14572	YTHDF3_KD	6	methylated	High
EIF2S1	-0.145564	YTHDF3_KD	1	methylated	Low
COPB2	-0.145551	YTHDF3_KD	8	methylated	High
YTHDC1	-0.145538	YTHDF3_KD	6	methylated	High
C1orf109	-0.145296	YTHDF3_KD	3	methylated	Medium
MFN1	-0.14529	YTHDF3_KD	0	unmethylated	Zero
CKAP5	-0.145118	YTHDF3_KD	7	methylated	High
B2M	-0.145064	YTHDF3_KD	3	methylated	Medium
TES	-0.145054	YTHDF3_KD	7	methylated	High
SLC38A2	-0.144777	YTHDF3_KD	6	methylated	High
RSU1	-0.144481	YTHDF3_KD	1	methylated	Low
CTPS1	-0.144254	YTHDF3_KD	2	methylated	Low
RALGAPB	-0.144193	YTHDF3_KD	4	methylated	Medium
FAM213A	-0.143908	YTHDF3_KD	6	methylated	High
KDM5A	-0.143876	YTHDF3_KD	11	methylated	High
CUTC	-0.143691	YTHDF3_KD	8	methylated	High
WASL	-0.143623	YTHDF3_KD	0	unmethylated	Zero
DBR1	-0.143544	YTHDF3_KD	9	methylated	High
BBX	-0.143506	YTHDF3_KD	7	methylated	High
ARPC2	-0.143486	YTHDF3_KD	2	methylated	Low
HEATR3	-0.143429	YTHDF3_KD	3	methylated	Medium
SLC39A10	-0.143389	YTHDF3_KD	28	methylated	High
CCNA2	-0.143341	YTHDF3_KD	3	methylated	Medium
TPGS1	-0.143059	YTHDF3_KD	1	methylated	Low
OGT	-0.143038	YTHDF3_KD	7	methylated	High
CLTA	-0.142906	YTHDF3_KD	2	methylated	Low
FANCI	-0.142885	YTHDF3_KD	7	methylated	High
MRPS22	-0.142858	YTHDF3_KD	0	unmethylated	Zero
OTUD6B	-0.142748	YTHDF3_KD	1	methylated	Low
SRSF1	-0.142735	YTHDF3_KD	0	unmethylated	Zero
PBK	-0.142716	YTHDF3_KD	3	methylated	Medium
KRT19	-0.142701	YTHDF3_KD	0	unmethylated	Zero
NIT2	-0.142641	YTHDF3_KD	0	unmethylated	Zero
SNCA	-0.142613	YTHDF3_KD	1	methylated	Low
KLHL12	-0.142604	YTHDF3_KD	0	unmethylated	Zero
2022-09-11	-0.142545	YTHDF3_KD	3	methylated	Medium
CRIPT	-0.142416	YTHDF3_KD	0	unmethylated	Zero
TAF13	-0.142271	YTHDF3_KD	1	methylated	Low
RPL22L1	-0.142264	YTHDF3_KD	0	unmethylated	Zero
VPS33B	-0.142229	YTHDF3_KD	1	methylated	Low
PPP3R1	-0.142207	YTHDF3_KD	3	methylated	Medium
PDLIM5	-0.142147	YTHDF3_KD	1	methylated	Low
NECTIN3	-0.141836	YTHDF3_KD	0	unmethylated	Zero
RPP38	-0.141798	YTHDF3_KD	13	methylated	High
RAP1GDS1	-0.141758	YTHDF3_KD	0	unmethylated	Zero
AMZ2	-0.141714	YTHDF3_KD	0	unmethylated	Zero
SLC27A2	-0.141667	YTHDF3_KD	12	methylated	High
MIOS	-0.141586	YTHDF3_KD	12	methylated	High
PARG	-0.141295	YTHDF3_KD	0	unmethylated	Zero
MED8	-0.141191	YTHDF3_KD	0	unmethylated	Zero
CCDC80	-0.14109	YTHDF3_KD	0	unmethylated	Zero
DDX47	-0.140981	YTHDF3_KD	9	methylated	High
NUCB2	-0.140793	YTHDF3_KD	0	unmethylated	Zero
KLHDC2	-0.140673	YTHDF3_KD	1	methylated	Low
CD74	-0.140628	YTHDF3_KD	0	unmethylated	Zero
NDUFA12	-0.140616	YTHDF3_KD	0	unmethylated	Zero
SRSF10	-0.14054	YTHDF3_KD	0	unmethylated	Zero
DCUN1D5	-0.140469	YTHDF3_KD	0	unmethylated	Zero
SBDS	-0.140374	YTHDF3_KD	2	methylated	Low
PDCD10	-0.140353	YTHDF3_KD	3	methylated	Medium
QSER1	-0.1403	YTHDF3_KD	28	methylated	High
INTS10	-0.140265	YTHDF3_KD	3	methylated	Medium
EID2	-0.14025	YTHDF3_KD	13	methylated	High
COPS8	-0.14022	YTHDF3_KD	0	unmethylated	Zero
ALDH3B1	-0.140003	YTHDF3_KD	12	methylated	High
ZNF622	-0.139848	YTHDF3_KD	11	methylated	High
PCCA	-0.139835	YTHDF3_KD	0	unmethylated	Zero
SUZ12	-0.139819	YTHDF3_KD	12	methylated	High
NDUFA9	-0.139811	YTHDF3_KD	0	unmethylated	Zero
TRAPPC8	-0.139682	YTHDF3_KD	3	methylated	Medium
TXNDC12	-0.139614	YTHDF3_KD	1	methylated	Low
LARP4	-0.139544	YTHDF3_KD	5	methylated	Medium
MKRN2	-0.139515	YTHDF3_KD	0	unmethylated	Zero
TPX2	-0.139326	YTHDF3_KD	10	methylated	High
ACTG1	-0.139245	YTHDF3_KD	4	methylated	Medium
CLU	-0.139149	YTHDF3_KD	9	methylated	High
PPP2R5C	-0.139043	YTHDF3_KD	1	methylated	Low
ZNF207	-0.138948	YTHDF3_KD	3	methylated	Medium
MPLKIP	-0.138915	YTHDF3_KD	9	methylated	High
UGGT2	-0.138879	YTHDF3_KD	0	unmethylated	Zero
ZNF12	-0.138837	YTHDF3_KD	22	methylated	High
SLC4A7	-0.138758	YTHDF3_KD	0	unmethylated	Zero
EIF2S2	-0.138481	YTHDF3_KD	0	unmethylated	Zero
POLA1	-0.138344	YTHDF3_KD	0	unmethylated	Zero
CMAS	-0.138342	YTHDF3_KD	1	methylated	Low
NEK2	-0.138234	YTHDF3_KD	2	methylated	Low
VAV3	-0.138049	YTHDF3_KD	0	unmethylated	Zero
AMOTL2	-0.137958	YTHDF3_KD	3	methylated	Medium
NR2F2	-0.13792	YTHDF3_KD	9	methylated	High
NETO2	-0.137903	YTHDF3_KD	9	methylated	High
RBM18	-0.137617	YTHDF3_KD	4	methylated	Medium
ENY2	-0.137379	YTHDF3_KD	0	unmethylated	Zero
MAGED2	-0.137302	YTHDF3_KD	1	methylated	Low
GOLPH3L	-0.137171	YTHDF3_KD	5	methylated	Medium
SERINC3	-0.136983	YTHDF3_KD	3	methylated	Medium
SLC22A5	-0.136908	YTHDF3_KD	6	methylated	High
DPYD	-0.136492	YTHDF3_KD	0	unmethylated	Zero
ASAP1	-0.13626	YTHDF3_KD	1	methylated	Low
PPP4R1	-0.136216	YTHDF3_KD	17	methylated	High
AP1S3	-0.13616	YTHDF3_KD	0	unmethylated	Zero
EMP1	-0.135687	YTHDF3_KD	0	unmethylated	Zero
BMPR1A	-0.135669	YTHDF3_KD	0	unmethylated	Zero
CBX5	-0.135634	YTHDF3_KD	1	methylated	Low
SUMF1	-0.135616	YTHDF3_KD	1	methylated	Low
MGST1	-0.135595	YTHDF3_KD	1	methylated	Low
ACOX3	-0.13548	YTHDF3_KD	2	methylated	Low
WDR48	-0.135473	YTHDF3_KD	5	methylated	Medium
LMO4	-0.135467	YTHDF3_KD	3	methylated	Medium
OSGEPL1	-0.135433	YTHDF3_KD	2	methylated	Low
LAMB2	-0.135426	YTHDF3_KD	8	methylated	High
CNOT8	-0.135352	YTHDF3_KD	5	methylated	Medium
CDC6	-0.135189	YTHDF3_KD	3	methylated	Medium
MYO5C	-0.135112	YTHDF3_KD	0	unmethylated	Zero
CMPK1	-0.134986	YTHDF3_KD	0	unmethylated	Zero
ANKRD10	-0.134905	YTHDF3_KD	11	methylated	High
ZZEF1	-0.134656	YTHDF3_KD	4	methylated	Medium
HERPUD2	-0.134646	YTHDF3_KD	8	methylated	High
CCT2	-0.13459	YTHDF3_KD	0	unmethylated	Zero
COPG2	-0.134532	YTHDF3_KD	0	unmethylated	Zero
WIPF1	-0.134419	YTHDF3_KD	0	unmethylated	Zero
IARS2	-0.134343	YTHDF3_KD	0	unmethylated	Zero
DYNC1H1	-0.134211	YTHDF3_KD	23	methylated	High
RAB2A	-0.134039	YTHDF3_KD	0	unmethylated	Zero
AKAP13	-0.134033	YTHDF3_KD	25	methylated	High
SNAPC1	-0.134017	YTHDF3_KD	0	unmethylated	Zero
CHSY3	-0.133938	YTHDF3_KD	0	unmethylated	Zero
ANAPC16	-0.133898	YTHDF3_KD	1	methylated	Low
PSPH	-0.133731	YTHDF3_KD	0	unmethylated	Zero
MBD4	-0.133703	YTHDF3_KD	16	methylated	High
PEAK1	-0.133702	YTHDF3_KD	4	methylated	Medium
TMEM14B	-0.133648	YTHDF3_KD	0	unmethylated	Zero
CXXC5	-0.133591	YTHDF3_KD	11	methylated	High
WWP1	-0.133262	YTHDF3_KD	0	unmethylated	Zero
HSPA8	-0.133261	YTHDF3_KD	3	methylated	Medium
GPN3	-0.133243	YTHDF3_KD	0	unmethylated	Zero
HIST1H3G	-0.133098	YTHDF3_KD	0	unmethylated	Zero
MEAF6	-0.133039	YTHDF3_KD	0	unmethylated	Zero
NCL	-0.132761	YTHDF3_KD	17	methylated	High
RPAIN	-0.132654	YTHDF3_KD	1	methylated	Low
PPFIBP1	-0.132564	YTHDF3_KD	0	unmethylated	Zero
HELZ	-0.132362	YTHDF3_KD	5	methylated	Medium
AP5Z1	-0.132356	YTHDF3_KD	1	methylated	Low
RFX5	-0.132308	YTHDF3_KD	3	methylated	Medium
MAN2A2	-0.132105	YTHDF3_KD	4	methylated	Medium
NIP7	-0.131995	YTHDF3_KD	8	methylated	High
OARD1	-0.131911	YTHDF3_KD	4	methylated	Medium
FUNDC1	-0.131894	YTHDF3_KD	8	methylated	High
RAB9A	-0.131835	YTHDF3_KD	8	methylated	High
LAMB1	-0.131812	YTHDF3_KD	4	methylated	Medium
ZNF451	-0.131762	YTHDF3_KD	19	methylated	High
FARP1	-0.13139	YTHDF3_KD	0	unmethylated	Zero
IKBIP	-0.131196	YTHDF3_KD	25	methylated	High
RRAGB	-0.131185	YTHDF3_KD	1	methylated	Low
EDEM3	-0.13111	YTHDF3_KD	5	methylated	Medium
EIF3D	-0.131075	YTHDF3_KD	1	methylated	Low
DNAJC13	-0.130901	YTHDF3_KD	1	methylated	Low
TMEM192	-0.130818	YTHDF3_KD	2	methylated	Low
PRPSAP2	-0.13071	YTHDF3_KD	3	methylated	Medium
STRADA	-0.130574	YTHDF3_KD	4	methylated	Medium
SQSTM1	-0.130424	YTHDF3_KD	2	methylated	Low
TMF1	-0.130415	YTHDF3_KD	7	methylated	High
VPS29	-0.130378	YTHDF3_KD	1	methylated	Low
BCAP29	-0.130324	YTHDF3_KD	2	methylated	Low
PTP4A2	-0.130316	YTHDF3_KD	4	methylated	Medium
SYAP1	-0.130162	YTHDF3_KD	2	methylated	Low
TAPT1	-0.129873	YTHDF3_KD	7	methylated	High
GMPS	-0.129775	YTHDF3_KD	1	methylated	Low
NEDD1	-0.129709	YTHDF3_KD	0	unmethylated	Zero
CITED2	-0.129603	YTHDF3_KD	31	methylated	High
TOMM5	-0.129547	YTHDF3_KD	5	methylated	Medium
AGFG1	-0.129527	YTHDF3_KD	2	methylated	Low
HIKESHI	-0.129472	YTHDF3_KD	0	unmethylated	Zero
USP48	-0.129449	YTHDF3_KD	1	methylated	Low
SLC18B1	-0.129289	YTHDF3_KD	3	methylated	Medium
NMI	-0.129198	YTHDF3_KD	0	unmethylated	Zero
CLIP1	-0.129076	YTHDF3_KD	15	methylated	High
GINS1	-0.128621	YTHDF3_KD	1	methylated	Low
REPS1	-0.128515	YTHDF3_KD	0	unmethylated	Zero
GBA	-0.12828	YTHDF3_KD	0	unmethylated	Zero
POMK	-0.128188	YTHDF3_KD	14	methylated	High
PLXNB1	-0.128086	YTHDF3_KD	0	unmethylated	Zero
ANXA1	-0.128068	YTHDF3_KD	0	unmethylated	Zero
PAFAH1B1	-0.128064	YTHDF3_KD	2	methylated	Low
DNAJC16	-0.128043	YTHDF3_KD	2	methylated	Low
MAMDC2	-0.127756	YTHDF3_KD	1	methylated	Low
PLAGL1	-0.127653	YTHDF3_KD	0	unmethylated	Zero
CGGBP1	-0.127613	YTHDF3_KD	5	methylated	Medium
KTI12	-0.127543	YTHDF3_KD	9	methylated	High
PLA2R1	-0.127476	YTHDF3_KD	0	unmethylated	Zero
ADH5	-0.127215	YTHDF3_KD	0	unmethylated	Zero
RBMS1	-0.127214	YTHDF3_KD	0	unmethylated	Zero
KIF2C	-0.127181	YTHDF3_KD	1	methylated	Low
GOLGB1	-0.127138	YTHDF3_KD	29	methylated	High
BTN3A3	-0.127128	YTHDF3_KD	2	methylated	Low
NQO1	-0.126955	YTHDF3_KD	1	methylated	Low
PPP6R3	-0.126748	YTHDF3_KD	2	methylated	Low
ARL3	-0.126683	YTHDF3_KD	0	unmethylated	Zero
DNER	-0.126646	YTHDF3_KD	0	unmethylated	Zero
SLC35E2B	-0.126635	YTHDF3_KD	5	methylated	Medium
HMGCS1	-0.126622	YTHDF3_KD	4	methylated	Medium
FAM122A	-0.12658	YTHDF3_KD	6	methylated	High
RACGAP1	-0.126479	YTHDF3_KD	0	unmethylated	Zero
MLEC	-0.126402	YTHDF3_KD	5	methylated	Medium
ESCO2	-0.126359	YTHDF3_KD	6	methylated	High
CYFIP1	-0.126186	YTHDF3_KD	1	methylated	Low
EXOC6B	-0.126002	YTHDF3_KD	0	unmethylated	Zero
UBA2	-0.125832	YTHDF3_KD	0	unmethylated	Zero
EBNA1BP2	-0.125782	YTHDF3_KD	4	methylated	Medium
RINT1	-0.125771	YTHDF3_KD	0	unmethylated	Zero
MMS22L	-0.125746	YTHDF3_KD	2	methylated	Low
RPL34	-0.125714	YTHDF3_KD	0	unmethylated	Zero
JAG1	-0.125707	YTHDF3_KD	11	methylated	High
CAMSAP2	-0.125685	YTHDF3_KD	31	methylated	High
SARS	-0.125662	YTHDF3_KD	7	methylated	High
MOB1B	-0.125625	YTHDF3_KD	0	unmethylated	Zero
NUDCD1	-0.125575	YTHDF3_KD	0	unmethylated	Zero
SMARCE1	-0.125479	YTHDF3_KD	1	methylated	Low
MINDY2	-0.125426	YTHDF3_KD	0	unmethylated	Zero
CREM	-0.125356	YTHDF3_KD	17	methylated	High
PDE4DIP	-0.125289	YTHDF3_KD	2	methylated	Low
PDS5B	-0.125285	YTHDF3_KD	2	methylated	Low
CLNS1A	-0.125083	YTHDF3_KD	0	unmethylated	Zero
UBE4A	-0.125019	YTHDF3_KD	2	methylated	Low
TMEM263	-0.124949	YTHDF3_KD	0	unmethylated	Zero
NKAP	-0.124868	YTHDF3_KD	1	methylated	Low
ACTR2	-0.124831	YTHDF3_KD	0	unmethylated	Zero
HNRNPR	-0.124701	YTHDF3_KD	2	methylated	Low
RARS2	-0.124696	YTHDF3_KD	0	unmethylated	Zero
RNASEH2B	-0.124625	YTHDF3_KD	0	unmethylated	Zero
NAA16	-0.124623	YTHDF3_KD	0	unmethylated	Zero
NRDC	-0.124542	YTHDF3_KD	0	unmethylated	Zero
MAGOHB	-0.124372	YTHDF3_KD	0	unmethylated	Zero
TRMT11	-0.124246	YTHDF3_KD	2	methylated	Low
HS6ST2	-0.124185	YTHDF3_KD	0	unmethylated	Zero
ZBTB38	-0.124113	YTHDF3_KD	30	methylated	High
PEPD	-0.124033	YTHDF3_KD	1	methylated	Low
HSD17B4	-0.123954	YTHDF3_KD	0	unmethylated	Zero
NDUFB5	-0.12382	YTHDF3_KD	0	unmethylated	Zero
PRKRA	-0.123696	YTHDF3_KD	0	unmethylated	Zero
LUZP1	-0.123636	YTHDF3_KD	6	methylated	High
HERC4	-0.123581	YTHDF3_KD	2	methylated	Low
CDC42	-0.12346	YTHDF3_KD	0	unmethylated	Zero
POLB	-0.123369	YTHDF3_KD	0	unmethylated	Zero
LGR4	-0.123298	YTHDF3_KD	17	methylated	High
TMEM9B	-0.123266	YTHDF3_KD	10	methylated	High
LRR1	-0.12326	YTHDF3_KD	14	methylated	High
TMX4	-0.123249	YTHDF3_KD	5	methylated	Medium
YIPF1	-0.123213	YTHDF3_KD	1	methylated	Low
CAP1	-0.123063	YTHDF3_KD	1	methylated	Low
EMC3	-0.123014	YTHDF3_KD	0	unmethylated	Zero
RBBP8	-0.12301	YTHDF3_KD	11	methylated	High
LRP1B	-0.122983	YTHDF3_KD	0	unmethylated	Zero
WASHC4	-0.122979	YTHDF3_KD	0	unmethylated	Zero
FMC1	-0.122907	YTHDF3_KD	0	unmethylated	Zero
UBQLN1	-0.122807	YTHDF3_KD	1	methylated	Low
ELF3	-0.122749	YTHDF3_KD	12	methylated	High
YME1L1	-0.122744	YTHDF3_KD	2	methylated	Low
TIMM23B	-0.122632	YTHDF3_KD	0	unmethylated	Zero
PHLDB2	-0.122581	YTHDF3_KD	25	methylated	High
NHLRC2	-0.122407	YTHDF3_KD	5	methylated	Medium
SERINC1	-0.122315	YTHDF3_KD	0	unmethylated	Zero
TMX1	-0.122155	YTHDF3_KD	5	methylated	Medium
TRAPPC13	-0.122154	YTHDF3_KD	0	unmethylated	Zero
ACER3	-0.122098	YTHDF3_KD	1	methylated	Low
RPL36AL	-0.122096	YTHDF3_KD	2	methylated	Low
KHDRBS1	-0.122008	YTHDF3_KD	1	methylated	Low
TRIM37	-0.121662	YTHDF3_KD	5	methylated	Medium
PARVA	-0.121586	YTHDF3_KD	0	unmethylated	Zero
PAXBP1	-0.121496	YTHDF3_KD	3	methylated	Medium
FZD1	-0.121393	YTHDF3_KD	0	unmethylated	Zero
TRA2B	-0.121059	YTHDF3_KD	0	unmethylated	Zero
PTEN	-0.120937	YTHDF3_KD	4	methylated	Medium
LEO1	-0.120859	YTHDF3_KD	4	methylated	Medium
CANX	-0.120652	YTHDF3_KD	9	methylated	High
FKBP5	-0.120596	YTHDF3_KD	3	methylated	Medium
RBM15	-0.120536	YTHDF3_KD	39	methylated	High
DNAJB4	-0.120393	YTHDF3_KD	15	methylated	High
GDF15	-0.120323	YTHDF3_KD	5	methylated	Medium
DNA2	-0.120294	YTHDF3_KD	0	unmethylated	Zero
BMP2K	-0.120166	YTHDF3_KD	1	methylated	Low
HNRNPH1	-0.120151	YTHDF3_KD	0	unmethylated	Zero
SMYD2	-0.120128	YTHDF3_KD	1	methylated	Low
DDX55	-0.119976	YTHDF3_KD	14	methylated	High
PTPRA	-0.119957	YTHDF3_KD	2	methylated	Low
PDE4D	-0.119815	YTHDF3_KD	22	methylated	High
FASTKD5	-0.119813	YTHDF3_KD	14	methylated	High
FAM104A	-0.119755	YTHDF3_KD	21	methylated	High
VWA8	-0.11965	YTHDF3_KD	0	unmethylated	Zero
EXTL2	-0.119464	YTHDF3_KD	10	methylated	High
SACM1L	-0.119425	YTHDF3_KD	2	methylated	Low
VRK1	-0.119311	YTHDF3_KD	0	unmethylated	Zero
HNMT	-0.119187	YTHDF3_KD	0	unmethylated	Zero
MED13	-0.119161	YTHDF3_KD	13	methylated	High
CWF19L1	-0.119064	YTHDF3_KD	5	methylated	Medium
SORT1	-0.119046	YTHDF3_KD	0	unmethylated	Zero
LMBRD2	-0.118996	YTHDF3_KD	2	methylated	Low
TOMM70	-0.118992	YTHDF3_KD	0	unmethylated	Zero
LPP	-0.118973	YTHDF3_KD	0	unmethylated	Zero
FAM160A1	-0.118924	YTHDF3_KD	3	methylated	Medium
PSMA7	-0.118919	YTHDF3_KD	0	unmethylated	Zero
KIAA0368	-0.1189	YTHDF3_KD	0	unmethylated	Zero
MLF1	-0.118766	YTHDF3_KD	0	unmethylated	Zero
INTS13	-0.118679	YTHDF3_KD	0	unmethylated	Zero
LRP5	-0.118642	YTHDF3_KD	9	methylated	High
HACD3	-0.118311	YTHDF3_KD	0	unmethylated	Zero
DNAJB9	-0.118296	YTHDF3_KD	8	methylated	High
TSN	-0.118179	YTHDF3_KD	1	methylated	Low
CTSV	-0.118147	YTHDF3_KD	0	unmethylated	Zero
POLR2K	-0.118048	YTHDF3_KD	1	methylated	Low
AGTPBP1	-0.11794	YTHDF3_KD	8	methylated	High
UHRF2	-0.11789	YTHDF3_KD	3	methylated	Medium
SEC22A	-0.117841	YTHDF3_KD	3	methylated	Medium
RNF19A	-0.11783	YTHDF3_KD	25	methylated	High
RBM23	-0.11763	YTHDF3_KD	4	methylated	Medium
IVNS1ABP	-0.117591	YTHDF3_KD	3	methylated	Medium
SDHC	-0.11757	YTHDF3_KD	0	unmethylated	Zero
PXK	-0.117427	YTHDF3_KD	0	unmethylated	Zero
IDH1	-0.11739	YTHDF3_KD	1	methylated	Low
LAMA1	-0.117261	YTHDF3_KD	0	unmethylated	Zero
HSP90AA1	-0.117158	YTHDF3_KD	5	methylated	Medium
PDHB	-0.116823	YTHDF3_KD	6	methylated	High
PTPRK	-0.116626	YTHDF3_KD	0	unmethylated	Zero
SMAD2	-0.116391	YTHDF3_KD	10	methylated	High
TVP23B	-0.116389	YTHDF3_KD	0	unmethylated	Zero
OXCT1	-0.116245	YTHDF3_KD	0	unmethylated	Zero
PGAP1	-0.116161	YTHDF3_KD	0	unmethylated	Zero
CDC37L1	-0.116089	YTHDF3_KD	1	methylated	Low
PDSS2	-0.115793	YTHDF3_KD	0	unmethylated	Zero
MRPS31	-0.115619	YTHDF3_KD	1	methylated	Low
TTK	-0.115457	YTHDF3_KD	1	methylated	Low
GALNT7	-0.115441	YTHDF3_KD	11	methylated	High
PNPLA8	-0.115383	YTHDF3_KD	11	methylated	High
ABHD17B	-0.115076	YTHDF3_KD	15	methylated	High
HADHA	-0.114846	YTHDF3_KD	0	unmethylated	Zero
SLC30A1	-0.114694	YTHDF3_KD	26	methylated	High
INTS4	-0.114662	YTHDF3_KD	0	unmethylated	Zero
SGPP1	-0.114604	YTHDF3_KD	1	methylated	Low
SGCB	-0.114577	YTHDF3_KD	0	unmethylated	Zero
TMEM14A	-0.114527	YTHDF3_KD	0	unmethylated	Zero
CRYBG3	-0.114442	YTHDF3_KD	2	methylated	Low
ZFAND6	-0.114415	YTHDF3_KD	2	methylated	Low
IQGAP1	-0.114342	YTHDF3_KD	8	methylated	High
C1orf112	-0.11434	YTHDF3_KD	0	unmethylated	Zero
PEX19	-0.114271	YTHDF3_KD	0	unmethylated	Zero
TUSC3	-0.114072	YTHDF3_KD	0	unmethylated	Zero
SLF1	-0.113962	YTHDF3_KD	0	unmethylated	Zero
HNRNPC	-0.113873	YTHDF3_KD	5	methylated	Medium
UGT8	-0.113826	YTHDF3_KD	1	methylated	Low
DENR	-0.113586	YTHDF3_KD	0	unmethylated	Zero
CTR9	-0.113521	YTHDF3_KD	6	methylated	High
WDR61	-0.113459	YTHDF3_KD	0	unmethylated	Zero
ARHGAP29	-0.113193	YTHDF3_KD	0	unmethylated	Zero
SLC25A3	-0.113029	YTHDF3_KD	3	methylated	Medium
SRFBP1	-0.112777	YTHDF3_KD	8	methylated	High
CERS6	-0.112674	YTHDF3_KD	1	methylated	Low
SERF2	-0.112653	YTHDF3_KD	6	methylated	High
AIDA	-0.112169	YTHDF3_KD	0	unmethylated	Zero
OSGIN1	-0.112074	YTHDF3_KD	0	unmethylated	Zero
COX11	-0.111976	YTHDF3_KD	1	methylated	Low
ASF1A	-0.111891	YTHDF3_KD	5	methylated	Medium
PSAP	-0.111863	YTHDF3_KD	0	unmethylated	Zero
PTPRJ	-0.111769	YTHDF3_KD	1	methylated	Low
SRP72	-0.111641	YTHDF3_KD	2	methylated	Low
TCAF1	-0.111436	YTHDF3_KD	0	unmethylated	Zero
CAPRIN1	-0.111244	YTHDF3_KD	2	methylated	Low
YIPF4	-0.111212	YTHDF3_KD	0	unmethylated	Zero
UTP6	-0.11116	YTHDF3_KD	0	unmethylated	Zero
EXOC4	-0.110702	YTHDF3_KD	2	methylated	Low
TOPBP1	-0.110616	YTHDF3_KD	1	methylated	Low
SLC25A40	-0.110578	YTHDF3_KD	0	unmethylated	Zero
RNF214	-0.110536	YTHDF3_KD	0	unmethylated	Zero
XBP1	-0.110397	YTHDF3_KD	9	methylated	High
PLXNB2	-0.110386	YTHDF3_KD	14	methylated	High
GATC	-0.11034	YTHDF3_KD	6	methylated	High
GNAI3	-0.110169	YTHDF3_KD	9	methylated	High
H3F3A	-0.11011	YTHDF3_KD	0	unmethylated	Zero
PIGC	-0.109811	YTHDF3_KD	7	methylated	High
ARRDC3	-0.10978	YTHDF3_KD	18	methylated	High
PRKCI	-0.109763	YTHDF3_KD	0	unmethylated	Zero
USP15	-0.109604	YTHDF3_KD	2	methylated	Low
CWC15	-0.109468	YTHDF3_KD	1	methylated	Low
ALDH6A1	-0.109452	YTHDF3_KD	2	methylated	Low
PCMT1	-0.10944	YTHDF3_KD	0	unmethylated	Zero
ITGB3BP	-0.109407	YTHDF3_KD	0	unmethylated	Zero
CLIC4	-0.109313	YTHDF3_KD	2	methylated	Low
HBP1	-0.109289	YTHDF3_KD	3	methylated	Medium
SUCLA2	-0.109092	YTHDF3_KD	1	methylated	Low
DDX60L	-0.109035	YTHDF3_KD	0	unmethylated	Zero
SFMBT1	-0.109006	YTHDF3_KD	5	methylated	Medium
MAPK9	-0.108935	YTHDF3_KD	2	methylated	Low
DCK	-0.108599	YTHDF3_KD	0	unmethylated	Zero
RFC4	-0.108581	YTHDF3_KD	0	unmethylated	Zero
PHF14	-0.108553	YTHDF3_KD	1	methylated	Low
CDC5L	-0.108516	YTHDF3_KD	6	methylated	High
TRMT10A	-0.108409	YTHDF3_KD	0	unmethylated	Zero
RPF1	-0.108382	YTHDF3_KD	1	methylated	Low
RNF150	-0.108298	YTHDF3_KD	0	unmethylated	Zero
COG4	-0.108295	YTHDF3_KD	1	methylated	Low
BNIP3L	-0.10828	YTHDF3_KD	0	unmethylated	Zero
AMMECR1	-0.108273	YTHDF3_KD	0	unmethylated	Zero
EMP2	-0.108248	YTHDF3_KD	4	methylated	Medium
GPAT3	-0.108215	YTHDF3_KD	0	unmethylated	Zero
SVIL	-0.108118	YTHDF3_KD	5	methylated	Medium
DNAJC8	-0.108058	YTHDF3_KD	0	unmethylated	Zero
SPG21	-0.107997	YTHDF3_KD	2	methylated	Low
CFLAR	-0.107618	YTHDF3_KD	2	methylated	Low
TOR1AIP2	-0.107525	YTHDF3_KD	15	methylated	High
CTDSPL2	-0.107469	YTHDF3_KD	6	methylated	High
DPY19L4	-0.107459	YTHDF3_KD	0	unmethylated	Zero
TM7SF3	-0.107229	YTHDF3_KD	3	methylated	Medium
HADH	-0.107182	YTHDF3_KD	1	methylated	Low
HECTD1	-0.106983	YTHDF3_KD	22	methylated	High
HIBADH	-0.106856	YTHDF3_KD	4	methylated	Medium
HDHD2	-0.106852	YTHDF3_KD	0	unmethylated	Zero
NFYB	-0.106845	YTHDF3_KD	0	unmethylated	Zero
ELF1	-0.1068	YTHDF3_KD	4	methylated	Medium
HBS1L	-0.10679	YTHDF3_KD	2	methylated	Low
MED6	-0.106775	YTHDF3_KD	3	methylated	Medium
HSPB11	-0.106753	YTHDF3_KD	0	unmethylated	Zero
SNRPN	-0.106656	YTHDF3_KD	0	unmethylated	Zero
CENPN	-0.106278	YTHDF3_KD	1	methylated	Low
TSPAN31	-0.106192	YTHDF3_KD	0	unmethylated	Zero
TBCE	-0.106177	YTHDF3_KD	0	unmethylated	Zero
RNF168	-0.106172	YTHDF3_KD	25	methylated	High
MARK3	-0.106011	YTHDF3_KD	9	methylated	High
UBE2A	-0.105856	YTHDF3_KD	0	unmethylated	Zero
CENPF	-0.105666	YTHDF3_KD	64	methylated	High
MRPS30	-0.105556	YTHDF3_KD	4	methylated	Medium
PLBD1	-0.105531	YTHDF3_KD	0	unmethylated	Zero
SRSF6	-0.10549	YTHDF3_KD	1	methylated	Low
ANXA2	-0.105489	YTHDF3_KD	0	unmethylated	Zero
C1D	-0.105485	YTHDF3_KD	0	unmethylated	Zero
SLC25A12	-0.105401	YTHDF3_KD	0	unmethylated	Zero
GALK2	-0.105177	YTHDF3_KD	3	methylated	Medium
BRE	-0.105119	YTHDF3_KD	0	unmethylated	Zero
MTMR2	-0.105103	YTHDF3_KD	2	methylated	Low
METTL16	-0.10499	YTHDF3_KD	7	methylated	High
MTAP	-0.104692	YTHDF3_KD	9	methylated	High
VCPIP1	-0.104582	YTHDF3_KD	18	methylated	High
ERLIN2	-0.104475	YTHDF3_KD	11	methylated	High
AFG3L2	-0.104395	YTHDF3_KD	7	methylated	High
AKR1C2	-0.10437	YTHDF3_KD	0	unmethylated	Zero
DNAAF2	-0.104053	YTHDF3_KD	8	methylated	High
ERP44	-0.103994	YTHDF3_KD	0	unmethylated	Zero
RAB10	-0.103988	YTHDF3_KD	0	unmethylated	Zero
NDFIP1	-0.103942	YTHDF3_KD	0	unmethylated	Zero
ISOC1	-0.103829	YTHDF3_KD	4	methylated	Medium
ISCA1	-0.103791	YTHDF3_KD	0	unmethylated	Zero
GDI2	-0.103731	YTHDF3_KD	5	methylated	Medium
RBM12	-0.103712	YTHDF3_KD	34	methylated	High
UQCRB	-0.103647	YTHDF3_KD	1	methylated	Low
SDCBP	-0.103595	YTHDF3_KD	0	unmethylated	Zero
PALLD	-0.103594	YTHDF3_KD	5	methylated	Medium
SPECC1L	-0.103505	YTHDF3_KD	13	methylated	High
RANBP2	-0.103434	YTHDF3_KD	12	methylated	High
GTF3C3	-0.103159	YTHDF3_KD	0	unmethylated	Zero
MSLN	-0.102987	YTHDF3_KD	3	methylated	Medium
AGPS	-0.102977	YTHDF3_KD	1	methylated	Low
WDR19	-0.102729	YTHDF3_KD	0	unmethylated	Zero
NOL11	-0.102694	YTHDF3_KD	1	methylated	Low
POGK	-0.102674	YTHDF3_KD	26	methylated	High
RBMXL1	-0.102664	YTHDF3_KD	0	unmethylated	Zero
STK4	-0.10244	YTHDF3_KD	1	methylated	Low
ALMS1	-0.102346	YTHDF3_KD	18	methylated	High
RFWD2	-0.102321	YTHDF3_KD	0	unmethylated	Zero
PAFAH1B2	-0.102267	YTHDF3_KD	5	methylated	Medium
C11orf58	-0.102215	YTHDF3_KD	1	methylated	Low
XPOT	-0.102195	YTHDF3_KD	3	methylated	Medium
TYMS	-0.102136	YTHDF3_KD	0	unmethylated	Zero
KRT7	-0.101954	YTHDF3_KD	2	methylated	Low
CDCA2	-0.101834	YTHDF3_KD	10	methylated	High
IP6K2	-0.101806	YTHDF3_KD	8	methylated	High
UGGT1	-0.101688	YTHDF3_KD	8	methylated	High
METTL2A	-0.101657	YTHDF3_KD	1	methylated	Low
TSTD2	-0.101563	YTHDF3_KD	2	methylated	Low
VMP1	-0.101265	YTHDF3_KD	3	methylated	Medium
TIMM44	-0.101263	YTHDF3_KD	1	methylated	Low
EXO5	-0.101061	YTHDF3_KD	2	methylated	Low
TERF2IP	-0.100875	YTHDF3_KD	0	unmethylated	Zero
RIN2	-0.100753	YTHDF3_KD	7	methylated	High
ECD	-0.100256	YTHDF3_KD	2	methylated	Low
NEIL3	-0.100244	YTHDF3_KD	3	methylated	Medium
SUCO	-0.100147	YTHDF3_KD	7	methylated	High
CARS2	-0.100079	YTHDF3_KD	0	unmethylated	Zero
SCFD1	-0.0999778	YTHDF3_KD	1	methylated	Low
ZBTB5	-0.0999504	YTHDF3_KD	18	methylated	High
STX18	-0.0999465	YTHDF3_KD	3	methylated	Medium
DAP3	-0.0998804	YTHDF3_KD	3	methylated	Medium
BRCA2	-0.0998558	YTHDF3_KD	5	methylated	Medium
TMED7	-0.0998148	YTHDF3_KD	12	methylated	High
ARFGAP3	-0.0997941	YTHDF3_KD	0	unmethylated	Zero
COPA	-0.099743	YTHDF3_KD	4	methylated	Medium
ADI1	-0.0997065	YTHDF3_KD	3	methylated	Medium
MAIP1	-0.0996924	YTHDF3_KD	0	unmethylated	Zero
MZT1	-0.0995684	YTHDF3_KD	0	unmethylated	Zero
ANP32E	-0.099519	YTHDF3_KD	4	methylated	Medium
AP3M1	-0.0994773	YTHDF3_KD	0	unmethylated	Zero
VPS13B	-0.0994657	YTHDF3_KD	0	unmethylated	Zero
COG5	-0.0994594	YTHDF3_KD	2	methylated	Low
UGCG	-0.0994418	YTHDF3_KD	1	methylated	Low
XPO1	-0.0993697	YTHDF3_KD	0	unmethylated	Zero
TNPO3	-0.0992013	YTHDF3_KD	9	methylated	High
GTF2F2	-0.0991657	YTHDF3_KD	0	unmethylated	Zero
GPX8	-0.0991621	YTHDF3_KD	4	methylated	Medium
GSPT1	-0.0991523	YTHDF3_KD	3	methylated	Medium
ATF7IP	-0.0991347	YTHDF3_KD	6	methylated	High
CUL4B	-0.0990939	YTHDF3_KD	3	methylated	Medium
ATRAID	-0.0989909	YTHDF3_KD	6	methylated	High
NPDC1	-0.0988834	YTHDF3_KD	1	methylated	Low
ELOC	-0.0986939	YTHDF3_KD	0	unmethylated	Zero
ABHD5	-0.0985269	YTHDF3_KD	4	methylated	Medium
INPP5B	-0.0984546	YTHDF3_KD	0	unmethylated	Zero
PABPC4L	-0.0980634	YTHDF3_KD	0	unmethylated	Zero
EIF1B	-0.0980553	YTHDF3_KD	0	unmethylated	Zero
MTFR1L	-0.0980403	YTHDF3_KD	4	methylated	Medium
CPE	-0.0979412	YTHDF3_KD	0	unmethylated	Zero
NQO2	-0.0977223	YTHDF3_KD	0	unmethylated	Zero
PTPN14	-0.0976259	YTHDF3_KD	3	methylated	Medium
NAA50	-0.0976039	YTHDF3_KD	0	unmethylated	Zero
ITGA11	-0.0972821	YTHDF3_KD	0	unmethylated	Zero
MACF1	-0.0971861	YTHDF3_KD	6	methylated	High
SNX4	-0.0971523	YTHDF3_KD	0	unmethylated	Zero
POGLUT1	-0.0970937	YTHDF3_KD	4	methylated	Medium
SLU7	-0.0970806	YTHDF3_KD	1	methylated	Low
SKA1	-0.0970669	YTHDF3_KD	0	unmethylated	Zero
MED23	-0.0968748	YTHDF3_KD	1	methylated	Low
NUP43	-0.0967958	YTHDF3_KD	0	unmethylated	Zero
TIAL1	-0.0966719	YTHDF3_KD	8	methylated	High
ATG2B	-0.0966161	YTHDF3_KD	5	methylated	Medium
SURF6	-0.0965554	YTHDF3_KD	11	methylated	High
VPS37A	-0.0965476	YTHDF3_KD	0	unmethylated	Zero
SUSD1	-0.0965351	YTHDF3_KD	2	methylated	Low
EXOC3	-0.0964895	YTHDF3_KD	14	methylated	High
KLHDC10	-0.0962506	YTHDF3_KD	3	methylated	Medium
SUPT20H	-0.0961724	YTHDF3_KD	0	unmethylated	Zero
AHCYL2	-0.0958597	YTHDF3_KD	0	unmethylated	Zero
CSTF2T	-0.0957288	YTHDF3_KD	17	methylated	High
CLK3	-0.0954591	YTHDF3_KD	0	unmethylated	Zero
HP1BP3	-0.095367	YTHDF3_KD	3	methylated	Medium
PLEKHA5	-0.0952772	YTHDF3_KD	1	methylated	Low
RAET1E	-0.0952651	YTHDF3_KD	3	methylated	Medium
SH3GL2	-0.0950975	YTHDF3_KD	0	unmethylated	Zero
RFX7	-0.0949807	YTHDF3_KD	3	methylated	Medium
MRRF	-0.0948908	YTHDF3_KD	2	methylated	Low
KAT6A	-0.0948498	YTHDF3_KD	30	methylated	High
NDUFB6	-0.0947585	YTHDF3_KD	0	unmethylated	Zero
PARP4	-0.0944782	YTHDF3_KD	0	unmethylated	Zero
TUBGCP4	-0.0943685	YTHDF3_KD	1	methylated	Low
EZH2	-0.0940757	YTHDF3_KD	2	methylated	Low
PDHX	-0.0937939	YTHDF3_KD	3	methylated	Medium
USP3	-0.093595	YTHDF3_KD	8	methylated	High
USP14	-0.0935274	YTHDF3_KD	1	methylated	Low
SMS	-0.0934067	YTHDF3_KD	0	unmethylated	Zero
TTF2	-0.09333	YTHDF3_KD	8	methylated	High
PDHA1	-0.0932435	YTHDF3_KD	0	unmethylated	Zero
CPNE8	-0.0932273	YTHDF3_KD	0	unmethylated	Zero
LMO7	-0.0931757	YTHDF3_KD	2	methylated	Low
FBXW11	-0.0928334	YTHDF3_KD	2	methylated	Low
CCDC152	-0.0927837	YTHDF3_KD	0	unmethylated	Zero
PPHLN1	-0.0925092	YTHDF3_KD	1	methylated	Low
DDX3X	-0.0924614	YTHDF3_KD	6	methylated	High
SRPRB	-0.0923976	YTHDF3_KD	3	methylated	Medium
SRGAP2C	-0.0923854	YTHDF3_KD	0	unmethylated	Zero
PPM1B	-0.0923433	YTHDF3_KD	8	methylated	High
SOAT1	-0.0920949	YTHDF3_KD	6	methylated	High
KIF1B	-0.0919988	YTHDF3_KD	6	methylated	High
EIF3A	-0.0918948	YTHDF3_KD	28	methylated	High
DOCK9	-0.0917813	YTHDF3_KD	1	methylated	Low
LRRFIP2	-0.0917598	YTHDF3_KD	0	unmethylated	Zero
DARS2	-0.0916813	YTHDF3_KD	7	methylated	High
TLN1	-0.0916498	YTHDF3_KD	8	methylated	High
PKD2	-0.0915846	YTHDF3_KD	0	unmethylated	Zero
MCM4	-0.0912966	YTHDF3_KD	5	methylated	Medium
NACA	-0.0909724	YTHDF3_KD	0	unmethylated	Zero
AGPAT3	-0.0909158	YTHDF3_KD	15	methylated	High
ABCA7	-0.0907663	YTHDF3_KD	2	methylated	Low
SMPDL3A	-0.0907459	YTHDF3_KD	0	unmethylated	Zero
ANAPC10	-0.0905928	YTHDF3_KD	0	unmethylated	Zero
HAUS7	-0.0905002	YTHDF3_KD	0	unmethylated	Zero
SEC11A	-0.0903264	YTHDF3_KD	2	methylated	Low
UFSP2	-0.0903206	YTHDF3_KD	0	unmethylated	Zero
PPIL1	-0.0903148	YTHDF3_KD	1	methylated	Low
TLN2	-0.0903085	YTHDF3_KD	1	methylated	Low
GULP1	-0.090088	YTHDF3_KD	0	unmethylated	Zero
DIP2A	-0.0900677	YTHDF3_KD	4	methylated	Medium
TEAD1	-0.0898849	YTHDF3_KD	20	methylated	High
NSD1	-0.0898556	YTHDF3_KD	38	methylated	High
KMT5B	-0.0898515	YTHDF3_KD	0	unmethylated	Zero
STXBP1	-0.0898393	YTHDF3_KD	1	methylated	Low
NAP1L4	-0.0898063	YTHDF3_KD	0	unmethylated	Zero
FBXL5	-0.0896403	YTHDF3_KD	9	methylated	High
RARRES2	-0.0894553	YTHDF3_KD	0	unmethylated	Zero
[truncated: 4,817 more rows]

## Sheet: Table 5 DF123 KD Translated
gene_name	L2FC	condition	freq_m6A	m6A_binary	m6A_categorical
RP11-762I7.5	-2.04666	YTHDF123_KD	0	unmethylated	Zero
SRXN1	-1.80691	YTHDF123_KD	20	methylated	High
AL928654.7	-1.79055	YTHDF123_KD	0	unmethylated	Zero
SCG2	-1.76839	YTHDF123_KD	1	methylated	Low
RP4-777O23.3	-1.57556	YTHDF123_KD	0	unmethylated	Zero
RP11-474G23.1	-1.56972	YTHDF123_KD	4	methylated	Medium
C21orf33	-1.43529	YTHDF123_KD	1	methylated	Low
ATP5J2-PTCD1	-1.43191	YTHDF123_KD	6	methylated	High
AKR1C4	-1.38892	YTHDF123_KD	0	unmethylated	Zero
ACTA2	-1.38223	YTHDF123_KD	0	unmethylated	Zero
HIST1H1A	-1.37505	YTHDF123_KD	0	unmethylated	Zero
POTEF	-1.31358	YTHDF123_KD	0	unmethylated	Zero
HIST1H3A	-1.20052	YTHDF123_KD	0	unmethylated	Zero
HIST2H3D	-1.18201	YTHDF123_KD	0	unmethylated	Zero
PPT2-EGFL8	-1.14689	YTHDF123_KD	0	unmethylated	Zero
POLR2J2	-1.13704	YTHDF123_KD	0	unmethylated	Zero
MFAP5	-1.1265	YTHDF123_KD	0	unmethylated	Zero
HIST1H3G	-1.11662	YTHDF123_KD	0	unmethylated	Zero
NDUFA13	-1.11254	YTHDF123_KD	1	methylated	Low
TAGLN	-1.07848	YTHDF123_KD	0	unmethylated	Zero
SLX1A	-0.998958	YTHDF123_KD	0	unmethylated	Zero
RP11-793H13.10	-0.985201	YTHDF123_KD	0	unmethylated	Zero
ABCG1	-0.979253	YTHDF123_KD	10	methylated	High
EMG1	-0.976261	YTHDF123_KD	8	methylated	High
HIST1H4H	-0.975362	YTHDF123_KD	0	unmethylated	Zero
WISP2	-0.962095	YTHDF123_KD	2	methylated	Low
RP11-302B13.5	-0.961226	YTHDF123_KD	0	unmethylated	Zero
CERK	-0.919806	YTHDF123_KD	1	methylated	Low
HIST1H1D	-0.91901	YTHDF123_KD	0	unmethylated	Zero
PCLAF	-0.902283	YTHDF123_KD	0	unmethylated	Zero
PALM2-AKAP2	-0.897348	YTHDF123_KD	0	unmethylated	Zero
CDKN1C	-0.896693	YTHDF123_KD	0	unmethylated	Zero
ACTG2	-0.868604	YTHDF123_KD	0	unmethylated	Zero
MSX1	-0.867059	YTHDF123_KD	1	methylated	Low
RPS23	-0.86284	YTHDF123_KD	0	unmethylated	Zero
ALPL	-0.860728	YTHDF123_KD	6	methylated	High
ASNS	-0.860548	YTHDF123_KD	0	unmethylated	Zero
HIST1H4D	-0.857509	YTHDF123_KD	0	unmethylated	Zero
ALDH3B1	-0.840297	YTHDF123_KD	12	methylated	High
FGFBP3	-0.835828	YTHDF123_KD	0	unmethylated	Zero
COMMD3	-0.829959	YTHDF123_KD	2	methylated	Low
HIST1H3B	-0.824184	YTHDF123_KD	0	unmethylated	Zero
GSTM5	-0.815184	YTHDF123_KD	0	unmethylated	Zero
PPP1R2P3	-0.810274	YTHDF123_KD	0	unmethylated	Zero
WRB	-0.803245	YTHDF123_KD	1	methylated	Low
NPTX1	-0.800137	YTHDF123_KD	10	methylated	High
FOXO4	-0.797204	YTHDF123_KD	2	methylated	Low
RBM3	-0.796517	YTHDF123_KD	0	unmethylated	Zero
ALDH3A1	-0.792815	YTHDF123_KD	0	unmethylated	Zero
HIST1H2BD	-0.788706	YTHDF123_KD	5	methylated	Medium
CKLF	-0.786932	YTHDF123_KD	0	unmethylated	Zero
HIST1H4K	-0.782325	YTHDF123_KD	0	unmethylated	Zero
SORBS2	-0.782155	YTHDF123_KD	0	unmethylated	Zero
KRT8	-0.781677	YTHDF123_KD	1	methylated	Low
ITGB4	-0.780116	YTHDF123_KD	0	unmethylated	Zero
TMEM18	-0.777025	YTHDF123_KD	1	methylated	Low
HIST1H4B	-0.775468	YTHDF123_KD	0	unmethylated	Zero
CLN3	-0.773811	YTHDF123_KD	2	methylated	Low
HIST1H2AG	-0.766452	YTHDF123_KD	12	methylated	High
HIST1H3F	-0.765066	YTHDF123_KD	1	methylated	Low
SH3GL2	-0.755544	YTHDF123_KD	0	unmethylated	Zero
HIST1H4C	-0.75391	YTHDF123_KD	0	unmethylated	Zero
HLA-DRA	-0.746852	YTHDF123_KD	0	unmethylated	Zero
IGFBP3	-0.743131	YTHDF123_KD	0	unmethylated	Zero
HIST1H4I	-0.742974	YTHDF123_KD	1	methylated	Low
TMSB4X	-0.738582	YTHDF123_KD	5	methylated	Medium
HIST1H2BL	-0.738067	YTHDF123_KD	0	unmethylated	Zero
PTRHD1	-0.728539	YTHDF123_KD	0	unmethylated	Zero
ECEL1	-0.727832	YTHDF123_KD	10	methylated	High
HIST1H2BH	-0.72517	YTHDF123_KD	0	unmethylated	Zero
ANKH	-0.724715	YTHDF123_KD	20	methylated	High
MPC1	-0.724423	YTHDF123_KD	0	unmethylated	Zero
HIST1H3J	-0.722653	YTHDF123_KD	0	unmethylated	Zero
TKFC	-0.717469	YTHDF123_KD	0	unmethylated	Zero
YIF1A	-0.717361	YTHDF123_KD	0	unmethylated	Zero
TSC22D3	-0.715668	YTHDF123_KD	2	methylated	Low
CYB561A3	-0.71559	YTHDF123_KD	0	unmethylated	Zero
SGSM3	-0.71093	YTHDF123_KD	0	unmethylated	Zero
UBE2S	-0.710801	YTHDF123_KD	0	unmethylated	Zero
NDUFA7	-0.709989	YTHDF123_KD	1	methylated	Low
WASHC1	-0.709701	YTHDF123_KD	0	unmethylated	Zero
SERF2	-0.709639	YTHDF123_KD	6	methylated	High
SORL1	-0.709189	YTHDF123_KD	0	unmethylated	Zero
ACD	-0.708789	YTHDF123_KD	0	unmethylated	Zero
HIST1H2BI	-0.708019	YTHDF123_KD	0	unmethylated	Zero
PZP	-0.707029	YTHDF123_KD	0	unmethylated	Zero
GCAT	-0.704559	YTHDF123_KD	0	unmethylated	Zero
AP1S3	-0.696725	YTHDF123_KD	0	unmethylated	Zero
HIST1H2AH	-0.696383	YTHDF123_KD	1	methylated	Low
HIST1H4A	-0.695695	YTHDF123_KD	0	unmethylated	Zero
SLC47A1	-0.694663	YTHDF123_KD	2	methylated	Low
HIST1H3C	-0.693466	YTHDF123_KD	0	unmethylated	Zero
ATP6V0C	-0.691184	YTHDF123_KD	1	methylated	Low
SLC22A5	-0.690317	YTHDF123_KD	6	methylated	High
ZNHIT1	-0.689047	YTHDF123_KD	1	methylated	Low
TMEM175	-0.688804	YTHDF123_KD	0	unmethylated	Zero
HIST1H2BC	-0.686768	YTHDF123_KD	0	unmethylated	Zero
BLVRB	-0.679152	YTHDF123_KD	3	methylated	Medium
MEGF8	-0.678882	YTHDF123_KD	0	unmethylated	Zero
SLC35E2B	-0.678595	YTHDF123_KD	5	methylated	Medium
SLC1A4	-0.674771	YTHDF123_KD	3	methylated	Medium
TSC2	-0.672608	YTHDF123_KD	0	unmethylated	Zero
GLP2R	-0.670524	YTHDF123_KD	3	methylated	Medium
HIST1H2BB	-0.668609	YTHDF123_KD	0	unmethylated	Zero
EFEMP1	-0.667769	YTHDF123_KD	6	methylated	High
TMEM222	-0.667146	YTHDF123_KD	2	methylated	Low
THEM6	-0.666698	YTHDF123_KD	8	methylated	High
TMEM230	-0.663029	YTHDF123_KD	0	unmethylated	Zero
DAZAP2	-0.66295	YTHDF123_KD	8	methylated	High
COPE	-0.662606	YTHDF123_KD	0	unmethylated	Zero
TMEM141	-0.654948	YTHDF123_KD	1	methylated	Low
MUC16	-0.654497	YTHDF123_KD	0	unmethylated	Zero
ALG12	-0.653239	YTHDF123_KD	4	methylated	Medium
ABCA7	-0.65322	YTHDF123_KD	2	methylated	Low
CTAGE5	-0.652084	YTHDF123_KD	0	unmethylated	Zero
OLFM1	-0.651302	YTHDF123_KD	1	methylated	Low
LZIC	-0.650945	YTHDF123_KD	2	methylated	Low
NUBP2	-0.650887	YTHDF123_KD	2	methylated	Low
NACA2	-0.647994	YTHDF123_KD	0	unmethylated	Zero
SMDT1	-0.646409	YTHDF123_KD	0	unmethylated	Zero
LAMB2	-0.644915	YTHDF123_KD	8	methylated	High
ALDH2	-0.644805	YTHDF123_KD	0	unmethylated	Zero
RPS4X	-0.643476	YTHDF123_KD	0	unmethylated	Zero
KRT7	-0.642592	YTHDF123_KD	2	methylated	Low
PLGRKT	-0.640472	YTHDF123_KD	0	unmethylated	Zero
HSPG2	-0.63974	YTHDF123_KD	5	methylated	Medium
TMEM14C	-0.634549	YTHDF123_KD	1	methylated	Low
MT1E	-0.634307	YTHDF123_KD	0	unmethylated	Zero
APMAP	-0.633812	YTHDF123_KD	1	methylated	Low
NT5DC2	-0.63369	YTHDF123_KD	0	unmethylated	Zero
RPS28	-0.63328	YTHDF123_KD	0	unmethylated	Zero
LITAF	-0.633024	YTHDF123_KD	7	methylated	High
TSPAN8	-0.632916	YTHDF123_KD	0	unmethylated	Zero
TMEM126A	-0.631377	YTHDF123_KD	0	unmethylated	Zero
NDRG3	-0.630854	YTHDF123_KD	1	methylated	Low
MACROD1	-0.628955	YTHDF123_KD	0	unmethylated	Zero
HIST1H4J	-0.627988	YTHDF123_KD	0	unmethylated	Zero
SSBP2	-0.627459	YTHDF123_KD	0	unmethylated	Zero
SPPL2B	-0.627246	YTHDF123_KD	0	unmethylated	Zero
UMAD1	-0.626689	YTHDF123_KD	0	unmethylated	Zero
HIST1H2AB	-0.626059	YTHDF123_KD	0	unmethylated	Zero
WDR83OS	-0.625292	YTHDF123_KD	2	methylated	Low
KRT18	-0.625261	YTHDF123_KD	0	unmethylated	Zero
CCDC22	-0.623547	YTHDF123_KD	0	unmethylated	Zero
NDUFAF3	-0.619904	YTHDF123_KD	1	methylated	Low
NCDN	-0.617772	YTHDF123_KD	2	methylated	Low
CYFIP2	-0.616107	YTHDF123_KD	0	unmethylated	Zero
RP11-286H14.4	-0.61542	YTHDF123_KD	0	unmethylated	Zero
FAM162A	-0.613779	YTHDF123_KD	0	unmethylated	Zero
SNRPN	-0.611888	YTHDF123_KD	0	unmethylated	Zero
ARHGEF1	-0.611365	YTHDF123_KD	0	unmethylated	Zero
SNURF	-0.611245	YTHDF123_KD	0	unmethylated	Zero
TMBIM6	-0.610238	YTHDF123_KD	0	unmethylated	Zero
ABHD14B	-0.608314	YTHDF123_KD	0	unmethylated	Zero
DENND3	-0.608249	YTHDF123_KD	4	methylated	Medium
C19orf33	-0.607554	YTHDF123_KD	0	unmethylated	Zero
RP11-849F2.7	-0.606134	YTHDF123_KD	1	methylated	Low
RPL29	-0.605418	YTHDF123_KD	2	methylated	Low
HIST1H2BO	-0.604604	YTHDF123_KD	1	methylated	Low
MXD4	-0.604452	YTHDF123_KD	6	methylated	High
UQCRH	-0.604221	YTHDF123_KD	1	methylated	Low
BCAT2	-0.603449	YTHDF123_KD	0	unmethylated	Zero
RAET1G	-0.602699	YTHDF123_KD	0	unmethylated	Zero
FARP1	-0.602563	YTHDF123_KD	0	unmethylated	Zero
PEMT	-0.601506	YTHDF123_KD	1	methylated	Low
HIST1H2BN	-0.598505	YTHDF123_KD	0	unmethylated	Zero
RABAC1	-0.598194	YTHDF123_KD	1	methylated	Low
ABCB8	-0.594822	YTHDF123_KD	3	methylated	Medium
CT83	-0.594073	YTHDF123_KD	0	unmethylated	Zero
ADGRD1	-0.593324	YTHDF123_KD	0	unmethylated	Zero
TSPO	-0.593031	YTHDF123_KD	4	methylated	Medium
YIF1B	-0.590563	YTHDF123_KD	0	unmethylated	Zero
CH507-9B2.3	-0.587416	YTHDF123_KD	0	unmethylated	Zero
BCL2L2-PABPN1	-0.585817	YTHDF123_KD	3	methylated	Medium
SND1	-0.585137	YTHDF123_KD	2	methylated	Low
IFT122	-0.585062	YTHDF123_KD	0	unmethylated	Zero
CYFIP1	-0.581544	YTHDF123_KD	1	methylated	Low
ATRAID	-0.581179	YTHDF123_KD	6	methylated	High
PSPH	-0.578344	YTHDF123_KD	0	unmethylated	Zero
TIMM44	-0.578193	YTHDF123_KD	1	methylated	Low
ACY1	-0.578027	YTHDF123_KD	0	unmethylated	Zero
ATP5O	-0.577155	YTHDF123_KD	0	unmethylated	Zero
YIPF2	-0.576726	YTHDF123_KD	0	unmethylated	Zero
LETMD1	-0.576216	YTHDF123_KD	3	methylated	Medium
TMEM45A	-0.575502	YTHDF123_KD	0	unmethylated	Zero
OSGIN1	-0.57521	YTHDF123_KD	0	unmethylated	Zero
RHOD	-0.574646	YTHDF123_KD	4	methylated	Medium
TAX1BP3	-0.573697	YTHDF123_KD	4	methylated	Medium
ATP6V1F	-0.57339	YTHDF123_KD	0	unmethylated	Zero
SNX17	-0.572998	YTHDF123_KD	0	unmethylated	Zero
THBS1	-0.572339	YTHDF123_KD	0	unmethylated	Zero
ARL2	-0.570503	YTHDF123_KD	4	methylated	Medium
PNRC1	-0.57036	YTHDF123_KD	16	methylated	High
CARS2	-0.568746	YTHDF123_KD	0	unmethylated	Zero
NDUFB11	-0.567278	YTHDF123_KD	0	unmethylated	Zero
DDAH1	-0.566382	YTHDF123_KD	0	unmethylated	Zero
PNPLA6	-0.566176	YTHDF123_KD	0	unmethylated	Zero
COPS7A	-0.564527	YTHDF123_KD	0	unmethylated	Zero
PC	-0.564003	YTHDF123_KD	7	methylated	High
CNN2	-0.563044	YTHDF123_KD	0	unmethylated	Zero
GPAT3	-0.562335	YTHDF123_KD	0	unmethylated	Zero
TSPAN6	-0.561853	YTHDF123_KD	0	unmethylated	Zero
SPTAN1	-0.560345	YTHDF123_KD	4	methylated	Medium
MAN2A2	-0.559332	YTHDF123_KD	4	methylated	Medium
MYO5C	-0.558546	YTHDF123_KD	0	unmethylated	Zero
BRE	-0.558472	YTHDF123_KD	0	unmethylated	Zero
LGALS3	-0.558448	YTHDF123_KD	0	unmethylated	Zero
WDR13	-0.558135	YTHDF123_KD	0	unmethylated	Zero
RHBDD2	-0.555893	YTHDF123_KD	2	methylated	Low
HERPUD1	-0.553932	YTHDF123_KD	5	methylated	Medium
ZNF580	-0.55274	YTHDF123_KD	0	unmethylated	Zero
GSTT2B	-0.552035	YTHDF123_KD	0	unmethylated	Zero
NDFIP2	-0.551711	YTHDF123_KD	0	unmethylated	Zero
LAGE3	-0.549277	YTHDF123_KD	0	unmethylated	Zero
AP5Z1	-0.548573	YTHDF123_KD	1	methylated	Low
TPCN1	-0.548477	YTHDF123_KD	2	methylated	Low
TKT	-0.548247	YTHDF123_KD	1	methylated	Low
UQCR11	-0.546766	YTHDF123_KD	2	methylated	Low
MEMO1	-0.545738	YTHDF123_KD	0	unmethylated	Zero
HIST2H2AB	-0.545594	YTHDF123_KD	0	unmethylated	Zero
IFT52	-0.545289	YTHDF123_KD	0	unmethylated	Zero
CHID1	-0.545189	YTHDF123_KD	0	unmethylated	Zero
POFUT1	-0.544598	YTHDF123_KD	9	methylated	High
CRIP2	-0.544542	YTHDF123_KD	0	unmethylated	Zero
HSPB8	-0.543779	YTHDF123_KD	0	unmethylated	Zero
G6PD	-0.543191	YTHDF123_KD	0	unmethylated	Zero
PDIA4	-0.542958	YTHDF123_KD	25	methylated	High
RPS15	-0.542748	YTHDF123_KD	2	methylated	Low
CD9	-0.542316	YTHDF123_KD	0	unmethylated	Zero
PHGDH	-0.542133	YTHDF123_KD	0	unmethylated	Zero
PEPD	-0.540715	YTHDF123_KD	1	methylated	Low
TMA7	-0.539074	YTHDF123_KD	2	methylated	Low
KRT19	-0.538556	YTHDF123_KD	0	unmethylated	Zero
TRAPPC2	-0.538365	YTHDF123_KD	0	unmethylated	Zero
HIST3H2A	-0.535375	YTHDF123_KD	1	methylated	Low
PIGF	-0.534169	YTHDF123_KD	0	unmethylated	Zero
FHOD1	-0.534156	YTHDF123_KD	2	methylated	Low
SLC41A3	-0.533112	YTHDF123_KD	1	methylated	Low
ZDHHC24	-0.532684	YTHDF123_KD	0	unmethylated	Zero
LEPROT	-0.528931	YTHDF123_KD	0	unmethylated	Zero
PKN1	-0.528626	YTHDF123_KD	0	unmethylated	Zero
THOP1	-0.528492	YTHDF123_KD	0	unmethylated	Zero
COQ6	-0.526679	YTHDF123_KD	0	unmethylated	Zero
FLNA	-0.526027	YTHDF123_KD	11	methylated	High
DPM3	-0.525848	YTHDF123_KD	3	methylated	Medium
TCIRG1	-0.525325	YTHDF123_KD	0	unmethylated	Zero
ELF3	-0.525231	YTHDF123_KD	12	methylated	High
REXO2	-0.52319	YTHDF123_KD	0	unmethylated	Zero
PFN2	-0.523023	YTHDF123_KD	2	methylated	Low
PDK2	-0.521095	YTHDF123_KD	2	methylated	Low
PYCR1	-0.520899	YTHDF123_KD	2	methylated	Low
NPDC1	-0.520738	YTHDF123_KD	1	methylated	Low
HPCAL1	-0.520565	YTHDF123_KD	2	methylated	Low
HIST1H3E	-0.52031	YTHDF123_KD	0	unmethylated	Zero
IDH2	-0.520272	YTHDF123_KD	0	unmethylated	Zero
LYRM7	-0.519085	YTHDF123_KD	2	methylated	Low
KANK2	-0.518444	YTHDF123_KD	5	methylated	Medium
NDUFV1	-0.516655	YTHDF123_KD	0	unmethylated	Zero
CCL2	-0.516475	YTHDF123_KD	0	unmethylated	Zero
DSTN	-0.516201	YTHDF123_KD	0	unmethylated	Zero
MBTPS1	-0.514816	YTHDF123_KD	20	methylated	High
BPNT1	-0.514671	YTHDF123_KD	2	methylated	Low
PAFAH1B3	-0.514553	YTHDF123_KD	0	unmethylated	Zero
SDHC	-0.514007	YTHDF123_KD	0	unmethylated	Zero
LASP1	-0.512594	YTHDF123_KD	2	methylated	Low
MAP7D2	-0.512306	YTHDF123_KD	0	unmethylated	Zero
TMEM109	-0.511955	YTHDF123_KD	1	methylated	Low
HIST4H4	-0.511613	YTHDF123_KD	0	unmethylated	Zero
GTF2H2C	-0.511498	YTHDF123_KD	0	unmethylated	Zero
EMP1	-0.511369	YTHDF123_KD	0	unmethylated	Zero
INTS1	-0.510943	YTHDF123_KD	3	methylated	Medium
TMCO3	-0.510905	YTHDF123_KD	7	methylated	High
TRAPPC9	-0.510201	YTHDF123_KD	13	methylated	High
RPS7	-0.509696	YTHDF123_KD	0	unmethylated	Zero
CHP1	-0.509248	YTHDF123_KD	0	unmethylated	Zero
DOLPP1	-0.508175	YTHDF123_KD	2	methylated	Low
RNASEH2C	-0.50751	YTHDF123_KD	1	methylated	Low
WDR34	-0.504932	YTHDF123_KD	2	methylated	Low
HACL1	-0.504672	YTHDF123_KD	0	unmethylated	Zero
VPS16	-0.503657	YTHDF123_KD	0	unmethylated	Zero
HIGD2A	-0.50304	YTHDF123_KD	1	methylated	Low
PRKAG1	-0.502314	YTHDF123_KD	0	unmethylated	Zero
PPP1R3C	-0.501586	YTHDF123_KD	0	unmethylated	Zero
PSMD10	-0.501565	YTHDF123_KD	1	methylated	Low
DCTN3	-0.501033	YTHDF123_KD	0	unmethylated	Zero
UBL3	-0.501018	YTHDF123_KD	6	methylated	High
JAG2	-0.50025	YTHDF123_KD	6	methylated	High
A2M	-0.499658	YTHDF123_KD	0	unmethylated	Zero
HIST1H2AJ	-0.499367	YTHDF123_KD	0	unmethylated	Zero
ARPC5	-0.498557	YTHDF123_KD	3	methylated	Medium
TMEM106C	-0.497576	YTHDF123_KD	2	methylated	Low
LPP	-0.497261	YTHDF123_KD	0	unmethylated	Zero
SUN2	-0.497115	YTHDF123_KD	0	unmethylated	Zero
NDUFA4	-0.495766	YTHDF123_KD	1	methylated	Low
TMEM128	-0.495193	YTHDF123_KD	0	unmethylated	Zero
LAPTM4A	-0.494797	YTHDF123_KD	0	unmethylated	Zero
MSRB3	-0.494013	YTHDF123_KD	3	methylated	Medium
TMEM19	-0.493902	YTHDF123_KD	4	methylated	Medium
ESYT1	-0.493719	YTHDF123_KD	2	methylated	Low
INO80E	-0.493597	YTHDF123_KD	0	unmethylated	Zero
PSMC1	-0.492917	YTHDF123_KD	1	methylated	Low
SLC39A13	-0.49196	YTHDF123_KD	0	unmethylated	Zero
FOXK1	-0.48995	YTHDF123_KD	1	methylated	Low
TAB1	-0.489035	YTHDF123_KD	2	methylated	Low
DCTN4	-0.487513	YTHDF123_KD	1	methylated	Low
DDX49	-0.487401	YTHDF123_KD	0	unmethylated	Zero
HIST1H3H	-0.486198	YTHDF123_KD	0	unmethylated	Zero
CLDN1	-0.485816	YTHDF123_KD	0	unmethylated	Zero
EMC10	-0.485403	YTHDF123_KD	0	unmethylated	Zero
DNER	-0.484854	YTHDF123_KD	0	unmethylated	Zero
UBE4B	-0.484853	YTHDF123_KD	7	methylated	High
FHL2	-0.48445	YTHDF123_KD	0	unmethylated	Zero
NEK9	-0.484124	YTHDF123_KD	1	methylated	Low
OSTM1	-0.483453	YTHDF123_KD	0	unmethylated	Zero
FMC1	-0.483417	YTHDF123_KD	0	unmethylated	Zero
MRPL23	-0.483377	YTHDF123_KD	0	unmethylated	Zero
ATG4B	-0.482943	YTHDF123_KD	0	unmethylated	Zero
RSU1	-0.482789	YTHDF123_KD	1	methylated	Low
KCNK15	-0.482626	YTHDF123_KD	0	unmethylated	Zero
PFKP	-0.481701	YTHDF123_KD	2	methylated	Low
GALNS	-0.481657	YTHDF123_KD	3	methylated	Medium
SYPL1	-0.481124	YTHDF123_KD	0	unmethylated	Zero
DDIT4	-0.479361	YTHDF123_KD	16	methylated	High
DDTL	-0.47764	YTHDF123_KD	1	methylated	Low
MSLN	-0.476747	YTHDF123_KD	3	methylated	Medium
SSSCA1	-0.476423	YTHDF123_KD	1	methylated	Low
HM13	-0.475539	YTHDF123_KD	1	methylated	Low
MYH9	-0.475507	YTHDF123_KD	9	methylated	High
PPL	-0.475369	YTHDF123_KD	12	methylated	High
POLE	-0.474935	YTHDF123_KD	6	methylated	High
TYMS	-0.474706	YTHDF123_KD	0	unmethylated	Zero
RPL5	-0.474474	YTHDF123_KD	0	unmethylated	Zero
HSD17B12	-0.473948	YTHDF123_KD	0	unmethylated	Zero
MAPKAP1	-0.473348	YTHDF123_KD	2	methylated	Low
MAMDC2	-0.472725	YTHDF123_KD	1	methylated	Low
TCEAL1	-0.472714	YTHDF123_KD	5	methylated	Medium
MZT1	-0.471093	YTHDF123_KD	0	unmethylated	Zero
PTPN14	-0.470875	YTHDF123_KD	3	methylated	Medium
TM7SF3	-0.469804	YTHDF123_KD	3	methylated	Medium
NNT	-0.469048	YTHDF123_KD	4	methylated	Medium
TLN1	-0.468465	YTHDF123_KD	8	methylated	High
CDCP1	-0.467533	YTHDF123_KD	0	unmethylated	Zero
AP3S2	-0.467452	YTHDF123_KD	6	methylated	High
PTK7	-0.466809	YTHDF123_KD	0	unmethylated	Zero
PRKCDBP	-0.46618	YTHDF123_KD	2	methylated	Low
CEBPZOS	-0.465951	YTHDF123_KD	0	unmethylated	Zero
MTA1	-0.465801	YTHDF123_KD	2	methylated	Low
E4F1	-0.465086	YTHDF123_KD	6	methylated	High
IQGAP3	-0.464755	YTHDF123_KD	1	methylated	Low
IMMP1L	-0.464654	YTHDF123_KD	0	unmethylated	Zero
IMPDH2	-0.464358	YTHDF123_KD	0	unmethylated	Zero
FECH	-0.464304	YTHDF123_KD	1	methylated	Low
NABP2	-0.463017	YTHDF123_KD	0	unmethylated	Zero
SF3A2	-0.462501	YTHDF123_KD	1	methylated	Low
THYN1	-0.462125	YTHDF123_KD	0	unmethylated	Zero
NSMCE1	-0.461827	YTHDF123_KD	0	unmethylated	Zero
EMP3	-0.461677	YTHDF123_KD	1	methylated	Low
ARPC1A	-0.461618	YTHDF123_KD	0	unmethylated	Zero
PDE6D	-0.460329	YTHDF123_KD	0	unmethylated	Zero
NME2	-0.460056	YTHDF123_KD	1	methylated	Low
RPSA	-0.459405	YTHDF123_KD	0	unmethylated	Zero
ATAD3A	-0.459374	YTHDF123_KD	0	unmethylated	Zero
RPL3	-0.458901	YTHDF123_KD	0	unmethylated	Zero
EMP2	-0.458331	YTHDF123_KD	4	methylated	Medium
SNRPD2	-0.457348	YTHDF123_KD	2	methylated	Low
FAM172A	-0.457302	YTHDF123_KD	1	methylated	Low
RPL18	-0.45568	YTHDF123_KD	0	unmethylated	Zero
STX10	-0.454897	YTHDF123_KD	0	unmethylated	Zero
PSENEN	-0.454818	YTHDF123_KD	0	unmethylated	Zero
PRPS1L1	-0.45441	YTHDF123_KD	0	unmethylated	Zero
KDELR3	-0.454299	YTHDF123_KD	7	methylated	High
RPL32	-0.45381	YTHDF123_KD	0	unmethylated	Zero
SKOR1	-0.453324	YTHDF123_KD	0	unmethylated	Zero
ELOC	-0.452917	YTHDF123_KD	0	unmethylated	Zero
PSMB4	-0.452401	YTHDF123_KD	1	methylated	Low
ATP6V1A	-0.452342	YTHDF123_KD	0	unmethylated	Zero
USP22	-0.451962	YTHDF123_KD	8	methylated	High
PI4KA	-0.451545	YTHDF123_KD	0	unmethylated	Zero
PIR	-0.451364	YTHDF123_KD	0	unmethylated	Zero
RPL15	-0.450256	YTHDF123_KD	0	unmethylated	Zero
TNFRSF10D	-0.44982	YTHDF123_KD	4	methylated	Medium
ISY1	-0.449639	YTHDF123_KD	1	methylated	Low
ACTN4	-0.448982	YTHDF123_KD	1	methylated	Low
SPTBN2	-0.448768	YTHDF123_KD	18	methylated	High
DGUOK	-0.448298	YTHDF123_KD	0	unmethylated	Zero
CCDC124	-0.448244	YTHDF123_KD	4	methylated	Medium
VAMP3	-0.448214	YTHDF123_KD	0	unmethylated	Zero
TWIST2	-0.447921	YTHDF123_KD	3	methylated	Medium
TGFB1I1	-0.447591	YTHDF123_KD	0	unmethylated	Zero
RPS9	-0.447372	YTHDF123_KD	0	unmethylated	Zero
ECH1	-0.447302	YTHDF123_KD	1	methylated	Low
POLR1A	-0.44727	YTHDF123_KD	6	methylated	High
EIF2D	-0.446565	YTHDF123_KD	2	methylated	Low
EIF5AL1	-0.446383	YTHDF123_KD	0	unmethylated	Zero
NDUFB4	-0.446265	YTHDF123_KD	0	unmethylated	Zero
FABP5	-0.446046	YTHDF123_KD	0	unmethylated	Zero
PSMG1	-0.445773	YTHDF123_KD	1	methylated	Low
GALK1	-0.445636	YTHDF123_KD	0	unmethylated	Zero
C9orf142	-0.445183	YTHDF123_KD	0	unmethylated	Zero
BBS2	-0.444637	YTHDF123_KD	0	unmethylated	Zero
MAN2B2	-0.44401	YTHDF123_KD	4	methylated	Medium
SEC31A	-0.443563	YTHDF123_KD	3	methylated	Medium
UCKL1	-0.443448	YTHDF123_KD	0	unmethylated	Zero
HEXA	-0.443183	YTHDF123_KD	0	unmethylated	Zero
GFAP	-0.442307	YTHDF123_KD	0	unmethylated	Zero
RNF167	-0.441664	YTHDF123_KD	4	methylated	Medium
BRI3BP	-0.441222	YTHDF123_KD	17	methylated	High
VPS51	-0.440671	YTHDF123_KD	2	methylated	Low
SUCLG1	-0.440645	YTHDF123_KD	0	unmethylated	Zero
LRP1	-0.440318	YTHDF123_KD	0	unmethylated	Zero
EIF4B	-0.440121	YTHDF123_KD	1	methylated	Low
GINS4	-0.439745	YTHDF123_KD	0	unmethylated	Zero
PTGES2	-0.438191	YTHDF123_KD	1	methylated	Low
TELO2	-0.437716	YTHDF123_KD	1	methylated	Low
STT3A	-0.437194	YTHDF123_KD	0	unmethylated	Zero
CAD	-0.437188	YTHDF123_KD	0	unmethylated	Zero
ANXA5	-0.436947	YTHDF123_KD	0	unmethylated	Zero
EPPK1	-0.436248	YTHDF123_KD	68	methylated	High
DTYMK	-0.435962	YTHDF123_KD	3	methylated	Medium
CSRP1	-0.43547	YTHDF123_KD	6	methylated	High
NDUFS7	-0.434738	YTHDF123_KD	0	unmethylated	Zero
ATP6V0A1	-0.433653	YTHDF123_KD	0	unmethylated	Zero
BDH1	-0.433145	YTHDF123_KD	0	unmethylated	Zero
CDCA7	-0.432999	YTHDF123_KD	0	unmethylated	Zero
CARMIL1	-0.431942	YTHDF123_KD	0	unmethylated	Zero
DGAT1	-0.431807	YTHDF123_KD	0	unmethylated	Zero
ARSA	-0.431661	YTHDF123_KD	1	methylated	Low
GNG12	-0.431526	YTHDF123_KD	6	methylated	High
LMNB2	-0.430815	YTHDF123_KD	2	methylated	Low
HGH1	-0.430753	YTHDF123_KD	0	unmethylated	Zero
GLUD1	-0.430635	YTHDF123_KD	0	unmethylated	Zero
POMT1	-0.430287	YTHDF123_KD	0	unmethylated	Zero
GLTSCR2	-0.430245	YTHDF123_KD	0	unmethylated	Zero
BBS4	-0.430177	YTHDF123_KD	0	unmethylated	Zero
PFN1	-0.429832	YTHDF123_KD	1	methylated	Low
TRAM1	-0.429371	YTHDF123_KD	0	unmethylated	Zero
LINC00116	-0.42914	YTHDF123_KD	0	unmethylated	Zero
ETS2	-0.428842	YTHDF123_KD	14	methylated	High
EIF1B	-0.428635	YTHDF123_KD	0	unmethylated	Zero
HMGCL	-0.428505	YTHDF123_KD	1	methylated	Low
NRBP2	-0.428449	YTHDF123_KD	3	methylated	Medium
TTC7A	-0.428399	YTHDF123_KD	0	unmethylated	Zero
AHCY	-0.427963	YTHDF123_KD	4	methylated	Medium
CLU	-0.427815	YTHDF123_KD	9	methylated	High
ITGA11	-0.4278	YTHDF123_KD	0	unmethylated	Zero
HADH	-0.427144	YTHDF123_KD	1	methylated	Low
RNH1	-0.427116	YTHDF123_KD	2	methylated	Low
SELENOT	-0.426967	YTHDF123_KD	0	unmethylated	Zero
LYPLA2	-0.426952	YTHDF123_KD	0	unmethylated	Zero
NUP188	-0.426651	YTHDF123_KD	0	unmethylated	Zero
CAV2	-0.426201	YTHDF123_KD	0	unmethylated	Zero
COL4A4	-0.426065	YTHDF123_KD	0	unmethylated	Zero
SYT12	-0.426058	YTHDF123_KD	7	methylated	High
NUP43	-0.425139	YTHDF123_KD	0	unmethylated	Zero
PPP1R13L	-0.424252	YTHDF123_KD	0	unmethylated	Zero
CHMP3	-0.42361	YTHDF123_KD	1	methylated	Low
COL4A3	-0.423521	YTHDF123_KD	0	unmethylated	Zero
RPL13A	-0.423471	YTHDF123_KD	4	methylated	Medium
PCCB	-0.423121	YTHDF123_KD	4	methylated	Medium
LMNA	-0.423079	YTHDF123_KD	1	methylated	Low
NDUFA3	-0.423019	YTHDF123_KD	0	unmethylated	Zero
LRP5	-0.422982	YTHDF123_KD	9	methylated	High
NFATC4	-0.42281	YTHDF123_KD	0	unmethylated	Zero
AOX1	-0.422187	YTHDF123_KD	0	unmethylated	Zero
MGLL	-0.421856	YTHDF123_KD	1	methylated	Low
SUMF1	-0.421776	YTHDF123_KD	1	methylated	Low
GPALPP1	-0.421709	YTHDF123_KD	0	unmethylated	Zero
MFF	-0.421704	YTHDF123_KD	0	unmethylated	Zero
ABCA2	-0.421466	YTHDF123_KD	6	methylated	High
LTBP4	-0.42136	YTHDF123_KD	0	unmethylated	Zero
CFL2	-0.421202	YTHDF123_KD	1	methylated	Low
MLLT11	-0.421095	YTHDF123_KD	0	unmethylated	Zero
U2AF1	-0.421083	YTHDF123_KD	0	unmethylated	Zero
VAMP2	-0.420915	YTHDF123_KD	0	unmethylated	Zero
FKBP7	-0.420695	YTHDF123_KD	0	unmethylated	Zero
ACYP1	-0.420526	YTHDF123_KD	6	methylated	High
PIEZO1	-0.42043	YTHDF123_KD	4	methylated	Medium
ITPR1	-0.420382	YTHDF123_KD	2	methylated	Low
IDH3G	-0.420205	YTHDF123_KD	0	unmethylated	Zero
KRT17	-0.420166	YTHDF123_KD	2	methylated	Low
DPY19L3	-0.420138	YTHDF123_KD	0	unmethylated	Zero
L1CAM	-0.41981	YTHDF123_KD	2	methylated	Low
MAP2K2	-0.419413	YTHDF123_KD	0	unmethylated	Zero
RHOT2	-0.419134	YTHDF123_KD	0	unmethylated	Zero
FZD1	-0.418758	YTHDF123_KD	0	unmethylated	Zero
TIMMDC1	-0.418536	YTHDF123_KD	7	methylated	High
PTGES3	-0.418307	YTHDF123_KD	0	unmethylated	Zero
ZZEF1	-0.417583	YTHDF123_KD	4	methylated	Medium
COG4	-0.416945	YTHDF123_KD	1	methylated	Low
PPP6R1	-0.416521	YTHDF123_KD	0	unmethylated	Zero
FERMT1	-0.416326	YTHDF123_KD	2	methylated	Low
SLC17A5	-0.416036	YTHDF123_KD	0	unmethylated	Zero
MYADM	-0.415577	YTHDF123_KD	0	unmethylated	Zero
PDE8B	-0.415436	YTHDF123_KD	4	methylated	Medium
GLRB	-0.415311	YTHDF123_KD	0	unmethylated	Zero
NECAP1	-0.415154	YTHDF123_KD	0	unmethylated	Zero
GSN	-0.414905	YTHDF123_KD	0	unmethylated	Zero
RPL22	-0.414589	YTHDF123_KD	0	unmethylated	Zero
SELENOH	-0.413566	YTHDF123_KD	0	unmethylated	Zero
PLXNA3	-0.413118	YTHDF123_KD	0	unmethylated	Zero
STK25	-0.412592	YTHDF123_KD	5	methylated	Medium
UBAP2L	-0.412132	YTHDF123_KD	2	methylated	Low
KIAA0586	-0.412005	YTHDF123_KD	0	unmethylated	Zero
ATP6V0B	-0.411132	YTHDF123_KD	1	methylated	Low
COX7A2L	-0.410776	YTHDF123_KD	6	methylated	High
CENPT	-0.409447	YTHDF123_KD	1	methylated	Low
SEPHS1	-0.40905	YTHDF123_KD	3	methylated	Medium
APOOL	-0.408514	YTHDF123_KD	0	unmethylated	Zero
LTA4H	-0.40846	YTHDF123_KD	0	unmethylated	Zero
CD99L2	-0.408218	YTHDF123_KD	4	methylated	Medium
ACTG1	-0.408056	YTHDF123_KD	4	methylated	Medium
SLC25A11	-0.407717	YTHDF123_KD	3	methylated	Medium
CACNA2D3	-0.406971	YTHDF123_KD	0	unmethylated	Zero
ATP6V1H	-0.406942	YTHDF123_KD	0	unmethylated	Zero
RPLP0	-0.406902	YTHDF123_KD	0	unmethylated	Zero
YBEY	-0.406305	YTHDF123_KD	1	methylated	Low
MYL9	-0.40588	YTHDF123_KD	0	unmethylated	Zero
HNRNPA1L2	-0.405343	YTHDF123_KD	0	unmethylated	Zero
PLSCR3	-0.404371	YTHDF123_KD	0	unmethylated	Zero
FAT4	-0.404162	YTHDF123_KD	0	unmethylated	Zero
COCH	-0.403854	YTHDF123_KD	0	unmethylated	Zero
UQCRC1	-0.403464	YTHDF123_KD	0	unmethylated	Zero
CXXC5	-0.402513	YTHDF123_KD	11	methylated	High
ID3	-0.402407	YTHDF123_KD	7	methylated	High
HERC2	-0.402381	YTHDF123_KD	7	methylated	High
GCHFR	-0.40222	YTHDF123_KD	0	unmethylated	Zero
CYB5R1	-0.401691	YTHDF123_KD	0	unmethylated	Zero
SCLY	-0.401595	YTHDF123_KD	0	unmethylated	Zero
MED22	-0.401587	YTHDF123_KD	4	methylated	Medium
SREBF2	-0.400454	YTHDF123_KD	0	unmethylated	Zero
PPIL1	-0.399919	YTHDF123_KD	1	methylated	Low
PRKCA	-0.399406	YTHDF123_KD	0	unmethylated	Zero
MGST3	-0.399389	YTHDF123_KD	0	unmethylated	Zero
DPYSL3	-0.398523	YTHDF123_KD	0	unmethylated	Zero
NR1H2	-0.397926	YTHDF123_KD	1	methylated	Low
LAMA5	-0.397581	YTHDF123_KD	0	unmethylated	Zero
LSM7	-0.397354	YTHDF123_KD	1	methylated	Low
FARSB	-0.396842	YTHDF123_KD	0	unmethylated	Zero
RP11-286N22.8	-0.396741	YTHDF123_KD	8	methylated	High
GPAA1	-0.396611	YTHDF123_KD	0	unmethylated	Zero
NPNT	-0.395957	YTHDF123_KD	0	unmethylated	Zero
NDUFB8	-0.395742	YTHDF123_KD	1	methylated	Low
SLC25A10	-0.39535	YTHDF123_KD	2	methylated	Low
SERINC3	-0.395135	YTHDF123_KD	3	methylated	Medium
EDC4	-0.395106	YTHDF123_KD	0	unmethylated	Zero
ATP5J2	-0.395044	YTHDF123_KD	2	methylated	Low
HIKESHI	-0.394882	YTHDF123_KD	0	unmethylated	Zero
TSPAN31	-0.394558	YTHDF123_KD	0	unmethylated	Zero
SAMD1	-0.394551	YTHDF123_KD	2	methylated	Low
SLC1A5	-0.394429	YTHDF123_KD	4	methylated	Medium
DAD1	-0.394216	YTHDF123_KD	0	unmethylated	Zero
EI24	-0.394031	YTHDF123_KD	0	unmethylated	Zero
VPS52	-0.392991	YTHDF123_KD	0	unmethylated	Zero
FIBP	-0.392969	YTHDF123_KD	0	unmethylated	Zero
COX7C	-0.392957	YTHDF123_KD	0	unmethylated	Zero
RP11-644F5.10	-0.392672	YTHDF123_KD	0	unmethylated	Zero
C12orf57	-0.392641	YTHDF123_KD	0	unmethylated	Zero
SBF1	-0.392582	YTHDF123_KD	0	unmethylated	Zero
PSMA7	-0.392433	YTHDF123_KD	0	unmethylated	Zero
ICMT	-0.392285	YTHDF123_KD	33	methylated	High
SERPINI1	-0.392179	YTHDF123_KD	1	methylated	Low
ARL6IP6	-0.39208	YTHDF123_KD	0	unmethylated	Zero
CAV1	-0.391976	YTHDF123_KD	3	methylated	Medium
POLR2E	-0.391235	YTHDF123_KD	2	methylated	Low
EIF3L	-0.390684	YTHDF123_KD	1	methylated	Low
ACOX3	-0.390651	YTHDF123_KD	2	methylated	Low
NECAB3	-0.390452	YTHDF123_KD	1	methylated	Low
HIST1H2AL	-0.389917	YTHDF123_KD	0	unmethylated	Zero
CBFB	-0.389732	YTHDF123_KD	0	unmethylated	Zero
AP1M1	-0.389055	YTHDF123_KD	2	methylated	Low
NCAPD2	-0.38892	YTHDF123_KD	4	methylated	Medium
NCAPH2	-0.388839	YTHDF123_KD	0	unmethylated	Zero
AP2S1	-0.388207	YTHDF123_KD	0	unmethylated	Zero
MINOS1	-0.387943	YTHDF123_KD	0	unmethylated	Zero
ATP5SL	-0.387917	YTHDF123_KD	1	methylated	Low
GCSH	-0.387775	YTHDF123_KD	0	unmethylated	Zero
ABCB10	-0.387015	YTHDF123_KD	4	methylated	Medium
RNF214	-0.386729	YTHDF123_KD	0	unmethylated	Zero
DNAJC5	-0.386094	YTHDF123_KD	4	methylated	Medium
HECTD2	-0.385934	YTHDF123_KD	0	unmethylated	Zero
INTS4	-0.385857	YTHDF123_KD	0	unmethylated	Zero
NDUFA11	-0.385809	YTHDF123_KD	0	unmethylated	Zero
SFT2D2	-0.385602	YTHDF123_KD	8	methylated	High
TMEM106B	-0.385529	YTHDF123_KD	0	unmethylated	Zero
LAMB3	-0.385196	YTHDF123_KD	3	methylated	Medium
FAHD2B	-0.383487	YTHDF123_KD	0	unmethylated	Zero
EXOC4	-0.382941	YTHDF123_KD	2	methylated	Low
METTL7A	-0.382372	YTHDF123_KD	5	methylated	Medium
ZBTB8OS	-0.38217	YTHDF123_KD	2	methylated	Low
RUVBL2	-0.381737	YTHDF123_KD	3	methylated	Medium
ANAPC11	-0.381506	YTHDF123_KD	0	unmethylated	Zero
TRAPPC2L	-0.38148	YTHDF123_KD	1	methylated	Low
STC2	-0.381417	YTHDF123_KD	15	methylated	High
SSTR1	-0.381378	YTHDF123_KD	0	unmethylated	Zero
SKIV2L	-0.380666	YTHDF123_KD	0	unmethylated	Zero
HIGD1A	-0.380376	YTHDF123_KD	0	unmethylated	Zero
EEF1A1	-0.380271	YTHDF123_KD	0	unmethylated	Zero
TP53I13	-0.379587	YTHDF123_KD	0	unmethylated	Zero
CUEDC2	-0.379473	YTHDF123_KD	1	methylated	Low
TBC1D5	-0.37925	YTHDF123_KD	2	methylated	Low
PRKAR1A	-0.379192	YTHDF123_KD	0	unmethylated	Zero
ATXN10	-0.378858	YTHDF123_KD	1	methylated	Low
RPL10A	-0.378738	YTHDF123_KD	0	unmethylated	Zero
SLC37A4	-0.378219	YTHDF123_KD	0	unmethylated	Zero
RP11-295K3.1	-0.377167	YTHDF123_KD	0	unmethylated	Zero
ALKBH7	-0.376942	YTHDF123_KD	0	unmethylated	Zero
DDB1	-0.376818	YTHDF123_KD	1	methylated	Low
LIG1	-0.376636	YTHDF123_KD	1	methylated	Low
RPS20	-0.376551	YTHDF123_KD	0	unmethylated	Zero
TLN2	-0.376433	YTHDF123_KD	1	methylated	Low
CSNK2A1	-0.376395	YTHDF123_KD	2	methylated	Low
DPYSL2	-0.375907	YTHDF123_KD	0	unmethylated	Zero
PRKAR2A	-0.375086	YTHDF123_KD	5	methylated	Medium
MAP1LC3B	-0.375015	YTHDF123_KD	0	unmethylated	Zero
BIN1	-0.374965	YTHDF123_KD	0	unmethylated	Zero
PSMD6	-0.374348	YTHDF123_KD	0	unmethylated	Zero
ATP6V1E1	-0.374131	YTHDF123_KD	0	unmethylated	Zero
IKBKAP	-0.37393	YTHDF123_KD	1	methylated	Low
DXO	-0.373329	YTHDF123_KD	0	unmethylated	Zero
POLR3K	-0.372798	YTHDF123_KD	0	unmethylated	Zero
MCM2	-0.372724	YTHDF123_KD	6	methylated	High
MIPEP	-0.37249	YTHDF123_KD	0	unmethylated	Zero
MRPS18B	-0.372093	YTHDF123_KD	3	methylated	Medium
GNL3L	-0.371964	YTHDF123_KD	0	unmethylated	Zero
SPNS1	-0.371887	YTHDF123_KD	1	methylated	Low
CAP2	-0.371724	YTHDF123_KD	0	unmethylated	Zero
STARD3NL	-0.371419	YTHDF123_KD	0	unmethylated	Zero
RPS11	-0.371165	YTHDF123_KD	0	unmethylated	Zero
ERLEC1	-0.37108	YTHDF123_KD	1	methylated	Low
RPS14	-0.370906	YTHDF123_KD	2	methylated	Low
ATP5G1	-0.370747	YTHDF123_KD	3	methylated	Medium
AFMID	-0.370664	YTHDF123_KD	0	unmethylated	Zero
ZNF428	-0.370413	YTHDF123_KD	0	unmethylated	Zero
SKAP2	-0.370265	YTHDF123_KD	0	unmethylated	Zero
RBBP4	-0.369952	YTHDF123_KD	1	methylated	Low
EPAS1	-0.369912	YTHDF123_KD	4	methylated	Medium
FAM114A2	-0.369567	YTHDF123_KD	1	methylated	Low
MTG1	-0.369431	YTHDF123_KD	3	methylated	Medium
ERP44	-0.369021	YTHDF123_KD	0	unmethylated	Zero
MFSD3	-0.36899	YTHDF123_KD	4	methylated	Medium
CKS1B	-0.368946	YTHDF123_KD	0	unmethylated	Zero
ATP5G3	-0.368877	YTHDF123_KD	0	unmethylated	Zero
STXBP1	-0.368448	YTHDF123_KD	1	methylated	Low
ERVK3-1	-0.368377	YTHDF123_KD	0	unmethylated	Zero
C18orf32	-0.368142	YTHDF123_KD	4	methylated	Medium
PRMT7	-0.367279	YTHDF123_KD	0	unmethylated	Zero
TMUB1	-0.366465	YTHDF123_KD	1	methylated	Low
C11orf54	-0.365585	YTHDF123_KD	0	unmethylated	Zero
MTCH1	-0.36557	YTHDF123_KD	0	unmethylated	Zero
TCF25	-0.365554	YTHDF123_KD	2	methylated	Low
COPZ1	-0.365102	YTHDF123_KD	0	unmethylated	Zero
SURF6	-0.365101	YTHDF123_KD	11	methylated	High
ECHS1	-0.36502	YTHDF123_KD	0	unmethylated	Zero
RPL4	-0.364737	YTHDF123_KD	1	methylated	Low
NFE2L1	-0.364474	YTHDF123_KD	35	methylated	High
PLD2	-0.364154	YTHDF123_KD	0	unmethylated	Zero
TPGS2	-0.364061	YTHDF123_KD	1	methylated	Low
CLCN7	-0.363147	YTHDF123_KD	6	methylated	High
RPS17	-0.363029	YTHDF123_KD	0	unmethylated	Zero
RPS6	-0.363026	YTHDF123_KD	3	methylated	Medium
PRKDC	-0.362785	YTHDF123_KD	4	methylated	Medium
HIST1H1B	-0.362413	YTHDF123_KD	0	unmethylated	Zero
CPSF4	-0.362343	YTHDF123_KD	1	methylated	Low
SETD7	-0.362225	YTHDF123_KD	13	methylated	High
CC2D1A	-0.362085	YTHDF123_KD	2	methylated	Low
SH3GLB2	-0.361444	YTHDF123_KD	2	methylated	Low
SPRYD3	-0.361235	YTHDF123_KD	0	unmethylated	Zero
MFSD1	-0.3607	YTHDF123_KD	1	methylated	Low
AP1B1	-0.360535	YTHDF123_KD	1	methylated	Low
TMEM14B	-0.360463	YTHDF123_KD	0	unmethylated	Zero
MCM3	-0.360353	YTHDF123_KD	10	methylated	High
FBLN1	-0.360323	YTHDF123_KD	0	unmethylated	Zero
PMM1	-0.359441	YTHDF123_KD	0	unmethylated	Zero
SUMF2	-0.358654	YTHDF123_KD	5	methylated	Medium
RRP9	-0.358311	YTHDF123_KD	0	unmethylated	Zero
ETFA	-0.358235	YTHDF123_KD	0	unmethylated	Zero
TXNRD2	-0.358185	YTHDF123_KD	0	unmethylated	Zero
JUP	-0.358137	YTHDF123_KD	0	unmethylated	Zero
SCRIB	-0.35799	YTHDF123_KD	5	methylated	Medium
COPA	-0.357932	YTHDF123_KD	4	methylated	Medium
HIST1H2AE	-0.357922	YTHDF123_KD	0	unmethylated	Zero
FNBP1	-0.357424	YTHDF123_KD	6	methylated	High
PPP2R5D	-0.357326	YTHDF123_KD	1	methylated	Low
COL25A1	-0.356869	YTHDF123_KD	0	unmethylated	Zero
TUBA1A	-0.356769	YTHDF123_KD	0	unmethylated	Zero
PSMG2	-0.356726	YTHDF123_KD	0	unmethylated	Zero
GPR107	-0.356672	YTHDF123_KD	14	methylated	High
CREB3L2	-0.356249	YTHDF123_KD	1	methylated	Low
LMAN2L	-0.356027	YTHDF123_KD	5	methylated	Medium
NCBP1	-0.35586	YTHDF123_KD	0	unmethylated	Zero
MTMR1	-0.355708	YTHDF123_KD	4	methylated	Medium
ALDH6A1	-0.355532	YTHDF123_KD	2	methylated	Low
RPS5	-0.355366	YTHDF123_KD	0	unmethylated	Zero
WDR61	-0.355269	YTHDF123_KD	0	unmethylated	Zero
HARS2	-0.354743	YTHDF123_KD	7	methylated	High
C1orf109	-0.354365	YTHDF123_KD	3	methylated	Medium
SCAMP3	-0.353806	YTHDF123_KD	3	methylated	Medium
SLC22A3	-0.353797	YTHDF123_KD	2	methylated	Low
POLR2I	-0.353443	YTHDF123_KD	0	unmethylated	Zero
GADD45A	-0.353373	YTHDF123_KD	0	unmethylated	Zero
GPS2	-0.353307	YTHDF123_KD	0	unmethylated	Zero
P4HB	-0.353122	YTHDF123_KD	24	methylated	High
MAZ	-0.352427	YTHDF123_KD	3	methylated	Medium
PHKB	-0.351956	YTHDF123_KD	1	methylated	Low
WDR45B	-0.351838	YTHDF123_KD	8	methylated	High
NDUFS2	-0.351719	YTHDF123_KD	0	unmethylated	Zero
TMEM9	-0.351719	YTHDF123_KD	1	methylated	Low
CD320	-0.351371	YTHDF123_KD	6	methylated	High
SNCA	-0.351065	YTHDF123_KD	1	methylated	Low
RPL7A	-0.350739	YTHDF123_KD	0	unmethylated	Zero
KDELR2	-0.350704	YTHDF123_KD	5	methylated	Medium
HAUS2	-0.350398	YTHDF123_KD	0	unmethylated	Zero
THOC3	-0.35014	YTHDF123_KD	0	unmethylated	Zero
PABPC4	-0.350105	YTHDF123_KD	0	unmethylated	Zero
PKP3	-0.349612	YTHDF123_KD	0	unmethylated	Zero
MYL6	-0.34953	YTHDF123_KD	0	unmethylated	Zero
2022-09-09	-0.349468	YTHDF123_KD	9	methylated	High
LMO4	-0.349245	YTHDF123_KD	3	methylated	Medium
PTTG1IP	-0.348932	YTHDF123_KD	18	methylated	High
ARL16	-0.348708	YTHDF123_KD	0	unmethylated	Zero
UBR7	-0.348566	YTHDF123_KD	0	unmethylated	Zero
ROMO1	-0.348472	YTHDF123_KD	0	unmethylated	Zero
ARL1	-0.348247	YTHDF123_KD	0	unmethylated	Zero
ARL3	-0.348063	YTHDF123_KD	0	unmethylated	Zero
VIM	-0.348025	YTHDF123_KD	0	unmethylated	Zero
NDUFC2	-0.347533	YTHDF123_KD	0	unmethylated	Zero
MKRN2	-0.347151	YTHDF123_KD	0	unmethylated	Zero
AARSD1	-0.347119	YTHDF123_KD	0	unmethylated	Zero
TEX261	-0.34706	YTHDF123_KD	0	unmethylated	Zero
TMCO4	-0.346659	YTHDF123_KD	4	methylated	Medium
MED24	-0.346633	YTHDF123_KD	1	methylated	Low
ZCRB1	-0.346065	YTHDF123_KD	0	unmethylated	Zero
XPNPEP3	-0.346	YTHDF123_KD	1	methylated	Low
SREBF1	-0.34576	YTHDF123_KD	2	methylated	Low
ABHD10	-0.345237	YTHDF123_KD	3	methylated	Medium
UBA1	-0.344993	YTHDF123_KD	0	unmethylated	Zero
EEF2	-0.344952	YTHDF123_KD	23	methylated	High
MRPL12	-0.344633	YTHDF123_KD	1	methylated	Low
GMDS	-0.344472	YTHDF123_KD	0	unmethylated	Zero
KLC1	-0.343212	YTHDF123_KD	1	methylated	Low
IKBKB	-0.343137	YTHDF123_KD	1	methylated	Low
ABCC3	-0.342958	YTHDF123_KD	0	unmethylated	Zero
NFU1	-0.34282	YTHDF123_KD	0	unmethylated	Zero
SEC23A	-0.342479	YTHDF123_KD	0	unmethylated	Zero
LAMA4	-0.342327	YTHDF123_KD	0	unmethylated	Zero
ATP5A1	-0.342227	YTHDF123_KD	1	methylated	Low
HSBP1	-0.342125	YTHDF123_KD	2	methylated	Low
SLC25A5	-0.34206	YTHDF123_KD	0	unmethylated	Zero
LMBRD2	-0.341635	YTHDF123_KD	2	methylated	Low
CORO7	-0.341489	YTHDF123_KD	0	unmethylated	Zero
CD82	-0.341412	YTHDF123_KD	0	unmethylated	Zero
FZD6	-0.341407	YTHDF123_KD	2	methylated	Low
ACKR3	-0.341301	YTHDF123_KD	0	unmethylated	Zero
VCL	-0.34122	YTHDF123_KD	6	methylated	High
ARPP19	-0.341028	YTHDF123_KD	1	methylated	Low
PTPRF	-0.340865	YTHDF123_KD	20	methylated	High
QARS	-0.340492	YTHDF123_KD	0	unmethylated	Zero
PRPF8	-0.340356	YTHDF123_KD	3	methylated	Medium
OSGEPL1	-0.340353	YTHDF123_KD	2	methylated	Low
PDE7B	-0.340028	YTHDF123_KD	4	methylated	Medium
PDX1	-0.339559	YTHDF123_KD	0	unmethylated	Zero
MTHFD2	-0.339436	YTHDF123_KD	0	unmethylated	Zero
HIST1H1E	-0.33924	YTHDF123_KD	5	methylated	Medium
TSPAN4	-0.339052	YTHDF123_KD	0	unmethylated	Zero
SDHD	-0.338767	YTHDF123_KD	0	unmethylated	Zero
C1D	-0.338703	YTHDF123_KD	0	unmethylated	Zero
UROS	-0.338633	YTHDF123_KD	0	unmethylated	Zero
GAK	-0.338499	YTHDF123_KD	0	unmethylated	Zero
NDUFA10	-0.337808	YTHDF123_KD	0	unmethylated	Zero
SFXN4	-0.337667	YTHDF123_KD	0	unmethylated	Zero
GAPDH	-0.337442	YTHDF123_KD	0	unmethylated	Zero
CTTN	-0.33741	YTHDF123_KD	7	methylated	High
LSM4	-0.337127	YTHDF123_KD	5	methylated	Medium
GNB5	-0.336643	YTHDF123_KD	2	methylated	Low
GBAS	-0.336583	YTHDF123_KD	1	methylated	Low
NAGK	-0.336436	YTHDF123_KD	0	unmethylated	Zero
CUX1	-0.336435	YTHDF123_KD	11	methylated	High
SLC25A4	-0.336351	YTHDF123_KD	1	methylated	Low
UBL7	-0.33631	YTHDF123_KD	0	unmethylated	Zero
TNS3	-0.336138	YTHDF123_KD	7	methylated	High
TMEM69	-0.336127	YTHDF123_KD	2	methylated	Low
PROSC	-0.336083	YTHDF123_KD	1	methylated	Low
HIST1H2BJ	-0.336034	YTHDF123_KD	0	unmethylated	Zero
ANAPC16	-0.335533	YTHDF123_KD	1	methylated	Low
TALDO1	-0.335034	YTHDF123_KD	0	unmethylated	Zero
ERI3	-0.334808	YTHDF123_KD	0	unmethylated	Zero
HDLBP	-0.334597	YTHDF123_KD	10	methylated	High
TRIOBP	-0.334546	YTHDF123_KD	1	methylated	Low
WDR19	-0.334411	YTHDF123_KD	0	unmethylated	Zero
CA2	-0.33435	YTHDF123_KD	0	unmethylated	Zero
HYOU1	-0.334094	YTHDF123_KD	0	unmethylated	Zero
PLEC	-0.333791	YTHDF123_KD	72	methylated	High
EDEM1	-0.333588	YTHDF123_KD	0	unmethylated	Zero
ITGB1BP1	-0.333286	YTHDF123_KD	0	unmethylated	Zero
ACAA2	-0.333091	YTHDF123_KD	1	methylated	Low
APOO	-0.332598	YTHDF123_KD	0	unmethylated	Zero
TIMP3	-0.33256	YTHDF123_KD	0	unmethylated	Zero
HADHB	-0.332162	YTHDF123_KD	0	unmethylated	Zero
NIPSNAP3A	-0.331879	YTHDF123_KD	0	unmethylated	Zero
SSR3	-0.331839	YTHDF123_KD	0	unmethylated	Zero
FBL	-0.331622	YTHDF123_KD	0	unmethylated	Zero
NBAS	-0.331511	YTHDF123_KD	2	methylated	Low
PTMS	-0.331433	YTHDF123_KD	3	methylated	Medium
COL1A1	-0.331325	YTHDF123_KD	3	methylated	Medium
CTPS2	-0.331291	YTHDF123_KD	0	unmethylated	Zero
GALNT2	-0.330839	YTHDF123_KD	26	methylated	High
TUBGCP2	-0.330794	YTHDF123_KD	0	unmethylated	Zero
PPP1CA	-0.33064	YTHDF123_KD	0	unmethylated	Zero
LAMA1	-0.330603	YTHDF123_KD	0	unmethylated	Zero
HTRA1	-0.330375	YTHDF123_KD	10	methylated	High
TMCO1	-0.330346	YTHDF123_KD	2	methylated	Low
ATP5C1	-0.330052	YTHDF123_KD	0	unmethylated	Zero
ECI1	-0.329912	YTHDF123_KD	1	methylated	Low
PDPK1	-0.329911	YTHDF123_KD	3	methylated	Medium
ZKSCAN1	-0.329478	YTHDF123_KD	11	methylated	High
ADAM9	-0.329354	YTHDF123_KD	1	methylated	Low
MBD2	-0.329227	YTHDF123_KD	0	unmethylated	Zero
GLT8D2	-0.328922	YTHDF123_KD	3	methylated	Medium
DNPH1	-0.328503	YTHDF123_KD	0	unmethylated	Zero
TUBA1B	-0.328045	YTHDF123_KD	0	unmethylated	Zero
IMPA2	-0.327746	YTHDF123_KD	3	methylated	Medium
ERLIN2	-0.32766	YTHDF123_KD	11	methylated	High
NOC2L	-0.327521	YTHDF123_KD	2	methylated	Low
CPT1A	-0.32716	YTHDF123_KD	0	unmethylated	Zero
ALG5	-0.326991	YTHDF123_KD	0	unmethylated	Zero
MCTS1	-0.326959	YTHDF123_KD	0	unmethylated	Zero
G6PC3	-0.326652	YTHDF123_KD	0	unmethylated	Zero
WNT5A	-0.326637	YTHDF123_KD	0	unmethylated	Zero
MRPL11	-0.326598	YTHDF123_KD	0	unmethylated	Zero
AP2A1	-0.32658	YTHDF123_KD	0	unmethylated	Zero
ELOVL5	-0.325853	YTHDF123_KD	2	methylated	Low
SEC24D	-0.325741	YTHDF123_KD	0	unmethylated	Zero
CBLB	-0.325488	YTHDF123_KD	2	methylated	Low
HIST1H1C	-0.325004	YTHDF123_KD	3	methylated	Medium
ZC3H11A	-0.324762	YTHDF123_KD	2	methylated	Low
RBM14	-0.324315	YTHDF123_KD	6	methylated	High
AMZ2	-0.324289	YTHDF123_KD	0	unmethylated	Zero
CDCA8	-0.324284	YTHDF123_KD	4	methylated	Medium
PIN1	-0.32426	YTHDF123_KD	0	unmethylated	Zero
SEC22B	-0.324009	YTHDF123_KD	0	unmethylated	Zero
VARS	-0.324006	YTHDF123_KD	0	unmethylated	Zero
RNF5	-0.323753	YTHDF123_KD	0	unmethylated	Zero
SELENOO	-0.32349	YTHDF123_KD	0	unmethylated	Zero
ACOT7	-0.32326	YTHDF123_KD	0	unmethylated	Zero
MTFR1L	-0.322837	YTHDF123_KD	4	methylated	Medium
MTHFD1	-0.322786	YTHDF123_KD	0	unmethylated	Zero
RPS15A	-0.322295	YTHDF123_KD	1	methylated	Low
GON7	-0.322199	YTHDF123_KD	0	unmethylated	Zero
FOLR1	-0.322157	YTHDF123_KD	0	unmethylated	Zero
EIF6	-0.322111	YTHDF123_KD	1	methylated	Low
AMFR	-0.322	YTHDF123_KD	2	methylated	Low
STAC2	-0.32189	YTHDF123_KD	0	unmethylated	Zero
MLST8	-0.321749	YTHDF123_KD	2	methylated	Low
SNRPB	-0.321665	YTHDF123_KD	0	unmethylated	Zero
MCM6	-0.321612	YTHDF123_KD	1	methylated	Low
RXRB	-0.32157	YTHDF123_KD	4	methylated	Medium
TBC1D17	-0.321561	YTHDF123_KD	0	unmethylated	Zero
WDR4	-0.32105	YTHDF123_KD	4	methylated	Medium
SLC25A20	-0.320991	YTHDF123_KD	2	methylated	Low
COMMD9	-0.320756	YTHDF123_KD	1	methylated	Low
ARF5	-0.320566	YTHDF123_KD	0	unmethylated	Zero
CDK6	-0.320315	YTHDF123_KD	0	unmethylated	Zero
ZDHHC4	-0.319983	YTHDF123_KD	4	methylated	Medium
POLD1	-0.319787	YTHDF123_KD	1	methylated	Low
IGFBP4	-0.319391	YTHDF123_KD	0	unmethylated	Zero
IFI30	-0.319084	YTHDF123_KD	0	unmethylated	Zero
RPL14	-0.319083	YTHDF123_KD	0	unmethylated	Zero
GTF2IRD1	-0.319058	YTHDF123_KD	0	unmethylated	Zero
CLTB	-0.31887	YTHDF123_KD	3	methylated	Medium
H2AFJ	-0.318677	YTHDF123_KD	5	methylated	Medium
FBXO32	-0.318638	YTHDF123_KD	0	unmethylated	Zero
FRAS1	-0.31856	YTHDF123_KD	0	unmethylated	Zero
ANAPC10	-0.318387	YTHDF123_KD	0	unmethylated	Zero
TRMT2A	-0.318324	YTHDF123_KD	4	methylated	Medium
IRAK1	-0.318321	YTHDF123_KD	2	methylated	Low
HCN2	-0.318236	YTHDF123_KD	0	unmethylated	Zero
MSTO1	-0.317512	YTHDF123_KD	0	unmethylated	Zero
ZDHHC12	-0.317018	YTHDF123_KD	1	methylated	Low
BLOC1S1	-0.3169	YTHDF123_KD	0	unmethylated	Zero
TMEM55B	-0.316873	YTHDF123_KD	1	methylated	Low
NPC2	-0.316855	YTHDF123_KD	0	unmethylated	Zero
RBM42	-0.316684	YTHDF123_KD	1	methylated	Low
CFD	-0.31666	YTHDF123_KD	0	unmethylated	Zero
UFD1L	-0.316468	YTHDF123_KD	0	unmethylated	Zero
DBNL	-0.31627	YTHDF123_KD	2	methylated	Low
UFSP2	-0.316224	YTHDF123_KD	0	unmethylated	Zero
WASHC3	-0.315948	YTHDF123_KD	0	unmethylated	Zero
PDE2A	-0.315701	YTHDF123_KD	5	methylated	Medium
NDUFS8	-0.31549	YTHDF123_KD	1	methylated	Low
RPN2	-0.315181	YTHDF123_KD	0	unmethylated	Zero
PPP1R7	-0.315179	YTHDF123_KD	0	unmethylated	Zero
TMEM161A	-0.315158	YTHDF123_KD	0	unmethylated	Zero
SSR1	-0.315053	YTHDF123_KD	4	methylated	Medium
MCRS1	-0.314928	YTHDF123_KD	0	unmethylated	Zero
HERC1	-0.314779	YTHDF123_KD	19	methylated	High
COX5B	-0.314347	YTHDF123_KD	0	unmethylated	Zero
SKP1	-0.314113	YTHDF123_KD	0	unmethylated	Zero
CASP9	-0.314014	YTHDF123_KD	11	methylated	High
ADRM1	-0.313882	YTHDF123_KD	2	methylated	Low
CYC1	-0.313855	YTHDF123_KD	0	unmethylated	Zero
SCAND1	-0.313841	YTHDF123_KD	3	methylated	Medium
ILVBL	-0.313564	YTHDF123_KD	0	unmethylated	Zero
UHRF1	-0.313493	YTHDF123_KD	0	unmethylated	Zero
ENO1	-0.313388	YTHDF123_KD	1	methylated	Low
PRKCSH	-0.313332	YTHDF123_KD	1	methylated	Low
HAUS5	-0.312737	YTHDF123_KD	1	methylated	Low
RCN2	-0.312511	YTHDF123_KD	1	methylated	Low
MTCH2	-0.312471	YTHDF123_KD	0	unmethylated	Zero
GORASP2	-0.312251	YTHDF123_KD	5	methylated	Medium
NR2F1	-0.311784	YTHDF123_KD	11	methylated	High
RP5-900K19.2	-0.311642	YTHDF123_KD	0	unmethylated	Zero
NADSYN1	-0.311374	YTHDF123_KD	0	unmethylated	Zero
BMP2	-0.311258	YTHDF123_KD	50	methylated	High
SNRNP200	-0.311222	YTHDF123_KD	1	methylated	Low
PTDSS2	-0.310794	YTHDF123_KD	3	methylated	Medium
AGK	-0.310703	YTHDF123_KD	2	methylated	Low
ASPHD1	-0.310672	YTHDF123_KD	0	unmethylated	Zero
TPM1	-0.310376	YTHDF123_KD	1	methylated	Low
SDC2	-0.310257	YTHDF123_KD	0	unmethylated	Zero
MDH2	-0.310156	YTHDF123_KD	2	methylated	Low
ALG3	-0.310137	YTHDF123_KD	0	unmethylated	Zero
DNMT1	-0.310002	YTHDF123_KD	4	methylated	Medium
LAMTOR5	-0.309851	YTHDF123_KD	0	unmethylated	Zero
RPRD1B	-0.309715	YTHDF123_KD	3	methylated	Medium
GBA	-0.309646	YTHDF123_KD	0	unmethylated	Zero
TPD52L1	-0.309512	YTHDF123_KD	2	methylated	Low
RPL8	-0.309342	YTHDF123_KD	0	unmethylated	Zero
DDX50	-0.30857	YTHDF123_KD	0	unmethylated	Zero
CEP72	-0.30852	YTHDF123_KD	1	methylated	Low
SRD5A1	-0.308424	YTHDF123_KD	0	unmethylated	Zero
CLTA	-0.308294	YTHDF123_KD	2	methylated	Low
HGS	-0.308124	YTHDF123_KD	0	unmethylated	Zero
HIST1H2BG	-0.307965	YTHDF123_KD	0	unmethylated	Zero
RPL28	-0.307365	YTHDF123_KD	1	methylated	Low
CSRP2	-0.307334	YTHDF123_KD	0	unmethylated	Zero
LSM2	-0.307002	YTHDF123_KD	0	unmethylated	Zero
WFDC1	-0.30654	YTHDF123_KD	11	methylated	High
TRIP6	-0.306409	YTHDF123_KD	0	unmethylated	Zero
NLE1	-0.306397	YTHDF123_KD	1	methylated	Low
DHRS4	-0.305853	YTHDF123_KD	0	unmethylated	Zero
PPIE	-0.305483	YTHDF123_KD	0	unmethylated	Zero
ABHD14A	-0.305378	YTHDF123_KD	2	methylated	Low
MTPN	-0.305332	YTHDF123_KD	0	unmethylated	Zero
GPX4	-0.305197	YTHDF123_KD	0	unmethylated	Zero
AP2A2	-0.305076	YTHDF123_KD	3	methylated	Medium
PSMC4	-0.304777	YTHDF123_KD	1	methylated	Low
LUM	-0.304652	YTHDF123_KD	1	methylated	Low
MCUR1	-0.304382	YTHDF123_KD	0	unmethylated	Zero
TUBGCP3	-0.304157	YTHDF123_KD	0	unmethylated	Zero
ZNF460	-0.303332	YTHDF123_KD	19	methylated	High
RMDN1	-0.303321	YTHDF123_KD	0	unmethylated	Zero
DPP9	-0.303313	YTHDF123_KD	0	unmethylated	Zero
BAG6	-0.303073	YTHDF123_KD	0	unmethylated	Zero
PPIA	-0.303029	YTHDF123_KD	0	unmethylated	Zero
EPHX1	-0.303024	YTHDF123_KD	0	unmethylated	Zero
PLD3	-0.302751	YTHDF123_KD	3	methylated	Medium
WDR54	-0.302415	YTHDF123_KD	0	unmethylated	Zero
AKR7A2	-0.302295	YTHDF123_KD	0	unmethylated	Zero
PRDX2	-0.302211	YTHDF123_KD	0	unmethylated	Zero
DAGLB	-0.30215	YTHDF123_KD	14	methylated	High
SSNA1	-0.302117	YTHDF123_KD	0	unmethylated	Zero
PRPF6	-0.301906	YTHDF123_KD	0	unmethylated	Zero
SFXN1	-0.301545	YTHDF123_KD	1	methylated	Low
DCAF11	-0.301509	YTHDF123_KD	0	unmethylated	Zero
NAPRT	-0.301279	YTHDF123_KD	0	unmethylated	Zero
TUBGCP5	-0.30117	YTHDF123_KD	0	unmethylated	Zero
RABL6	-0.301109	YTHDF123_KD	2	methylated	Low
ADCY9	-0.30101	YTHDF123_KD	21	methylated	High
FAM216A	-0.300858	YTHDF123_KD	0	unmethylated	Zero
CDH2	-0.300695	YTHDF123_KD	0	unmethylated	Zero
BCAP31	-0.300494	YTHDF123_KD	0	unmethylated	Zero
MCCC1	-0.299956	YTHDF123_KD	0	unmethylated	Zero
SNAP29	-0.299788	YTHDF123_KD	0	unmethylated	Zero
PDIA5	-0.299694	YTHDF123_KD	0	unmethylated	Zero
PARN	-0.299531	YTHDF123_KD	0	unmethylated	Zero
TDRD9	-0.299297	YTHDF123_KD	0	unmethylated	Zero
XAB2	-0.299281	YTHDF123_KD	0	unmethylated	Zero
TPCN2	-0.299244	YTHDF123_KD	1	methylated	Low
RPS10	-0.298784	YTHDF123_KD	0	unmethylated	Zero
MFSD10	-0.298558	YTHDF123_KD	0	unmethylated	Zero
LAMP1	-0.298351	YTHDF123_KD	0	unmethylated	Zero
CBX6	-0.298303	YTHDF123_KD	0	unmethylated	Zero
CC2D1B	-0.298223	YTHDF123_KD	2	methylated	Low
ATP2B4	-0.298191	YTHDF123_KD	21	methylated	High
ILKAP	-0.297895	YTHDF123_KD	0	unmethylated	Zero
HMG20B	-0.297635	YTHDF123_KD	5	methylated	Medium
HACD2	-0.29749	YTHDF123_KD	0	unmethylated	Zero
ERGIC1	-0.297378	YTHDF123_KD	1	methylated	Low
DNM2	-0.297106	YTHDF123_KD	0	unmethylated	Zero
KIFC3	-0.29683	YTHDF123_KD	1	methylated	Low
ATPIF1	-0.29681	YTHDF123_KD	1	methylated	Low
FZR1	-0.296573	YTHDF123_KD	4	methylated	Medium
PLXND1	-0.296364	YTHDF123_KD	14	methylated	High
DDB2	-0.29608	YTHDF123_KD	3	methylated	Medium
TMED4	-0.295819	YTHDF123_KD	2	methylated	Low
EIF4EBP2	-0.295784	YTHDF123_KD	0	unmethylated	Zero
ENOSF1	-0.295513	YTHDF123_KD	1	methylated	Low
TMEM56	-0.295483	YTHDF123_KD	0	unmethylated	Zero
DCAF8	-0.29529	YTHDF123_KD	14	methylated	High
MCM7	-0.295235	YTHDF123_KD	0	unmethylated	Zero
NOSIP	-0.295235	YTHDF123_KD	0	unmethylated	Zero
COX6A1	-0.294768	YTHDF123_KD	0	unmethylated	Zero
TAF9	-0.294219	YTHDF123_KD	2	methylated	Low
TMEM33	-0.294139	YTHDF123_KD	0	unmethylated	Zero
PMS2	-0.294087	YTHDF123_KD	1	methylated	Low
ZDHHC13	-0.294046	YTHDF123_KD	1	methylated	Low
PUSL1	-0.293987	YTHDF123_KD	1	methylated	Low
MEST	-0.293938	YTHDF123_KD	0	unmethylated	Zero
SGTA	-0.293762	YTHDF123_KD	1	methylated	Low
LNPK	-0.293587	YTHDF123_KD	0	unmethylated	Zero
BOP1	-0.293561	YTHDF123_KD	3	methylated	Medium
EIF4H	-0.293521	YTHDF123_KD	0	unmethylated	Zero
BCKDHB	-0.293456	YTHDF123_KD	0	unmethylated	Zero
ARPC4	-0.293308	YTHDF123_KD	1	methylated	Low
RPEL1	-0.293186	YTHDF123_KD	0	unmethylated	Zero
TM2D3	-0.293072	YTHDF123_KD	0	unmethylated	Zero
LONP1	-0.293001	YTHDF123_KD	9	methylated	High
COX8A	-0.292369	YTHDF123_KD	0	unmethylated	Zero
ASB3	-0.292354	YTHDF123_KD	4	methylated	Medium
RAPGEF1	-0.292349	YTHDF123_KD	4	methylated	Medium
RPS27A	-0.292336	YTHDF123_KD	0	unmethylated	Zero
SRPRB	-0.292248	YTHDF123_KD	3	methylated	Medium
LAMP2	-0.292069	YTHDF123_KD	0	unmethylated	Zero
DDOST	-0.291842	YTHDF123_KD	0	unmethylated	Zero
SEC11A	-0.291204	YTHDF123_KD	2	methylated	Low
PABPC1	-0.291049	YTHDF123_KD	0	unmethylated	Zero
SH3GL1	-0.290588	YTHDF123_KD	0	unmethylated	Zero
GPC1	-0.290525	YTHDF123_KD	6	methylated	High
TAF12	-0.2905	YTHDF123_KD	6	methylated	High
HIST2H2BE	-0.290433	YTHDF123_KD	2	methylated	Low
TMEM59	-0.289731	YTHDF123_KD	2	methylated	Low
NELFB	-0.289384	YTHDF123_KD	1	methylated	Low
CYBRD1	-0.289357	YTHDF123_KD	4	methylated	Medium
NOMO3	-0.289106	YTHDF123_KD	0	unmethylated	Zero
CPOX	-0.28905	YTHDF123_KD	0	unmethylated	Zero
HIST1H2AC	-0.289033	YTHDF123_KD	2	methylated	Low
BSG	-0.288794	YTHDF123_KD	6	methylated	High
TPGS1	-0.288434	YTHDF123_KD	1	methylated	Low
ELOVL1	-0.288229	YTHDF123_KD	3	methylated	Medium
LINC00998	-0.288068	YTHDF123_KD	0	unmethylated	Zero
GPI	-0.287985	YTHDF123_KD	0	unmethylated	Zero
PTPN1	-0.287891	YTHDF123_KD	0	unmethylated	Zero
CIRBP	-0.287874	YTHDF123_KD	0	unmethylated	Zero
INTS3	-0.287528	YTHDF123_KD	3	methylated	Medium
BZW1	-0.287277	YTHDF123_KD	1	methylated	Low
TCF7L2	-0.287274	YTHDF123_KD	0	unmethylated	Zero
PSMD8	-0.286667	YTHDF123_KD	1	methylated	Low
DPP7	-0.286612	YTHDF123_KD	2	methylated	Low
MGMT	-0.286579	YTHDF123_KD	0	unmethylated	Zero
FTL	-0.286526	YTHDF123_KD	0	unmethylated	Zero
ELMOD2	-0.286465	YTHDF123_KD	1	methylated	Low
MAN1B1	-0.285569	YTHDF123_KD	10	methylated	High
CYB561D2	-0.285434	YTHDF123_KD	2	methylated	Low
GPX1	-0.285131	YTHDF123_KD	0	unmethylated	Zero
SLC30A7	-0.285116	YTHDF123_KD	0	unmethylated	Zero
COPG1	-0.284981	YTHDF123_KD	0	unmethylated	Zero
GPM6B	-0.284893	YTHDF123_KD	0	unmethylated	Zero
GNB2	-0.284892	YTHDF123_KD	0	unmethylated	Zero
HIST1H2BM	-0.284354	YTHDF123_KD	0	unmethylated	Zero
GPRC5A	-0.28407	YTHDF123_KD	19	methylated	High
USP19	-0.28364	YTHDF123_KD	2	methylated	Low
LAPTM4B	-0.283621	YTHDF123_KD	0	unmethylated	Zero
NDUFB6	-0.283129	YTHDF123_KD	0	unmethylated	Zero
DAZAP1	-0.282967	YTHDF123_KD	8	methylated	High
GMFB	-0.282948	YTHDF123_KD	0	unmethylated	Zero
OAZ1	-0.282941	YTHDF123_KD	1	methylated	Low
UQCC2	-0.282872	YTHDF123_KD	0	unmethylated	Zero
AES	-0.282798	YTHDF123_KD	3	methylated	Medium
PDSS2	-0.282403	YTHDF123_KD	0	unmethylated	Zero
GATAD1	-0.2823	YTHDF123_KD	2	methylated	Low
RBM12	-0.282291	YTHDF123_KD	34	methylated	High
RNF123	-0.282195	YTHDF123_KD	0	unmethylated	Zero
TMEM131	-0.282169	YTHDF123_KD	1	methylated	Low
STOM	-0.281981	YTHDF123_KD	0	unmethylated	Zero
B4GAT1	-0.281855	YTHDF123_KD	0	unmethylated	Zero
RPS19BP1	-0.281651	YTHDF123_KD	4	methylated	Medium
JTB	-0.281312	YTHDF123_KD	7	methylated	High
PPT1	-0.281295	YTHDF123_KD	1	methylated	Low
MCM5	-0.281264	YTHDF123_KD	1	methylated	Low
AP3D1	-0.281192	YTHDF123_KD	6	methylated	High
TCN1	-0.280966	YTHDF123_KD	0	unmethylated	Zero
CERS2	-0.280871	YTHDF123_KD	4	methylated	Medium
WEE1	-0.280773	YTHDF123_KD	5	methylated	Medium
YWHAZ	-0.280698	YTHDF123_KD	0	unmethylated	Zero
CAPZB	-0.280423	YTHDF123_KD	0	unmethylated	Zero
TWF2	-0.280283	YTHDF123_KD	1	methylated	Low
CBX5	-0.279587	YTHDF123_KD	1	methylated	Low
HIST1H4E	-0.279486	YTHDF123_KD	1	methylated	Low
TMEM179B	-0.279361	YTHDF123_KD	2	methylated	Low
SLC26A2	-0.279049	YTHDF123_KD	3	methylated	Medium
MCOLN1	-0.27901	YTHDF123_KD	0	unmethylated	Zero
GALT	-0.278987	YTHDF123_KD	0	unmethylated	Zero
FH	-0.278926	YTHDF123_KD	0	unmethylated	Zero
SUN1	-0.278729	YTHDF123_KD	5	methylated	Medium
FLNC	-0.278717	YTHDF123_KD	0	unmethylated	Zero
SUPT5H	-0.278501	YTHDF123_KD	0	unmethylated	Zero
CCND3	-0.27841	YTHDF123_KD	0	unmethylated	Zero
KDELR1	-0.278272	YTHDF123_KD	1	methylated	Low
KLHL12	-0.278036	YTHDF123_KD	0	unmethylated	Zero
BLOC1S6	-0.278036	YTHDF123_KD	0	unmethylated	Zero
HADHA	-0.278027	YTHDF123_KD	0	unmethylated	Zero
CRELD2	-0.277895	YTHDF123_KD	1	methylated	Low
SH3BP5	-0.277646	YTHDF123_KD	5	methylated	Medium
SLC12A4	-0.277436	YTHDF123_KD	4	methylated	Medium
YBX1	-0.277332	YTHDF123_KD	0	unmethylated	Zero
LIMK2	-0.277169	YTHDF123_KD	1	methylated	Low
PPP1R14B	-0.277092	YTHDF123_KD	1	methylated	Low
TMEM165	-0.276993	YTHDF123_KD	0	unmethylated	Zero
TBL3	-0.276822	YTHDF123_KD	0	unmethylated	Zero
HUWE1	-0.276599	YTHDF123_KD	13	methylated	High
PLEKHB2	-0.276455	YTHDF123_KD	0	unmethylated	Zero
BRK1	-0.276393	YTHDF123_KD	0	unmethylated	Zero
ITPA	-0.276266	YTHDF123_KD	0	unmethylated	Zero
RNASET2	-0.276202	YTHDF123_KD	0	unmethylated	Zero
HGSNAT	-0.276197	YTHDF123_KD	2	methylated	Low
STRAP	-0.276173	YTHDF123_KD	0	unmethylated	Zero
ESPL1	-0.275971	YTHDF123_KD	6	methylated	High
TSTD1	-0.275947	YTHDF123_KD	0	unmethylated	Zero
CD151	-0.275847	YTHDF123_KD	0	unmethylated	Zero
DDX11	-0.27584	YTHDF123_KD	0	unmethylated	Zero
SIVA1	-0.275677	YTHDF123_KD	2	methylated	Low
KRTCAP2	-0.275404	YTHDF123_KD	0	unmethylated	Zero
SAE1	-0.275356	YTHDF123_KD	2	methylated	Low
C5orf42	-0.274926	YTHDF123_KD	8	methylated	High
GAA	-0.274872	YTHDF123_KD	2	methylated	Low
CPSF1	-0.2748	YTHDF123_KD	1	methylated	Low
RPS8	-0.274779	YTHDF123_KD	1	methylated	Low
RPS27L	-0.274583	YTHDF123_KD	0	unmethylated	Zero
GLUD2	-0.274456	YTHDF123_KD	0	unmethylated	Zero
CIB1	-0.274217	YTHDF123_KD	1	methylated	Low
MAPK14	-0.274201	YTHDF123_KD	4	methylated	Medium
COL5A1	-0.274193	YTHDF123_KD	16	methylated	High
PSAP	-0.274155	YTHDF123_KD	0	unmethylated	Zero
LBR	-0.274087	YTHDF123_KD	1	methylated	Low
MED8	-0.274062	YTHDF123_KD	0	unmethylated	Zero
ALG8	-0.273975	YTHDF123_KD	0	unmethylated	Zero
HDAC1	-0.273968	YTHDF123_KD	3	methylated	Medium
LYPLA1	-0.273667	YTHDF123_KD	0	unmethylated	Zero
CAPNS1	-0.273603	YTHDF123_KD	1	methylated	Low
ATF4	-0.273562	YTHDF123_KD	1	methylated	Low
KMT5A	-0.273319	YTHDF123_KD	0	unmethylated	Zero
ADRA2A	-0.273078	YTHDF123_KD	0	unmethylated	Zero
TNKS	-0.272928	YTHDF123_KD	1	methylated	Low
MLH1	-0.272535	YTHDF123_KD	0	unmethylated	Zero
EIF4E2	-0.272404	YTHDF123_KD	2	methylated	Low
CRTAP	-0.272283	YTHDF123_KD	2	methylated	Low
MSN	-0.272159	YTHDF123_KD	1	methylated	Low
RACK1	-0.272035	YTHDF123_KD	0	unmethylated	Zero
PLCG1	-0.272018	YTHDF123_KD	1	methylated	Low
RPL23A	-0.272015	YTHDF123_KD	1	methylated	Low
ASF1B	-0.271964	YTHDF123_KD	8	methylated	High
TBCD	-0.271923	YTHDF123_KD	0	unmethylated	Zero
DCTN2	-0.271903	YTHDF123_KD	0	unmethylated	Zero
CAP1	-0.271835	YTHDF123_KD	1	methylated	Low
DAB2	-0.271502	YTHDF123_KD	10	methylated	High
TIMM22	-0.271447	YTHDF123_KD	6	methylated	High
RPUSD3	-0.271103	YTHDF123_KD	0	unmethylated	Zero
CINP	-0.27105	YTHDF123_KD	1	methylated	Low
RCC1L	-0.270978	YTHDF123_KD	0	unmethylated	Zero
CDIP1	-0.270972	YTHDF123_KD	2	methylated	Low
PTPRS	-0.270895	YTHDF123_KD	11	methylated	High
2022-09-08	-0.270602	YTHDF123_KD	7	methylated	High
NAA38	-0.27053	YTHDF123_KD	0	unmethylated	Zero
AGO1	-0.270288	YTHDF123_KD	1	methylated	Low
LYPLAL1	-0.270081	YTHDF123_KD	1	methylated	Low
MARS	-0.269971	YTHDF123_KD	0	unmethylated	Zero
SLC39A1	-0.269929	YTHDF123_KD	1	methylated	Low
PTBP1	-0.269863	YTHDF123_KD	2	methylated	Low
OGFOD3	-0.26986	YTHDF123_KD	3	methylated	Medium
NIPSNAP1	-0.269736	YTHDF123_KD	1	methylated	Low
LRP11	-0.26945	YTHDF123_KD	0	unmethylated	Zero
HDAC8	-0.26936	YTHDF123_KD	0	unmethylated	Zero
SIAE	-0.269227	YTHDF123_KD	0	unmethylated	Zero
SCAMP4	-0.269025	YTHDF123_KD	5	methylated	Medium
ARRDC1	-0.269021	YTHDF123_KD	0	unmethylated	Zero
DDA1	-0.268883	YTHDF123_KD	4	methylated	Medium
CHCHD2	-0.26881	YTHDF123_KD	0	unmethylated	Zero
SELENOK	-0.268718	YTHDF123_KD	0	unmethylated	Zero
AP3S1	-0.268637	YTHDF123_KD	0	unmethylated	Zero
PNKP	-0.268603	YTHDF123_KD	0	unmethylated	Zero
UBE4A	-0.268473	YTHDF123_KD	2	methylated	Low
TADA3	-0.268219	YTHDF123_KD	0	unmethylated	Zero
GSTM3	-0.268169	YTHDF123_KD	4	methylated	Medium
MPC2	-0.268114	YTHDF123_KD	0	unmethylated	Zero
ATP6V0A2	-0.268052	YTHDF123_KD	1	methylated	Low
DNAJA3	-0.267985	YTHDF123_KD	5	methylated	Medium
PRMT1	-0.26797	YTHDF123_KD	0	unmethylated	Zero
GPR108	-0.26792	YTHDF123_KD	0	unmethylated	Zero
DYM	-0.267869	YTHDF123_KD	0	unmethylated	Zero
SERP1	-0.267815	YTHDF123_KD	0	unmethylated	Zero
CTNS	-0.267763	YTHDF123_KD	0	unmethylated	Zero
ST7	-0.267492	YTHDF123_KD	2	methylated	Low
AP2M1	-0.267456	YTHDF123_KD	0	unmethylated	Zero
IPP	-0.267013	YTHDF123_KD	1	methylated	Low
VAPB	-0.267002	YTHDF123_KD	1	methylated	Low
GPC5	-0.266588	YTHDF123_KD	0	unmethylated	Zero
ETHE1	-0.266574	YTHDF123_KD	0	unmethylated	Zero
RBPMS	-0.266546	YTHDF123_KD	0	unmethylated	Zero
RPN1	-0.266532	YTHDF123_KD	1	methylated	Low
BMP1	-0.266495	YTHDF123_KD	2	methylated	Low
TMEM183A	-0.266494	YTHDF123_KD	0	unmethylated	Zero
ALG6	-0.266481	YTHDF123_KD	3	methylated	Medium
CTGF	-0.26625	YTHDF123_KD	0	unmethylated	Zero
JPH1	-0.266142	YTHDF123_KD	4	methylated	Medium
RBM5	-0.265666	YTHDF123_KD	0	unmethylated	Zero
ARHGAP23	-0.265478	YTHDF123_KD	0	unmethylated	Zero
CDH13	-0.26544	YTHDF123_KD	0	unmethylated	Zero
CIAPIN1	-0.265438	YTHDF123_KD	1	methylated	Low
PDXDC1	-0.265408	YTHDF123_KD	5	methylated	Medium
MRPL42	-0.265373	YTHDF123_KD	0	unmethylated	Zero
HEATR5B	-0.265326	YTHDF123_KD	0	unmethylated	Zero
DCTN1	-0.264985	YTHDF123_KD	5	methylated	Medium
ESYT2	-0.264902	YTHDF123_KD	0	unmethylated	Zero
RPL9	-0.264535	YTHDF123_KD	1	methylated	Low
PHPT1	-0.264506	YTHDF123_KD	2	methylated	Low
FKBP1A	-0.264421	YTHDF123_KD	0	unmethylated	Zero
CORO1B	-0.264257	YTHDF123_KD	0	unmethylated	Zero
UFC1	-0.264083	YTHDF123_KD	5	methylated	Medium
SEC61A1	-0.263023	YTHDF123_KD	25	methylated	High
AP1S2	-0.262807	YTHDF123_KD	0	unmethylated	Zero
NOL3	-0.262584	YTHDF123_KD	4	methylated	Medium
TMEM192	-0.26226	YTHDF123_KD	2	methylated	Low
PRDX4	-0.262146	YTHDF123_KD	1	methylated	Low
BEGAIN	-0.262083	YTHDF123_KD	5	methylated	Medium
FSTL1	-0.261918	YTHDF123_KD	0	unmethylated	Zero
ACAD9	-0.261878	YTHDF123_KD	3	methylated	Medium
NDFIP1	-0.261877	YTHDF123_KD	0	unmethylated	Zero
MYCBP	-0.261517	YTHDF123_KD	0	unmethylated	Zero
MFSD14B	-0.261424	YTHDF123_KD	0	unmethylated	Zero
CHMP2A	-0.261301	YTHDF123_KD	1	methylated	Low
TXNDC5	-0.261225	YTHDF123_KD	7	methylated	High
STK39	-0.261133	YTHDF123_KD	0	unmethylated	Zero
TRAP1	-0.261102	YTHDF123_KD	2	methylated	Low
GLO1	-0.261002	YTHDF123_KD	2	methylated	Low
MYOF	-0.260982	YTHDF123_KD	0	unmethylated	Zero
SURF1	-0.26086	YTHDF123_KD	0	unmethylated	Zero
U2AF2	-0.260858	YTHDF123_KD	10	methylated	High
DNAAF5	-0.260733	YTHDF123_KD	0	unmethylated	Zero
RPL26L1	-0.260194	YTHDF123_KD	0	unmethylated	Zero
MORC4	-0.259997	YTHDF123_KD	2	methylated	Low
NDUFV3	-0.259756	YTHDF123_KD	13	methylated	High
MED15	-0.259552	YTHDF123_KD	1	methylated	Low
TSNAX	-0.259398	YTHDF123_KD	0	unmethylated	Zero
STMN1	-0.259011	YTHDF123_KD	10	methylated	High
LARS	-0.258724	YTHDF123_KD	2	methylated	Low
GOLGA3	-0.258672	YTHDF123_KD	16	methylated	High
LRFN4	-0.258581	YTHDF123_KD	24	methylated	High
DARS2	-0.258481	YTHDF123_KD	7	methylated	High
DIP2A	-0.258417	YTHDF123_KD	4	methylated	Medium
TMED3	-0.258123	YTHDF123_KD	6	methylated	High
CDCA7L	-0.258115	YTHDF123_KD	3	methylated	Medium
PLXNB2	-0.257934	YTHDF123_KD	14	methylated	High
NDUFA9	-0.257923	YTHDF123_KD	0	unmethylated	Zero
SVIL	-0.257832	YTHDF123_KD	5	methylated	Medium
DHX37	-0.257592	YTHDF123_KD	1	methylated	Low
TMEM38B	-0.257494	YTHDF123_KD	0	unmethylated	Zero
CCDC152	-0.257436	YTHDF123_KD	0	unmethylated	Zero
PRPSAP2	-0.257277	YTHDF123_KD	3	methylated	Medium
CDT1	-0.257262	YTHDF123_KD	9	methylated	High
AGPAT5	-0.256723	YTHDF123_KD	6	methylated	High
C5orf24	-0.256635	YTHDF123_KD	17	methylated	High
CTB-50L17.10	-0.256505	YTHDF123_KD	0	unmethylated	Zero
GMPPB	-0.256038	YTHDF123_KD	6	methylated	High
CD74	-0.255994	YTHDF123_KD	0	unmethylated	Zero
SLC33A1	-0.25588	YTHDF123_KD	15	methylated	High
GBE1	-0.25552	YTHDF123_KD	0	unmethylated	Zero
ZMYM3	-0.255166	YTHDF123_KD	2	methylated	Low
CRTC3	-0.255112	YTHDF123_KD	17	methylated	High
DIMT1	-0.255026	YTHDF123_KD	0	unmethylated	Zero
CHPF	-0.255022	YTHDF123_KD	9	methylated	High
UHMK1	-0.254828	YTHDF123_KD	1	methylated	Low
RPS3	-0.254512	YTHDF123_KD	0	unmethylated	Zero
SNRPA	-0.254415	YTHDF123_KD	2	methylated	Low
SLC38A9	-0.254105	YTHDF123_KD	0	unmethylated	Zero
H2AFY	-0.254055	YTHDF123_KD	0	unmethylated	Zero
WDR18	-0.253832	YTHDF123_KD	0	unmethylated	Zero
FANCA	-0.253824	YTHDF123_KD	4	methylated	Medium
LMBRD1	-0.25338	YTHDF123_KD	0	unmethylated	Zero
TTLL12	-0.253366	YTHDF123_KD	3	methylated	Medium
TMEM101	-0.253357	YTHDF123_KD	1	methylated	Low
TOMM20	-0.253314	YTHDF123_KD	0	unmethylated	Zero
APPL1	-0.252933	YTHDF123_KD	0	unmethylated	Zero
GTF2H3	-0.252643	YTHDF123_KD	2	methylated	Low
PI4K2A	-0.252509	YTHDF123_KD	3	methylated	Medium
TSSC1	-0.252381	YTHDF123_KD	0	unmethylated	Zero
PPT2	-0.252293	YTHDF123_KD	0	unmethylated	Zero
ASAH1	-0.252044	YTHDF123_KD	1	methylated	Low
ARF1	-0.252022	YTHDF123_KD	3	methylated	Medium
PNPLA2	-0.252008	YTHDF123_KD	1	methylated	Low
EMC3	-0.251671	YTHDF123_KD	0	unmethylated	Zero
GEMIN2	-0.251534	YTHDF123_KD	0	unmethylated	Zero
DTD1	-0.251421	YTHDF123_KD	2	methylated	Low
MYC	-0.251276	YTHDF123_KD	13	methylated	High
STT3B	-0.251172	YTHDF123_KD	12	methylated	High
SEC24C	-0.250901	YTHDF123_KD	3	methylated	Medium
HDAC6	-0.250869	YTHDF123_KD	3	methylated	Medium
MEF2C	-0.250603	YTHDF123_KD	0	unmethylated	Zero
FASN	-0.250415	YTHDF123_KD	0	unmethylated	Zero
POLR2J3	-0.250386	YTHDF123_KD	0	unmethylated	Zero
UNG	-0.250326	YTHDF123_KD	0	unmethylated	Zero
BCAM	-0.250149	YTHDF123_KD	0	unmethylated	Zero
TRPC4AP	-0.249592	YTHDF123_KD	1	methylated	Low
ARF4	-0.249211	YTHDF123_KD	0	unmethylated	Zero
HAX1	-0.249159	YTHDF123_KD	0	unmethylated	Zero
ZNF512	-0.248881	YTHDF123_KD	0	unmethylated	Zero
VPS4A	-0.248614	YTHDF123_KD	4	methylated	Medium
METTL17	-0.248538	YTHDF123_KD	0	unmethylated	Zero
KIAA1217	-0.248451	YTHDF123_KD	1	methylated	Low
CNTNAP1	-0.248315	YTHDF123_KD	0	unmethylated	Zero
CHD1L	-0.24824	YTHDF123_KD	0	unmethylated	Zero
RASA3	-0.248023	YTHDF123_KD	2	methylated	Low
OSGEP	-0.24795	YTHDF123_KD	1	methylated	Low
EBF1	-0.247552	YTHDF123_KD	0	unmethylated	Zero
GSK3B	-0.247266	YTHDF123_KD	7	methylated	High
PABPN1	-0.247085	YTHDF123_KD	3	methylated	Medium
PTPA	-0.247037	YTHDF123_KD	0	unmethylated	Zero
MDH1	-0.246962	YTHDF123_KD	0	unmethylated	Zero
SMARCA2	-0.246905	YTHDF123_KD	0	unmethylated	Zero
PCBP2	-0.246501	YTHDF123_KD	0	unmethylated	Zero
MRPL2	-0.246385	YTHDF123_KD	2	methylated	Low
EPN1	-0.24594	YTHDF123_KD	4	methylated	Medium
NSF	-0.245734	YTHDF123_KD	1	methylated	Low
TM9SF2	-0.245453	YTHDF123_KD	0	unmethylated	Zero
RPL31	-0.245446	YTHDF123_KD	1	methylated	Low
SNRPG	-0.245217	YTHDF123_KD	1	methylated	Low
SYMPK	-0.244916	YTHDF123_KD	0	unmethylated	Zero
SERINC2	-0.244844	YTHDF123_KD	0	unmethylated	Zero
CHMP1B	-0.244764	YTHDF123_KD	23	methylated	High
NSUN5	-0.244761	YTHDF123_KD	0	unmethylated	Zero
CTSA	-0.244643	YTHDF123_KD	5	methylated	Medium
DCN	-0.244548	YTHDF123_KD	0	unmethylated	Zero
GCN1	-0.244329	YTHDF123_KD	0	unmethylated	Zero
HAUS7	-0.244319	YTHDF123_KD	0	unmethylated	Zero
HIST1H2BF	-0.244143	YTHDF123_KD	0	unmethylated	Zero
TMBIM1	-0.244108	YTHDF123_KD	0	unmethylated	Zero
CSNK1D	-0.243988	YTHDF123_KD	7	methylated	High
PTRH1	-0.243829	YTHDF123_KD	0	unmethylated	Zero
UBAC1	-0.243713	YTHDF123_KD	3	methylated	Medium
OTUD5	-0.243231	YTHDF123_KD	3	methylated	Medium
RPL34	-0.243166	YTHDF123_KD	0	unmethylated	Zero
SLC9A8	-0.242909	YTHDF123_KD	0	unmethylated	Zero
PXDN	-0.242618	YTHDF123_KD	49	methylated	High
MEAF6	-0.242303	YTHDF123_KD	0	unmethylated	Zero
AKR1C3	-0.241919	YTHDF123_KD	0	unmethylated	Zero
STRN4	-0.241909	YTHDF123_KD	0	unmethylated	Zero
PHYH	-0.24171	YTHDF123_KD	0	unmethylated	Zero
GIPC1	-0.241461	YTHDF123_KD	3	methylated	Medium
COPS8	-0.241334	YTHDF123_KD	0	unmethylated	Zero
ANAPC13	-0.241166	YTHDF123_KD	1	methylated	Low
LRSAM1	-0.240571	YTHDF123_KD	0	unmethylated	Zero
BANF1	-0.240162	YTHDF123_KD	1	methylated	Low
SMARCD2	-0.239971	YTHDF123_KD	1	methylated	Low
LRPAP1	-0.239721	YTHDF123_KD	5	methylated	Medium
CAMK1D	-0.239449	YTHDF123_KD	2	methylated	Low
CDC37	-0.23942	YTHDF123_KD	0	unmethylated	Zero
ANKRD52	-0.23925	YTHDF123_KD	0	unmethylated	Zero
LAMTOR1	-0.239241	YTHDF123_KD	1	methylated	Low
SPTBN1	-0.23871	YTHDF123_KD	58	methylated	High
PLXNB1	-0.23851	YTHDF123_KD	0	unmethylated	Zero
ARMC9	-0.23825	YTHDF123_KD	0	unmethylated	Zero
ATF6B	-0.238047	YTHDF123_KD	0	unmethylated	Zero
BEX3	-0.237867	YTHDF123_KD	0	unmethylated	Zero
RTN3	-0.237719	YTHDF123_KD	3	methylated	Medium
DFFA	-0.237563	YTHDF123_KD	11	methylated	High
RAB14	-0.237479	YTHDF123_KD	1	methylated	Low
RNASEH1	-0.237381	YTHDF123_KD	2	methylated	Low
C16orf58	-0.237316	YTHDF123_KD	3	methylated	Medium
RPL30	-0.23715	YTHDF123_KD	0	unmethylated	Zero
GRK2	-0.237142	YTHDF123_KD	0	unmethylated	Zero
PPIP5K2	-0.236897	YTHDF123_KD	0	unmethylated	Zero
NDUFA8	-0.236858	YTHDF123_KD	0	unmethylated	Zero
MYO1C	-0.236562	YTHDF123_KD	8	methylated	High
ARF3	-0.236561	YTHDF123_KD	2	methylated	Low
COMTD1	-0.236416	YTHDF123_KD	2	methylated	Low
GNAI2	-0.236377	YTHDF123_KD	4	methylated	Medium
MLEC	-0.236254	YTHDF123_KD	5	methylated	Medium
TGFBR3	-0.236164	YTHDF123_KD	2	methylated	Low
DVL3	-0.236044	YTHDF123_KD	3	methylated	Medium
ARL6IP4	-0.236037	YTHDF123_KD	3	methylated	Medium
TSPAN13	-0.236029	YTHDF123_KD	0	unmethylated	Zero
XRCC1	-0.235978	YTHDF123_KD	0	unmethylated	Zero
SSBP3	-0.235885	YTHDF123_KD	2	methylated	Low
PSMD4	-0.235723	YTHDF123_KD	1	methylated	Low
MEN1	-0.235691	YTHDF123_KD	3	methylated	Medium
CKB	-0.235096	YTHDF123_KD	0	unmethylated	Zero
UTP4	-0.234932	YTHDF123_KD	0	unmethylated	Zero
CRIPT	-0.234903	YTHDF123_KD	0	unmethylated	Zero
UBR4	-0.234893	YTHDF123_KD	1	methylated	Low
PCNT	-0.234495	YTHDF123_KD	15	methylated	High
MTOR	-0.234265	YTHDF123_KD	9	methylated	High
UNC45A	-0.234254	YTHDF123_KD	3	methylated	Medium
CUTA	-0.234155	YTHDF123_KD	0	unmethylated	Zero
NPRL3	-0.234081	YTHDF123_KD	0	unmethylated	Zero
ODF2	-0.233873	YTHDF123_KD	1	methylated	Low
HMGB3	-0.233872	YTHDF123_KD	0	unmethylated	Zero
PRRC1	-0.233721	YTHDF123_KD	4	methylated	Medium
S100A10	-0.233581	YTHDF123_KD	0	unmethylated	Zero
VPS33B	-0.233175	YTHDF123_KD	1	methylated	Low
HAUS4	-0.233168	YTHDF123_KD	0	unmethylated	Zero
NPR1	-0.232982	YTHDF123_KD	0	unmethylated	Zero
ACAT2	-0.23257	YTHDF123_KD	0	unmethylated	Zero
ACTR10	-0.232486	YTHDF123_KD	0	unmethylated	Zero
TFDP1	-0.23236	YTHDF123_KD	6	methylated	High
NARF	-0.23232	YTHDF123_KD	0	unmethylated	Zero
BICC1	-0.232197	YTHDF123_KD	0	unmethylated	Zero
TRABD	-0.232105	YTHDF123_KD	3	methylated	Medium
CCNDBP1	-0.23208	YTHDF123_KD	1	methylated	Low
ELP6	-0.232033	YTHDF123_KD	4	methylated	Medium
NAT10	-0.23203	YTHDF123_KD	0	unmethylated	Zero
EXOC7	-0.23127	YTHDF123_KD	10	methylated	High
PMVK	-0.231269	YTHDF123_KD	0	unmethylated	Zero
NUDT12	-0.231229	YTHDF123_KD	7	methylated	High
NACC2	-0.231035	YTHDF123_KD	0	unmethylated	Zero
GPN3	-0.230812	YTHDF123_KD	0	unmethylated	Zero
CLN6	-0.2308	YTHDF123_KD	0	unmethylated	Zero
ANXA1	-0.230594	YTHDF123_KD	0	unmethylated	Zero
SEZ6L2	-0.230571	YTHDF123_KD	1	methylated	Low
NIT2	-0.230569	YTHDF123_KD	0	unmethylated	Zero
CLPTM1	-0.230523	YTHDF123_KD	0	unmethylated	Zero
MRPL28	-0.23022	YTHDF123_KD	2	methylated	Low
SRI	-0.230202	YTHDF123_KD	0	unmethylated	Zero
BZW2	-0.230137	YTHDF123_KD	1	methylated	Low
WDR76	-0.229974	YTHDF123_KD	0	unmethylated	Zero
PDCD11	-0.229864	YTHDF123_KD	17	methylated	High
HIST1H2BK	-0.229763	YTHDF123_KD	3	methylated	Medium
EEF1D	-0.229643	YTHDF123_KD	5	methylated	Medium
VPS39	-0.228988	YTHDF123_KD	7	methylated	High
MOAP1	-0.228984	YTHDF123_KD	6	methylated	High
IER5L	-0.228877	YTHDF123_KD	18	methylated	High
CHMP4B	-0.228772	YTHDF123_KD	3	methylated	Medium
FADS1	-0.228766	YTHDF123_KD	3	methylated	Medium
DUT	-0.228473	YTHDF123_KD	1	methylated	Low
RP11-111H13.1	-0.228461	YTHDF123_KD	0	unmethylated	Zero
FAM64A	-0.227963	YTHDF123_KD	1	methylated	Low
TERF2IP	-0.227904	YTHDF123_KD	0	unmethylated	Zero
UBE2J1	-0.227596	YTHDF123_KD	1	methylated	Low
MAGED2	-0.227385	YTHDF123_KD	1	methylated	Low
PFAS	-0.227265	YTHDF123_KD	8	methylated	High
GNPAT	-0.227199	YTHDF123_KD	4	methylated	Medium
WWP2	-0.227029	YTHDF123_KD	1	methylated	Low
CALM2	-0.226982	YTHDF123_KD	0	unmethylated	Zero
KRT80	-0.226962	YTHDF123_KD	5	methylated	Medium
MKNK2	-0.226921	YTHDF123_KD	3	methylated	Medium
ASCC2	-0.226879	YTHDF123_KD	0	unmethylated	Zero
FKBP8	-0.226872	YTHDF123_KD	1	methylated	Low
TMEM205	-0.226854	YTHDF123_KD	1	methylated	Low
H3F3A	-0.226791	YTHDF123_KD	0	unmethylated	Zero
TMEM245	-0.226731	YTHDF123_KD	2	methylated	Low
PDXK	-0.226484	YTHDF123_KD	10	methylated	High
BAD	-0.226445	YTHDF123_KD	0	unmethylated	Zero
PMPCA	-0.226281	YTHDF123_KD	7	methylated	High
HSPBP1	-0.226214	YTHDF123_KD	0	unmethylated	Zero
C1orf198	-0.226156	YTHDF123_KD	2	methylated	Low
CPS1	-0.2261	YTHDF123_KD	8	methylated	High
NONO	-0.226088	YTHDF123_KD	5	methylated	Medium
SLC35E1	-0.225987	YTHDF123_KD	24	methylated	High
SEC24A	-0.225873	YTHDF123_KD	2	methylated	Low
TMED2	-0.225599	YTHDF123_KD	2	methylated	Low
WASF2	-0.225409	YTHDF123_KD	0	unmethylated	Zero
BCS1L	-0.225127	YTHDF123_KD	2	methylated	Low
SIAH1	-0.225126	YTHDF123_KD	6	methylated	High
IP6K2	-0.225098	YTHDF123_KD	8	methylated	High
PFDN4	-0.224985	YTHDF123_KD	0	unmethylated	Zero
SORT1	-0.224888	YTHDF123_KD	0	unmethylated	Zero
ANXA2	-0.22486	YTHDF123_KD	0	unmethylated	Zero
ADAM15	-0.224821	YTHDF123_KD	1	methylated	Low
COG8	-0.22472	YTHDF123_KD	24	methylated	High
FAM168B	-0.224649	YTHDF123_KD	3	methylated	Medium
SEC14L1	-0.224505	YTHDF123_KD	6	methylated	High
ELP5	-0.224465	YTHDF123_KD	0	unmethylated	Zero
COPG2	-0.224371	YTHDF123_KD	0	unmethylated	Zero
CAPN1	-0.224323	YTHDF123_KD	4	methylated	Medium
UBR3	-0.224161	YTHDF123_KD	0	unmethylated	Zero
TCEA1	-0.22403	YTHDF123_KD	0	unmethylated	Zero
PLP2	-0.224019	YTHDF123_KD	2	methylated	Low
PNPO	-0.223853	YTHDF123_KD	2	methylated	Low
H2AFV	-0.223703	YTHDF123_KD	2	methylated	Low
SIK2	-0.223646	YTHDF123_KD	15	methylated	High
TAF1B	-0.223619	YTHDF123_KD	4	methylated	Medium
KLHDC3	-0.223473	YTHDF123_KD	0	unmethylated	Zero
ALDH18A1	-0.223437	YTHDF123_KD	5	methylated	Medium
ACO2	-0.223383	YTHDF123_KD	1	methylated	Low
IDE	-0.223266	YTHDF123_KD	0	unmethylated	Zero
RGCC	-0.223191	YTHDF123_KD	0	unmethylated	Zero
NUMA1	-0.223012	YTHDF123_KD	1	methylated	Low
OGT	-0.222987	YTHDF123_KD	7	methylated	High
MDC1	-0.222378	YTHDF123_KD	7	methylated	High
TRAPPC5	-0.222355	YTHDF123_KD	1	methylated	Low
VPS28	-0.222106	YTHDF123_KD	1	methylated	Low
AIP	-0.221439	YTHDF123_KD	0	unmethylated	Zero
MTO1	-0.221438	YTHDF123_KD	2	methylated	Low
TRIM28	-0.221435	YTHDF123_KD	0	unmethylated	Zero
TMEM168	-0.221243	YTHDF123_KD	0	unmethylated	Zero
EXOC2	-0.220291	YTHDF123_KD	2	methylated	Low
FUBP3	-0.220253	YTHDF123_KD	0	unmethylated	Zero
SLCO4A1	-0.220199	YTHDF123_KD	3	methylated	Medium
MYBBP1A	-0.219954	YTHDF123_KD	5	methylated	Medium
S100A6	-0.219895	YTHDF123_KD	2	methylated	Low
C19orf60	-0.219787	YTHDF123_KD	0	unmethylated	Zero
TPD52L2	-0.219722	YTHDF123_KD	8	methylated	High
RAB1B	-0.219573	YTHDF123_KD	1	methylated	Low
PGLS	-0.219473	YTHDF123_KD	1	methylated	Low
PHB	-0.219365	YTHDF123_KD	5	methylated	Medium
ERGIC3	-0.219347	YTHDF123_KD	0	unmethylated	Zero
ATP6AP2	-0.21927	YTHDF123_KD	0	unmethylated	Zero
LCMT1	-0.219228	YTHDF123_KD	0	unmethylated	Zero
TMEM8A	-0.219204	YTHDF123_KD	0	unmethylated	Zero
NF2	-0.219172	YTHDF123_KD	0	unmethylated	Zero
ING3	-0.21898	YTHDF123_KD	1	methylated	Low
SMARCA4	-0.218871	YTHDF123_KD	22	methylated	High
RHOC	-0.218755	YTHDF123_KD	0	unmethylated	Zero
VDAC3	-0.218536	YTHDF123_KD	3	methylated	Medium
TMOD1	-0.218486	YTHDF123_KD	0	unmethylated	Zero
NPRL2	-0.218203	YTHDF123_KD	0	unmethylated	Zero
RHOA	-0.218202	YTHDF123_KD	0	unmethylated	Zero
LGALS1	-0.218191	YTHDF123_KD	0	unmethylated	Zero
GSS	-0.218024	YTHDF123_KD	0	unmethylated	Zero
MRPL30	-0.217999	YTHDF123_KD	0	unmethylated	Zero
SLC25A1	-0.217683	YTHDF123_KD	4	methylated	Medium
MMS19	-0.217657	YTHDF123_KD	1	methylated	Low
VMA21	-0.217598	YTHDF123_KD	0	unmethylated	Zero
ADAMTS1	-0.21748	YTHDF123_KD	2	methylated	Low
CSNK2B	-0.217345	YTHDF123_KD	0	unmethylated	Zero
SLC46A1	-0.217238	YTHDF123_KD	12	methylated	High
SLC25A12	-0.217122	YTHDF123_KD	0	unmethylated	Zero
PIH1D1	-0.217034	YTHDF123_KD	0	unmethylated	Zero
MSI2	-0.216773	YTHDF123_KD	1	methylated	Low
ATP6V1D	-0.216635	YTHDF123_KD	1	methylated	Low
NDUFA12	-0.216626	YTHDF123_KD	0	unmethylated	Zero
UBXN6	-0.216434	YTHDF123_KD	1	methylated	Low
ARNT	-0.216374	YTHDF123_KD	1	methylated	Low
NPTN	-0.216224	YTHDF123_KD	0	unmethylated	Zero
PRUNE2	-0.216193	YTHDF123_KD	0	unmethylated	Zero
ARHGEF17	-0.2161	YTHDF123_KD	7	methylated	High
FAM8A1	-0.216093	YTHDF123_KD	0	unmethylated	Zero
SNX12	-0.216022	YTHDF123_KD	0	unmethylated	Zero
VAPA	-0.215958	YTHDF123_KD	0	unmethylated	Zero
ECI2	-0.215874	YTHDF123_KD	0	unmethylated	Zero
CIT	-0.215849	YTHDF123_KD	3	methylated	Medium
SLC52A2	-0.215842	YTHDF123_KD	2	methylated	Low
ZNF503	-0.215819	YTHDF123_KD	4	methylated	Medium
ESD	-0.215815	YTHDF123_KD	0	unmethylated	Zero
ANO6	-0.215778	YTHDF123_KD	0	unmethylated	Zero
TXNRD1	-0.21564	YTHDF123_KD	3	methylated	Medium
UBAC2	-0.215525	YTHDF123_KD	3	methylated	Medium
RAB5B	-0.215376	YTHDF123_KD	2	methylated	Low
DMAP1	-0.215232	YTHDF123_KD	0	unmethylated	Zero
BUB3	-0.21498	YTHDF123_KD	0	unmethylated	Zero
WDR12	-0.214862	YTHDF123_KD	0	unmethylated	Zero
RCCD1	-0.214342	YTHDF123_KD	7	methylated	High
RPL18A	-0.214137	YTHDF123_KD	0	unmethylated	Zero
HIST1H3I	-0.214115	YTHDF123_KD	0	unmethylated	Zero
EXOSC5	-0.213958	YTHDF123_KD	2	methylated	Low
P2RX5	-0.213897	YTHDF123_KD	1	methylated	Low
TSPYL4	-0.213716	YTHDF123_KD	5	methylated	Medium
WLS	-0.213702	YTHDF123_KD	1	methylated	Low
FLII	-0.213592	YTHDF123_KD	3	methylated	Medium
RFC2	-0.213291	YTHDF123_KD	4	methylated	Medium
IER2	-0.212922	YTHDF123_KD	14	methylated	High
PRKACA	-0.212902	YTHDF123_KD	0	unmethylated	Zero
BTF3	-0.212867	YTHDF123_KD	1	methylated	Low
MRPL49	-0.212681	YTHDF123_KD	4	methylated	Medium
CST3	-0.212343	YTHDF123_KD	3	methylated	Medium
RHOT1	-0.212287	YTHDF123_KD	0	unmethylated	Zero
MAPK3	-0.211977	YTHDF123_KD	0	unmethylated	Zero
PYCR2	-0.211949	YTHDF123_KD	1	methylated	Low
SYNE1	-0.211874	YTHDF123_KD	0	unmethylated	Zero
FAM129A	-0.211831	YTHDF123_KD	0	unmethylated	Zero
ATP5B	-0.211782	YTHDF123_KD	0	unmethylated	Zero
PARP1	-0.211768	YTHDF123_KD	2	methylated	Low
RACGAP1	-0.211578	YTHDF123_KD	0	unmethylated	Zero
CASP2	-0.21146	YTHDF123_KD	1	methylated	Low
CTBS	-0.210695	YTHDF123_KD	0	unmethylated	Zero
USE1	-0.210641	YTHDF123_KD	0	unmethylated	Zero
H2AFX	-0.210409	YTHDF123_KD	14	methylated	High
ISCU	-0.210402	YTHDF123_KD	2	methylated	Low
UBA3	-0.210121	YTHDF123_KD	0	unmethylated	Zero
SDHB	-0.209354	YTHDF123_KD	0	unmethylated	Zero
TSTA3	-0.209201	YTHDF123_KD	0	unmethylated	Zero
OSTF1	-0.209067	YTHDF123_KD	0	unmethylated	Zero
SEC23B	-0.208269	YTHDF123_KD	0	unmethylated	Zero
PREPL	-0.208115	YTHDF123_KD	2	methylated	Low
CCDC134	-0.208073	YTHDF123_KD	1	methylated	Low
NFX1	-0.20794	YTHDF123_KD	18	methylated	High
SMARCC1	-0.207812	YTHDF123_KD	2	methylated	Low
ARPC2	-0.20777	YTHDF123_KD	2	methylated	Low
DPM2	-0.207607	YTHDF123_KD	5	methylated	Medium
PATJ	-0.207549	YTHDF123_KD	0	unmethylated	Zero
GLRX2	-0.20748	YTHDF123_KD	0	unmethylated	Zero
CCDC97	-0.207462	YTHDF123_KD	0	unmethylated	Zero
GSE1	-0.207259	YTHDF123_KD	3	methylated	Medium
PES1	-0.20701	YTHDF123_KD	5	methylated	Medium
HEATR5A	-0.206958	YTHDF123_KD	5	methylated	Medium
ARHGAP18	-0.206728	YTHDF123_KD	2	methylated	Low
TPM4	-0.206708	YTHDF123_KD	1	methylated	Low
STYXL1	-0.206505	YTHDF123_KD	0	unmethylated	Zero
SMOC1	-0.206445	YTHDF123_KD	2	methylated	Low
TMEM14A	-0.206327	YTHDF123_KD	0	unmethylated	Zero
TOM1L2	-0.20563	YTHDF123_KD	1	methylated	Low
UNC50	-0.205446	YTHDF123_KD	1	methylated	Low
COG8	-0.205381	YTHDF123_KD	24	methylated	High
KIF1C	-0.204992	YTHDF123_KD	3	methylated	Medium
SLC7A11	-0.2049	YTHDF123_KD	7	methylated	High
SEC22C	-0.204832	YTHDF123_KD	1	methylated	Low
MBIP	-0.204477	YTHDF123_KD	0	unmethylated	Zero
P4HTM	-0.204455	YTHDF123_KD	0	unmethylated	Zero
FARSA	-0.204437	YTHDF123_KD	2	methylated	Low
ARAP1	-0.204255	YTHDF123_KD	0	unmethylated	Zero
VWA8	-0.20423	YTHDF123_KD	0	unmethylated	Zero
STAMBP	-0.20411	YTHDF123_KD	0	unmethylated	Zero
POLA2	-0.2041	YTHDF123_KD	2	methylated	Low
RASIP1	-0.203982	YTHDF123_KD	2	methylated	Low
TIMM17B	-0.203717	YTHDF123_KD	0	unmethylated	Zero
URM1	-0.203713	YTHDF123_KD	2	methylated	Low
GSTK1	-0.203433	YTHDF123_KD	4	methylated	Medium
NOMO2	-0.203411	YTHDF123_KD	0	unmethylated	Zero
ACTR1A	-0.203405	YTHDF123_KD	3	methylated	Medium
DECR1	-0.203353	YTHDF123_KD	1	methylated	Low
TEX30	-0.203307	YTHDF123_KD	0	unmethylated	Zero
TCTN2	-0.203253	YTHDF123_KD	0	unmethylated	Zero
GCLM	-0.203095	YTHDF123_KD	0	unmethylated	Zero
PIGU	-0.202928	YTHDF123_KD	3	methylated	Medium
MOB4	-0.202724	YTHDF123_KD	0	unmethylated	Zero
SPC25	-0.202668	YTHDF123_KD	0	unmethylated	Zero
UROD	-0.202536	YTHDF123_KD	1	methylated	Low
PRR13	-0.202486	YTHDF123_KD	1	methylated	Low
CALM3	-0.202467	YTHDF123_KD	5	methylated	Medium
NOL7	-0.202245	YTHDF123_KD	2	methylated	Low
RMND5A	-0.201733	YTHDF123_KD	13	methylated	High
RNASEK	-0.201664	YTHDF123_KD	1	methylated	Low
PIGM	-0.201472	YTHDF123_KD	2	methylated	Low
ANXA6	-0.201469	YTHDF123_KD	1	methylated	Low
CDK2AP2	-0.201153	YTHDF123_KD	0	unmethylated	Zero
PMPCB	-0.201131	YTHDF123_KD	0	unmethylated	Zero
MYL12B	-0.201104	YTHDF123_KD	4	methylated	Medium
RAB2A	-0.201015	YTHDF123_KD	0	unmethylated	Zero
FLNB	-0.201004	YTHDF123_KD	20	methylated	High
WIPF1	-0.200596	YTHDF123_KD	0	unmethylated	Zero
E2F6	-0.200522	YTHDF123_KD	0	unmethylated	Zero
HSD17B10	-0.200211	YTHDF123_KD	1	methylated	Low
PPA2	-0.200194	YTHDF123_KD	0	unmethylated	Zero
IGFBP6	-0.200088	YTHDF123_KD	0	unmethylated	Zero
SLBP	-0.199998	YTHDF123_KD	3	methylated	Medium
CENPM	-0.199826	YTHDF123_KD	0	unmethylated	Zero
SRPRA	-0.199825	YTHDF123_KD	0	unmethylated	Zero
RPS19	-0.199796	YTHDF123_KD	0	unmethylated	Zero
TXN2	-0.199534	YTHDF123_KD	1	methylated	Low
2022-03-06	-0.19941	YTHDF123_KD	7	methylated	High
VASP	-0.19936	YTHDF123_KD	2	methylated	Low
DHPS	-0.199069	YTHDF123_KD	0	unmethylated	Zero
CXorf56	-0.1987	YTHDF123_KD	0	unmethylated	Zero
OSBP2	-0.198571	YTHDF123_KD	0	unmethylated	Zero
NELL2	-0.198514	YTHDF123_KD	0	unmethylated	Zero
OLFML2A	-0.198403	YTHDF123_KD	1	methylated	Low
COL15A1	-0.198401	YTHDF123_KD	17	methylated	High
EXOC6B	-0.198341	YTHDF123_KD	0	unmethylated	Zero
TMEM258	-0.1982	YTHDF123_KD	0	unmethylated	Zero
TMEM9B	-0.197839	YTHDF123_KD	10	methylated	High
MED16	-0.197765	YTHDF123_KD	1	methylated	Low
PAPSS1	-0.197418	YTHDF123_KD	0	unmethylated	Zero
PLPP3	-0.197373	YTHDF123_KD	0	unmethylated	Zero
EIF3D	-0.197255	YTHDF123_KD	1	methylated	Low
DESI1	-0.197132	YTHDF123_KD	6	methylated	High
YEATS4	-0.197118	YTHDF123_KD	6	methylated	High
SLC35D1	-0.197054	YTHDF123_KD	1	methylated	Low
KHDRBS1	-0.197004	YTHDF123_KD	1	methylated	Low
CDIPT	-0.196993	YTHDF123_KD	1	methylated	Low
MAU2	-0.1968	YTHDF123_KD	0	unmethylated	Zero
PSMA1	-0.19677	YTHDF123_KD	0	unmethylated	Zero
NDUFB5	-0.196731	YTHDF123_KD	0	unmethylated	Zero
FHL1	-0.196601	YTHDF123_KD	0	unmethylated	Zero
PPP2R1B	-0.196369	YTHDF123_KD	4	methylated	Medium
AGTPBP1	-0.196079	YTHDF123_KD	8	methylated	High
CFAP20	-0.195983	YTHDF123_KD	0	unmethylated	Zero
OSBPL9	-0.195958	YTHDF123_KD	3	methylated	Medium
FANCG	-0.195945	YTHDF123_KD	1	methylated	Low
GLA	-0.195669	YTHDF123_KD	1	methylated	Low
CLUH	-0.195446	YTHDF123_KD	8	methylated	High
AGA	-0.195145	YTHDF123_KD	0	unmethylated	Zero
COLGALT1	-0.195056	YTHDF123_KD	11	methylated	High
GPD2	-0.19497	YTHDF123_KD	6	methylated	High
FAM65A	-0.194969	YTHDF123_KD	0	unmethylated	Zero
PHF6	-0.194953	YTHDF123_KD	3	methylated	Medium
AHNAK2	-0.194937	YTHDF123_KD	47	methylated	High
COL14A1	-0.194784	YTHDF123_KD	0	unmethylated	Zero
SLC35F5	-0.194778	YTHDF123_KD	4	methylated	Medium
CDC42	-0.194766	YTHDF123_KD	0	unmethylated	Zero
PGRMC1	-0.194463	YTHDF123_KD	1	methylated	Low
EFNA5	-0.194328	YTHDF123_KD	0	unmethylated	Zero
PIN4	-0.194299	YTHDF123_KD	1	methylated	Low
PTCD1	-0.194189	YTHDF123_KD	11	methylated	High
CAPN2	-0.194148	YTHDF123_KD	10	methylated	High
DISP1	-0.193905	YTHDF123_KD	2	methylated	Low
METTL2A	-0.19374	YTHDF123_KD	1	methylated	Low
XPNPEP1	-0.19349	YTHDF123_KD	1	methylated	Low
EDF1	-0.193487	YTHDF123_KD	4	methylated	Medium
SMARCB1	-0.193465	YTHDF123_KD	0	unmethylated	Zero
UBA52	-0.193449	YTHDF123_KD	0	unmethylated	Zero
MMADHC	-0.193385	YTHDF123_KD	0	unmethylated	Zero
CDC123	-0.19333	YTHDF123_KD	2	methylated	Low
ASNA1	-0.193065	YTHDF123_KD	0	unmethylated	Zero
COL4A2	-0.192963	YTHDF123_KD	8	methylated	High
CYSTM1	-0.192811	YTHDF123_KD	0	unmethylated	Zero
KAT8	-0.192775	YTHDF123_KD	0	unmethylated	Zero
TUT1	-0.192703	YTHDF123_KD	5	methylated	Medium
ESRRA	-0.192662	YTHDF123_KD	0	unmethylated	Zero
NQO1	-0.192611	YTHDF123_KD	1	methylated	Low
SLC19A1	-0.192553	YTHDF123_KD	4	methylated	Medium
C7orf50	-0.19251	YTHDF123_KD	1	methylated	Low
GHDC	-0.192461	YTHDF123_KD	0	unmethylated	Zero
MPV17	-0.192245	YTHDF123_KD	4	methylated	Medium
NDUFS1	-0.192235	YTHDF123_KD	0	unmethylated	Zero
CENPH	-0.192222	YTHDF123_KD	0	unmethylated	Zero
VCP	-0.192147	YTHDF123_KD	7	methylated	High
UBE2E3	-0.191978	YTHDF123_KD	0	unmethylated	Zero
PLEKHH3	-0.19172	YTHDF123_KD	8	methylated	High
AHCYL1	-0.191597	YTHDF123_KD	3	methylated	Medium
ZNF598	-0.191456	YTHDF123_KD	2	methylated	Low
RRM2	-0.191452	YTHDF123_KD	1	methylated	Low
CDC25B	-0.191448	YTHDF123_KD	3	methylated	Medium
CNOT9	-0.19113	YTHDF123_KD	0	unmethylated	Zero
GBF1	-0.191127	YTHDF123_KD	0	unmethylated	Zero
SEPHS2	-0.191111	YTHDF123_KD	17	methylated	High
MPDU1	-0.191032	YTHDF123_KD	2	methylated	Low
SLC38A1	-0.190822	YTHDF123_KD	14	methylated	High
TJP2	-0.190473	YTHDF123_KD	3	methylated	Medium
EHMT2	-0.190192	YTHDF123_KD	0	unmethylated	Zero
FAF1	-0.190077	YTHDF123_KD	0	unmethylated	Zero
HPRT1	-0.189952	YTHDF123_KD	0	unmethylated	Zero
ABHD12	-0.189709	YTHDF123_KD	3	methylated	Medium
ANKRD13A	-0.189639	YTHDF123_KD	0	unmethylated	Zero
CHRAC1	-0.189496	YTHDF123_KD	8	methylated	High
FSTL4	-0.189397	YTHDF123_KD	0	unmethylated	Zero
NCLN	-0.189387	YTHDF123_KD	5	methylated	Medium
PLCB3	-0.189241	YTHDF123_KD	2	methylated	Low
ATP13A1	-0.18894	YTHDF123_KD	0	unmethylated	Zero
PTPRA	-0.188771	YTHDF123_KD	2	methylated	Low
APLP1	-0.188466	YTHDF123_KD	0	unmethylated	Zero
[truncated: 5,124 more rows]

## Sheet: Table 6 DF1 KD Expressed
gene_name	L2FC	condition	freq_m6A	m6A_binary	m6A_categorical
[truncated: 16,633 more rows]

[truncated: 11 more sheets: Table 7 DF2 KD Expressed, Table 8 DF3 KD Expressed, Table 9 DF123 KD Expressed, Table 10 P body enrichment, Table 11 spikein calibrated DEG, Table 12 calibrated DEG DDX6 KD, Table 13 DF1 KD MA, Table 14 DF2 KD MA, Table 15 DF3 KD MA, Table 16 DF123 KD MA, Table 17 calibrated DEG DDX6 OE]
